# Supplementary material for: Manifold learning analysis suggests strategies to align single-cell multimodal data of neuronal electrophysiology and transcriptomics
Source: Commun Biol. 2021 Nov 19;4:1308. doi: 10.1038/s42003-021-02807-6 (PMC8604989; doi:10.1038/s42003-021-02807-6)
Supplement: Supplementary file 4 — Supplementary Data 1 [file 42003_2021_2807_MOESM4_ESM.xlsx]

## Sheet: Mouse Visual Cortex
p_val	avg_logFC	pct.1	pct.2	p_val_adj	cluster	gene
0	2.49194	0.968	0.103	0	Cluster 1	Vip
0	1.47595	0.828	0.147	0	Cluster 1	Cbln2
2.14e-303	1.47215	0.998	0.558	2.79e-300	Cluster 1	Sorcs3
2.77e-299	1.30408	0.955	0.236	3.61e-296	Cluster 1	Prox1
5.82e-275	1.59888	0.998	0.495	7.57e-272	Cluster 1	Adarb2
6.71e-253	1.56502	0.965	0.517	8.73e-250	Cluster 1	Sorcs1
3.22e-244	1.20688	0.998	0.73	4.19e-241	Cluster 1	Sez6
1.79e-241	0.952214	1	0.961	2.33e-238	Cluster 1	Csmd3
3.69e-239	1.09435	0.992	0.634	4.81e-236	Cluster 1	Kcnt2
4.94e-227	1.05927	0.986	0.623	6.43e-224	Cluster 1	Igf1
4.69e-210	1.15527	0.992	0.747	6.11e-207	Cluster 1	Hs6st3
3.59e-191	0.999345	0.975	0.679	4.67e-188	Cluster 1	Slc44a5
1.57e-186	0.496368	1	0.994	2.04e-183	Cluster 1	Nrxn1
1.58e-186	0.966119	0.975	0.752	2.06e-183	Cluster 1	Sdk1
1.51e-179	0.726358	0.98	0.875	1.96e-176	Cluster 1	Magi3
5.37e-175	1.01111	0.992	0.854	7e-172	Cluster 1	Cdh12
9.36e-173	1.12084	0.75	0.21	1.22e-169	Cluster 1	Egfr
2.67e-165	1.40365	0.7	0.251	3.48e-162	Cluster 1	Sema5b
1.48e-164	1.63285	0.59	0.137	1.92e-161	Cluster 1	Penk
3.65e-158	0.947202	0.949	0.534	4.75e-155	Cluster 1	Fstl4
4.99e-156	0.957118	0.519	0.098	6.5e-153	Cluster 1	Shisa8
3.63e-149	1.00177	0.897	0.411	4.73e-146	Cluster 1	Kit
4.61e-148	0.888736	0.952	0.659	6e-145	Cluster 1	Arpp21
2.69e-147	0.75917	0.952	0.494	3.5e-144	Cluster 1	Cacna2d1
2.35e-145	1.01932	0.879	0.525	3.06e-142	Cluster 1	Galnt18
2.01e-143	0.580825	0.986	0.918	2.61e-140	Cluster 1	Zbtb16
5.25e-141	0.834287	0.969	0.703	6.84e-138	Cluster 1	Cnr1
4.05e-140	0.949799	0.923	0.579	5.27e-137	Cluster 1	Caln1
3.14e-139	1.4562	0.665	0.235	4.09e-136	Cluster 1	Crh
3.99e-138	0.47676	0.998	0.958	5.19e-135	Cluster 1	Cit
3.68e-136	0.826627	0.931	0.622	4.79e-133	Cluster 1	Pde4b
1.56e-135	0.851235	0.908	0.59	2.03e-132	Cluster 1	Ap1s2
2.68e-135	0.564511	0.994	0.935	3.49e-132	Cluster 1	Slc2a13
4.36e-132	0.893065	0.916	0.601	5.68e-129	Cluster 1	Pdzrn4
1.4e-130	0.63475	0.992	0.865	1.83e-127	Cluster 1	Pcsk2
7.63e-130	1.02798	0.7	0.255	9.93e-127	Cluster 1	Rgs12
4.83e-128	0.719043	0.98	0.633	6.29e-125	Cluster 1	Nfib
1.86e-127	1.08028	0.674	0.261	2.42e-124	Cluster 1	Htr2c
1.6e-126	0.65401	0.98	0.84	2.08e-123	Cluster 1	Nr3c2
1.18e-125	0.65663	1	0.733	1.53e-122	Cluster 1	Synpr
6.21e-120	0.868566	0.909	0.698	8.09e-117	Cluster 1	Sorcs2
1.3e-117	0.649064	0.992	0.858	1.69e-114	Cluster 1	Kcnq5
1.41e-115	0.616816	0.991	0.796	1.83e-112	Cluster 1	Dscam
2.92e-112	1.24943	0.588	0.213	3.81e-109	Cluster 1	Vwc2l
1.87e-110	0.493106	0.985	0.951	2.44e-107	Cluster 1	Sobp
1.82e-106	0.838488	0.813	0.456	2.37e-103	Cluster 1	Prkd1
2.44e-97	0.751218	0.885	0.567	3.17e-94	Cluster 1	Chsy3
1.14e-96	0.818603	0.797	0.432	1.49e-93	Cluster 1	Necab1
2.14e-96	0.464313	1	0.997	2.79e-93	Cluster 1	Hdac9
7.27e-95	0.68157	0.919	0.637	9.47e-92	Cluster 1	Ust
1.65e-94	0.623819	0.952	0.841	2.14e-91	Cluster 1	Kcnb2
1.85e-93	1.04357	0.777	0.533	2.4e-90	Cluster 1	Cxcl14
3.11e-89	0.51875	0.994	0.967	4.05e-86	Cluster 1	Ptprd
1.7e-87	0.786973	0.846	0.599	2.22e-84	Cluster 1	Shisa9
2.35e-84	0.588949	0.908	0.638	3.06e-81	Cluster 1	Ptpro
5.56e-84	0.345305	0.998	0.977	7.24e-81	Cluster 1	Olfm1
1.09e-83	0.636385	0.869	0.596	1.42e-80	Cluster 1	Lrfn2
3.34e-81	0.445785	0.994	0.919	4.35e-78	Cluster 1	Scg2
2.08e-79	0.539835	0.969	0.858	2.71e-76	Cluster 1	Dgkb
3.83e-79	0.637221	0.912	0.73	4.99e-76	Cluster 1	Dock10
2e-78	0.442549	0.968	0.845	2.6e-75	Cluster 1	Susd4
4.47e-77	0.8199	0.739	0.446	5.81e-74	Cluster 1	Pvrl3
1.57e-76	0.347875	0.986	0.926	2.05e-73	Cluster 1	Elmod1
1.04e-75	0.47605	0.962	0.853	1.36e-72	Cluster 1	Cplx2
1.28e-75	0.358459	1	0.992	1.66e-72	Cluster 1	Pde4d
7.41e-75	1.05872	0.531	0.237	9.65e-72	Cluster 1	Col24a1
1.64e-74	0.425506	1	0.985	2.14e-71	Cluster 1	Lrrc4c
5.6e-74	0.414824	0.986	0.914	7.29e-71	Cluster 1	Cacnb2
7.17e-74	0.425987	0.989	0.935	9.33e-71	Cluster 1	Slc24a3
1.95e-73	0.446896	0.963	0.858	2.54e-70	Cluster 1	Slc35f4
4.47e-73	1.14191	0.659	0.406	5.82e-70	Cluster 1	Calb2
7.41e-73	0.44139	0.971	0.834	9.64e-70	Cluster 1	Srrm4
1.37e-70	0.291311	0.998	0.974	1.78e-67	Cluster 1	Nbea
1.8e-69	0.418757	0.995	0.92	2.35e-66	Cluster 1	Edil3
1.71e-68	0.530963	0.923	0.691	2.22e-65	Cluster 1	Galnt14
6.77e-68	0.394143	1	0.936	8.82e-65	Cluster 1	Dab1
9.08e-68	0.451931	0.994	0.906	1.18e-64	Cluster 1	Lingo2
6.93e-66	0.447868	0.995	0.896	9.02e-63	Cluster 1	Npas3
8.04e-66	0.574075	0.942	0.816	1.05e-62	Cluster 1	Dcc
1.57e-65	0.608187	0.76	0.465	2.04e-62	Cluster 1	Sh3gl3
9.26e-65	0.697968	0.791	0.562	1.21e-61	Cluster 1	Khdrbs2
1.53e-63	0.55816	0.869	0.634	1.99e-60	Cluster 1	Nell2
1.43e-62	0.430012	0.975	0.837	1.86e-59	Cluster 1	Ntrk3
5.13e-62	0.672059	0.794	0.533	6.68e-59	Cluster 1	Mlip
2.46e-61	0.271445	0.998	0.986	3.2e-58	Cluster 1	Aplp2
1.21e-59	0.569264	0.662	0.341	1.57e-56	Cluster 1	Necab2
1.5e-59	0.522216	0.645	0.313	1.96e-56	Cluster 1	Nr2f2
2.17e-57	0.53659	0.805	0.537	2.82e-54	Cluster 1	Gng4
3.87e-57	0.41138	0.965	0.875	5.04e-54	Cluster 1	Fstl5
7.69e-57	0.382438	1	0.97	1e-53	Cluster 1	Lrp1b
1.67e-55	0.326463	0.977	0.938	2.18e-52	Cluster 1	Dync1i1
2.04e-55	0.294672	0.988	0.963	2.66e-52	Cluster 1	Thy1
2.23e-55	0.554382	0.926	0.816	2.9e-52	Cluster 1	Wbscr17
1.72e-54	0.331302	0.975	0.923	2.24e-51	Cluster 1	Grid1
5.06e-54	0.29242	0.991	0.974	6.59e-51	Cluster 1	Ptprn
5.07e-54	0.628371	0.765	0.563	6.6e-51	Cluster 1	Serpine2
1.28e-53	0.308823	0.989	0.967	1.66e-50	Cluster 1	Limch1
1.38e-53	0.411855	0.922	0.819	1.8e-50	Cluster 1	St8sia5
1.92e-53	0.463279	0.853	0.669	2.5e-50	Cluster 1	Dlx1
6.71e-53	0.267178	0.997	0.988	8.73e-50	Cluster 1	Auts2
2.02e-52	0.384143	0.988	0.921	2.62e-49	Cluster 1	Cntn4
5.84e-51	0.371886	0.998	0.944	7.61e-48	Cluster 1	Lrrtm4
1.51e-49	0.359069	0.971	0.886	1.97e-46	Cluster 1	Shank2
9.65e-49	0.493784	0.897	0.766	1.26e-45	Cluster 1	Alcam
4.63e-48	0.544855	0.779	0.609	6.03e-45	Cluster 1	Pcp4
6.08e-47	0.346322	0.998	0.949	7.92e-44	Cluster 1	Erbb4
2.9e-46	0.444357	0.851	0.674	3.78e-43	Cluster 1	Gabra2
6.63e-46	0.421621	0.929	0.784	8.63e-43	Cluster 1	Brinp3
2.81e-44	0.262568	0.997	0.978	3.66e-41	Cluster 1	Sntg1
1.11e-43	0.267094	0.974	0.93	1.44e-40	Cluster 1	Fam49a
2.04e-43	0.439042	0.912	0.806	2.66e-40	Cluster 1	Pdzd2
2.26e-43	0.472922	0.856	0.778	2.94e-40	Cluster 1	Ano4
2.67e-43	0.416235	0.926	0.687	3.47e-40	Cluster 1	Adcy2
1.16e-41	0.855177	0.684	0.534	1.51e-38	Cluster 1	Cck
1.85e-40	0.35739	0.989	0.951	2.41e-37	Cluster 1	Grm7
1.99e-40	0.319723	0.998	0.962	2.59e-37	Cluster 1	Grid2
4.82e-40	0.488643	0.713	0.467	6.28e-37	Cluster 1	Chrna7
1.49e-39	0.665028	0.582	0.363	1.94e-36	Cluster 1	Bmper
1.88e-39	0.331365	0.92	0.827	2.44e-36	Cluster 1	Ptpn5
3.05e-39	0.387033	0.926	0.712	3.97e-36	Cluster 1	Zmat4
3.07e-39	0.437387	0.905	0.795	4e-36	Cluster 1	Tenm3
9.16e-39	0.588858	0.258	0.087	1.19e-35	Cluster 1	Pkp2
1.65e-38	0.317518	0.965	0.919	2.15e-35	Cluster 1	Slc35f1
2.02e-37	0.449267	0.857	0.677	2.63e-34	Cluster 1	Fam19a2
2.21e-37	0.434546	0.78	0.588	2.88e-34	Cluster 1	Baiap2
1.63e-35	0.265309	0.969	0.952	2.12e-32	Cluster 1	Asap1
2.28e-35	0.344478	0.932	0.844	2.97e-32	Cluster 1	Ttc28
3.43e-35	0.456421	0.935	0.869	4.47e-32	Cluster 1	Epha3
6.19e-35	0.267898	0.955	0.897	8.06e-32	Cluster 1	Camk2d
1.93e-34	0.265463	0.995	0.964	2.51e-31	Cluster 1	Nlgn1
3.78e-32	0.291668	0.829	0.606	4.92e-29	Cluster 1	Olfm3
4.55e-32	0.860504	0.783	0.654	5.92e-29	Cluster 1	Grm8
5.2e-31	0.423685	0.722	0.507	6.77e-28	Cluster 1	Shisa6
2.08e-30	0.273317	0.957	0.865	2.71e-27	Cluster 1	Fam19a5
2.75e-30	0.285984	0.945	0.888	3.58e-27	Cluster 1	Gabrg2
9.38e-30	0.501963	0.364	0.179	1.22e-26	Cluster 1	Hpcal1
2.45e-29	0.27999	0.897	0.799	3.19e-26	Cluster 1	Bex1
2.91e-29	0.260824	0.988	0.96	3.79e-26	Cluster 1	Pde10a
4.06e-29	0.298394	0.914	0.844	5.29e-26	Cluster 1	Cdkl5
5.96e-29	0.278063	0.954	0.913	7.76e-26	Cluster 1	Cdk14
8.63e-29	0.414435	0.68	0.469	1.12e-25	Cluster 1	Npas1
1.96e-28	0.300952	0.942	0.822	2.55e-25	Cluster 1	Mir99ahg
3.73e-28	0.337826	0.837	0.67	4.85e-25	Cluster 1	Ptpre
5.01e-28	0.596919	0.837	0.754	6.52e-25	Cluster 1	Gpc6
6.81e-28	0.318437	0.935	0.823	8.87e-25	Cluster 1	Ncam2
9.95e-28	0.376581	0.753	0.594	1.3e-24	Cluster 1	Mapk4
1.08e-26	0.279345	0.928	0.847	1.41e-23	Cluster 1	Cdh10
8.87e-26	0.426133	0.634	0.454	1.15e-22	Cluster 1	Ldb2
4.5e-25	0.407433	0.637	0.495	5.86e-22	Cluster 1	Fgfr1
9.4e-25	0.293656	0.914	0.861	1.22e-21	Cluster 1	Gabra1
2.68e-24	0.256789	0.971	0.888	3.49e-21	Cluster 1	Cntn6
4.88e-23	0.391682	0.298	0.145	6.35e-20	Cluster 1	Itgb8
1.23e-22	0.416533	0.991	0.975	1.61e-19	Cluster 1	Pde1c
1.47e-22	0.562021	0.585	0.459	1.92e-19	Cluster 1	Plce1
1.96e-22	0.653302	0.304	0.157	2.55e-19	Cluster 1	Frem1
2.46e-22	0.250965	0.994	0.846	3.21e-19	Cluster 1	Cacna2d3
3.93e-21	0.400729	0.934	0.888	5.12e-18	Cluster 1	Pde7b
6.08e-20	0.305654	0.862	0.775	7.92e-17	Cluster 1	Maml3
1.43e-19	0.288469	0.808	0.713	1.87e-16	Cluster 1	Snca
1.53e-19	0.295891	0.8	0.694	1.99e-16	Cluster 1	Ngef
1.28e-18	0.457168	0.364	0.22	1.66e-15	Cluster 1	Hs3st2
1.81e-18	0.556323	0.476	0.342	2.36e-15	Cluster 1	Itga8
3.9e-18	0.265118	0.972	0.932	5.08e-15	Cluster 1	Pcdh15
7.71e-18	0.392055	0.516	0.363	1e-14	Cluster 1	Dkk3
1.92e-17	0.53134	0.648	0.531	2.5e-14	Cluster 1	Cadps2
6.68e-17	0.261363	0.857	0.769	8.7e-14	Cluster 1	Kcnh1
3.76e-16	0.382214	0.591	0.465	4.89e-13	Cluster 1	Diras2
4.97e-16	0.432383	0.384	0.241	6.47e-13	Cluster 1	Rxfp1
9.65e-16	0.251083	0.84	0.798	1.26e-12	Cluster 1	Mboat2
1.46e-15	0.275277	0.814	0.686	1.91e-12	Cluster 1	Cdh8
1.05e-13	0.308107	0.433	0.299	1.37e-10	Cluster 1	Rnf144a
2.08e-13	0.382668	0.594	0.481	2.71e-10	Cluster 1	Ghr
4.42e-13	0.474985	0.332	0.222	5.76e-10	Cluster 1	Gulp1
9.77e-12	0.253896	0.707	0.613	1.27e-08	Cluster 1	Itpk1
2.67e-10	0.253126	0.518	0.406	3.47e-07	Cluster 1	Dhcr24
3.2e-10	0.410616	0.313	0.216	4.17e-07	Cluster 1	Nr4a2
1.45e-08	0.319184	0.467	0.377	1.88e-05	Cluster 1	Kcnh3
3.6e-08	0.283405	0.49	0.412	4.68e-05	Cluster 1	Gpc1
4.26e-08	0.295632	0.667	0.603	5.55e-05	Cluster 1	Ryr3
1.1e-07	0.262531	0.438	0.352	0.000143693	Cluster 1	L3mbtl4
7.38e-07	0.284901	0.298	0.222	0.000960503	Cluster 1	Nrn1
1.43e-06	0.30094	0.49	0.412	0.00185536	Cluster 1	Rorb
0	1.59307	0.979	0.231	0	Cluster 2	Pvalb
0	1.54539	0.984	0.326	0	Cluster 2	Cemip
3.65e-275	1.54673	0.996	0.521	4.75e-272	Cluster 2	Slit2
1.93e-251	1.00406	0.998	0.901	2.52e-248	Cluster 2	Dock4
2.76e-220	1.04207	0.998	0.689	3.59e-217	Cluster 2	Cntnap4
5.93e-211	1.06098	0.996	0.67	7.72e-208	Cluster 2	Sox5
1.63e-206	1.01991	0.996	0.744	2.13e-203	Cluster 2	Esrrg
9.14e-206	1.16684	0.954	0.456	1.19e-202	Cluster 2	Tmem132c
5.23e-198	0.936245	0.993	0.652	6.81e-195	Cluster 2	Slc35f3
4.87e-191	0.990856	0.975	0.479	6.34e-188	Cluster 2	Gabrd
2.57e-189	1.39091	0.469	0.049	3.34e-186	Cluster 2	Tac1
2.24e-184	1.00524	0.972	0.625	2.92e-181	Cluster 2	Tmem108
5.71e-183	0.549973	1	0.965	7.44e-180	Cluster 2	Kcnc1
5.97e-183	0.961269	0.998	0.948	7.77e-180	Cluster 2	Plcxd3
8.37e-179	0.871567	0.986	0.638	1.09e-175	Cluster 2	Rapgef5
9.99e-179	0.568883	1	0.972	1.3e-175	Cluster 2	Ppargc1a
1.17e-175	1.05314	0.821	0.257	1.52e-172	Cluster 2	Trpc3
7.79e-172	0.734472	0.993	0.846	1.01e-168	Cluster 2	Btbd11
9.43e-172	0.720624	0.998	0.936	1.23e-168	Cluster 2	Kcnh7
1.22e-169	0.886063	0.993	0.799	1.59e-166	Cluster 2	Tmem132d
1.1e-166	0.745909	0.995	0.77	1.44e-163	Cluster 2	Fam135b
1.98e-159	1.07848	0.702	0.198	2.57e-156	Cluster 2	Tll1
7.22e-159	0.83204	0.991	0.838	9.4e-156	Cluster 2	Ntrk3
1.22e-157	1.01553	0.948	0.615	1.59e-154	Cluster 2	Trps1
1.68e-156	0.779192	0.989	0.758	2.19e-153	Cluster 2	Itpr1
3.46e-155	0.603341	0.998	0.899	4.5e-152	Cluster 2	Kcnc2
2.12e-149	0.640645	1	0.951	2.76e-146	Cluster 2	Erbb4
1.48e-146	0.650599	1	0.985	1.93e-143	Cluster 2	Lrrc4c
3.48e-146	0.853786	0.957	0.628	4.53e-143	Cluster 2	Etv6
1.48e-144	0.735764	0.989	0.607	1.92e-141	Cluster 2	Coro6
2.69e-141	0.859452	0.977	0.661	3.51e-138	Cluster 2	Fam19a2
2.78e-141	0.413946	1	0.979	3.63e-138	Cluster 2	Scn1a
4.79e-140	0.558446	0.996	0.911	6.24e-137	Cluster 2	Plxna4
8.59e-133	0.518748	0.996	0.934	1.12e-129	Cluster 2	Atrnl1
6.91e-132	0.745209	0.968	0.623	9e-129	Cluster 2	Arap2
1.06e-131	0.754168	0.977	0.477	1.38e-128	Cluster 2	Igsf11
1.04e-130	0.708604	0.982	0.648	1.36e-127	Cluster 2	Ptpre
2.83e-130	0.442962	0.998	0.984	3.69e-127	Cluster 2	Fgf12
3.06e-126	0.458856	1	0.998	3.98e-123	Cluster 2	Il1rapl1
5.84e-122	0.97465	0.858	0.468	7.6e-119	Cluster 2	Eya4
4.36e-121	0.571424	0.998	0.833	5.68e-118	Cluster 2	Srrm4
1.57e-120	0.54714	0.996	0.877	2.05e-117	Cluster 2	Prkca
1.41e-116	0.647742	0.975	0.687	1.84e-113	Cluster 2	Kazn
4.12e-115	0.441439	0.998	0.949	5.36e-112	Cluster 2	Hcn1
1.68e-111	0.711551	0.961	0.617	2.19e-108	Cluster 2	Vwc2
2.88e-109	0.446758	1	0.957	3.75e-106	Cluster 2	Slc24a2
8.33e-109	0.470475	1	0.979	1.08e-105	Cluster 2	Enox1
1.15e-106	0.744893	0.941	0.641	1.49e-103	Cluster 2	Rarb
1.2e-106	0.42309	0.998	0.964	1.57e-103	Cluster 2	Ppfia2
3.44e-106	0.436926	0.996	0.923	4.48e-103	Cluster 2	Dgki
8.11e-106	0.398596	1	0.97	1.06e-102	Cluster 2	Mef2c
3.42e-105	0.400937	0.996	0.939	4.46e-102	Cluster 2	Arhgap5
2.61e-99	0.492752	0.996	0.876	3.39e-96	Cluster 2	Kcnj3
2.78e-98	0.386678	1	0.984	3.62e-95	Cluster 2	Kcnma1
3.17e-97	0.459079	0.991	0.896	4.13e-94	Cluster 2	Arl15
3.4e-97	0.546519	0.984	0.819	4.43e-94	Cluster 2	Acsl3
2.71e-93	0.9719	0.639	0.282	3.53e-90	Cluster 2	Fras1
1.35e-92	0.348293	0.996	0.979	1.76e-89	Cluster 2	Gria4
1.46e-92	0.552609	0.966	0.767	1.9e-89	Cluster 2	Ppip5k2
2.72e-91	0.434994	0.995	0.915	3.54e-88	Cluster 2	Luzp1
2.83e-90	0.391724	1	0.949	3.68e-87	Cluster 2	Cplx1
2.32e-89	0.465583	0.998	0.907	3.02e-86	Cluster 2	Gabrg3
1.84e-88	0.558469	0.986	0.831	2.4e-85	Cluster 2	Fmn1
2.06e-87	0.257395	1	0.989	2.68e-84	Cluster 2	Slc25a3
1.76e-84	0.707627	0.861	0.574	2.3e-81	Cluster 2	Pdzrn3
1.79e-84	0.610515	0.989	0.668	2.33e-81	Cluster 2	Sox6
6.35e-84	0.413177	0.996	0.897	8.26e-81	Cluster 2	Sorbs2
1.28e-82	0.653877	0.744	0.349	1.67e-79	Cluster 2	Ntn4
1.91e-82	0.463241	0.996	0.848	2.49e-79	Cluster 2	Gabra1
3.88e-82	0.322105	0.998	0.968	5.05e-79	Cluster 2	Scn8a
6.49e-82	0.405741	0.989	0.881	8.45e-79	Cluster 2	Osbpl1a
9.06e-82	0.621167	0.755	0.32	1.18e-78	Cluster 2	Rerg
1.07e-81	0.46249	0.991	0.861	1.4e-78	Cluster 2	Ank1
1.1e-80	0.459241	0.982	0.839	1.43e-77	Cluster 2	Cux1
1.1e-80	0.516053	0.964	0.795	1.43e-77	Cluster 2	Usp25
1.4e-80	0.422065	0.998	0.904	1.82e-77	Cluster 2	Clec16a
3.62e-80	0.282785	1	0.998	4.71e-77	Cluster 2	Dlgap1
4.2e-80	0.442194	0.988	0.868	5.47e-77	Cluster 2	Dgkh
6.35e-80	0.274983	1	0.985	8.26e-77	Cluster 2	Strbp
4e-77	0.404419	0.998	0.968	5.21e-74	Cluster 2	Rora
1.79e-76	0.394752	0.996	0.895	2.33e-73	Cluster 2	Prickle2
8.56e-76	0.610283	0.865	0.528	1.11e-72	Cluster 2	Sytl2
1.69e-75	0.45465	0.986	0.894	2.2e-72	Cluster 2	Tenm1
4.61e-75	0.283438	1	0.98	6e-72	Cluster 2	Ldhb
1.06e-74	0.329229	0.998	0.975	1.38e-71	Cluster 2	Rbms3
1.1e-74	0.283739	1	0.984	1.43e-71	Cluster 2	Camta1
2.54e-74	0.448215	0.979	0.828	3.3e-71	Cluster 2	Kcnab1
2.48e-73	0.318664	0.998	0.972	3.22e-70	Cluster 2	Sparcl1
2.58e-73	0.373604	0.995	0.915	3.36e-70	Cluster 2	Man1a2
6.67e-72	0.303928	1	0.998	8.69e-69	Cluster 2	Arhgap21
9.51e-72	0.350281	0.998	0.94	1.24e-68	Cluster 2	Cacna1a
1.78e-71	0.323933	0.998	0.977	2.32e-68	Cluster 2	Dlgap2
2.48e-71	0.27847	1	0.993	3.23e-68	Cluster 2	Magi2
1.29e-70	0.542636	0.877	0.581	1.68e-67	Cluster 2	Trpm2
2.77e-70	0.459289	0.968	0.797	3.61e-67	Cluster 2	Fam134b
4.66e-70	0.32093	1	0.989	6.07e-67	Cluster 2	Rbfox1
9.65e-70	0.395626	0.991	0.864	1.26e-66	Cluster 2	Adrbk2
8.46e-69	0.511287	0.956	0.632	1.1e-65	Cluster 2	Tox3
1.18e-68	0.312012	0.996	0.948	1.53e-65	Cluster 2	Trio
3.09e-68	0.50339	0.931	0.644	4.02e-65	Cluster 2	Dok5
2.1e-67	0.50756	0.748	0.358	2.73e-64	Cluster 2	Col11a1
2.75e-67	0.320588	0.998	0.935	3.58e-64	Cluster 2	Got1
2.92e-67	0.452397	0.982	0.793	3.8e-64	Cluster 2	Arid5b
4.1e-67	0.320014	0.998	0.95	5.34e-64	Cluster 2	Itsn1
4.46e-66	0.362839	0.995	0.923	5.8e-63	Cluster 2	Prickle1
7.47e-65	0.369979	0.996	0.891	9.72e-62	Cluster 2	Gabrb2
1.22e-64	0.334509	0.998	0.933	1.59e-61	Cluster 2	Nav3
2.03e-64	0.561	0.837	0.5	2.65e-61	Cluster 2	Lin7a
1.66e-63	0.507289	0.901	0.623	2.16e-60	Cluster 2	St8sia1
3.65e-62	0.45612	0.934	0.707	4.75e-59	Cluster 2	Hspa12a
1.03e-60	0.361319	0.989	0.889	1.34e-57	Cluster 2	Dclk2
1.17e-60	0.270767	1	0.973	1.52e-57	Cluster 2	Atp2a2
1.2e-60	0.309307	0.993	0.93	1.56e-57	Cluster 2	Scn1b
1.74e-60	0.35488	0.996	0.891	2.26e-57	Cluster 2	Osbpl3
8.19e-60	0.349604	0.989	0.956	1.07e-56	Cluster 2	Sh3rf3
2.41e-59	0.310562	0.998	0.943	3.14e-56	Cluster 2	Klf12
4.92e-59	0.449185	0.943	0.675	6.4e-56	Cluster 2	Lrrtm3
5.44e-59	0.452408	0.957	0.759	7.08e-56	Cluster 2	Arhgef3
3.68e-58	0.329908	0.98	0.889	4.79e-55	Cluster 2	Mpp6
6.28e-58	0.301342	0.993	0.924	8.18e-55	Cluster 2	Ccdc136
1.05e-57	0.295184	1	0.987	1.37e-54	Cluster 2	Lsamp
1.31e-57	0.308086	0.998	0.981	1.71e-54	Cluster 2	Tenm2
2.08e-57	0.474742	0.929	0.852	2.71e-54	Cluster 2	Luzp2
3.81e-57	0.742925	0.799	0.597	4.97e-54	Cluster 2	Slit3
1.27e-56	0.404814	0.956	0.8	1.65e-53	Cluster 2	Clip4
1.27e-56	0.312898	0.986	0.941	1.66e-53	Cluster 2	Setbp1
9.57e-56	0.346332	0.979	0.853	1.25e-52	Cluster 2	Cabp1
7.41e-55	0.465626	0.945	0.816	9.65e-52	Cluster 2	Wbscr17
3.29e-54	0.29078	0.993	0.96	4.28e-51	Cluster 2	Exoc4
3.41e-53	0.478985	0.876	0.573	4.44e-50	Cluster 2	Xylt1
3.44e-53	0.365477	0.973	0.818	4.48e-50	Cluster 2	Wasf3
4.51e-53	0.378938	0.991	0.818	5.87e-50	Cluster 2	Adcy8
3.43e-52	0.802793	0.673	0.435	4.47e-49	Cluster 2	Ndst3
5.33e-52	0.448434	0.915	0.703	6.94e-49	Cluster 2	Fhod3
5.44e-52	0.517868	0.774	0.474	7.09e-49	Cluster 2	Golim4
6.71e-52	0.564754	0.737	0.423	8.73e-49	Cluster 2	Parm1
2.22e-51	0.31942	0.998	0.915	2.89e-48	Cluster 2	Elavl2
2.3e-51	0.322097	0.995	0.899	2.99e-48	Cluster 2	Ralgapa2
1.59e-50	0.344624	0.979	0.855	2.07e-47	Cluster 2	Ppm1l
3.9e-50	0.387139	0.961	0.822	5.08e-47	Cluster 2	Dip2a
1.35e-49	0.598195	0.813	0.557	1.76e-46	Cluster 2	Inpp4b
1.39e-49	0.36367	0.968	0.832	1.8e-46	Cluster 2	Rps6ka2
1.74e-49	0.471371	0.803	0.478	2.26e-46	Cluster 2	Wls
1.81e-49	0.38471	0.964	0.761	2.35e-46	Cluster 2	Prkag2
3.19e-49	0.332944	0.984	0.89	4.15e-46	Cluster 2	Trerf1
4.35e-49	0.3893	0.964	0.8	5.67e-46	Cluster 2	Far2
4.71e-49	0.271703	1	0.952	6.14e-46	Cluster 2	Nebl
5.97e-49	0.358651	0.966	0.836	7.78e-46	Cluster 2	Sgk1
6.52e-49	0.396809	0.936	0.742	8.48e-46	Cluster 2	Arhgap20
4.44e-48	0.520733	0.522	0.236	5.78e-45	Cluster 2	Ppfibp1
6.85e-48	0.325862	0.984	0.883	8.92e-45	Cluster 2	Gabrg2
1.19e-47	0.305259	0.996	0.93	1.55e-44	Cluster 2	Tenm4
1.54e-47	0.312391	0.993	0.918	2e-44	Cluster 2	Atp8a2
6.18e-47	0.412702	0.909	0.706	8.05e-44	Cluster 2	Tfdp2
1.86e-46	0.382191	0.979	0.892	2.42e-43	Cluster 2	Tle4
1.96e-46	0.351475	0.973	0.718	2.55e-43	Cluster 2	Adra1a
2.02e-46	0.461316	0.712	0.401	2.63e-43	Cluster 2	Prr16
2.52e-46	0.315857	0.993	0.876	3.28e-43	Cluster 2	Clvs1
3.9e-46	0.381608	0.906	0.687	5.08e-43	Cluster 2	Lpcat4
1.13e-45	0.283771	0.996	0.899	1.47e-42	Cluster 2	Ndfip2
1.39e-45	0.30579	0.995	0.931	1.81e-42	Cluster 2	Cacng2
3.23e-45	0.306385	0.979	0.896	4.21e-42	Cluster 2	Camk2g
7.65e-45	0.43842	0.876	0.666	9.96e-42	Cluster 2	Glcci1
8.89e-45	0.352182	0.975	0.815	1.16e-41	Cluster 2	Slco3a1
1.29e-44	0.378133	0.954	0.782	1.68e-41	Cluster 2	Rnf150
2.27e-44	0.321345	0.998	0.96	2.95e-41	Cluster 2	Opcml
2.52e-44	0.34018	0.979	0.84	3.28e-41	Cluster 2	Fut9
1.07e-43	0.375468	0.957	0.689	1.4e-40	Cluster 2	Tshz3
1.07e-43	0.264323	0.991	0.929	1.4e-40	Cluster 2	Slc6a17
3.62e-43	0.305888	0.975	0.841	4.72e-40	Cluster 2	Dgkz
1.63e-42	0.335847	0.977	0.755	2.12e-39	Cluster 2	Alcam
1.75e-42	0.381166	0.952	0.626	2.27e-39	Cluster 2	Kctd8
2.45e-42	0.369653	0.938	0.739	3.19e-39	Cluster 2	Zfyve28
2.82e-42	0.258787	0.995	0.951	3.67e-39	Cluster 2	Rnf157
4.04e-42	0.307649	0.986	0.84	5.26e-39	Cluster 2	Adcy1
4.83e-42	0.26126	0.998	0.96	6.29e-39	Cluster 2	Grm5
1.41e-41	0.269432	0.988	0.904	1.83e-38	Cluster 2	Srrm3
2.56e-41	0.495962	0.378	0.147	3.33e-38	Cluster 2	Nxph2
4.35e-40	0.299396	0.995	0.891	5.66e-37	Cluster 2	Kcnq3
5.59e-40	0.322772	0.947	0.8	7.28e-37	Cluster 2	Slc4a8
1.04e-39	1.20806	0.79	0.666	1.36e-36	Cluster 2	Il1rapl2
1.37e-39	0.37975	0.892	0.657	1.78e-36	Cluster 2	Klhl5
1.62e-39	0.547923	0.307	0.109	2.11e-36	Cluster 2	Col16a1
3.19e-39	0.310321	0.964	0.822	4.15e-36	Cluster 2	Wwp1
2.2e-38	0.295393	0.998	0.983	2.87e-35	Cluster 2	Pcdh9
3.51e-38	0.322163	0.98	0.758	4.56e-35	Cluster 2	Ano4
3.6e-38	0.302981	0.982	0.861	4.68e-35	Cluster 2	Dock9
1.57e-37	0.316593	0.977	0.825	2.04e-34	Cluster 2	Cap2
1.7e-37	0.288424	0.986	0.889	2.21e-34	Cluster 2	Ttll11
4.31e-37	0.291535	0.982	0.897	5.61e-34	Cluster 2	Vps13d
4.3e-36	0.315142	0.995	0.822	5.59e-33	Cluster 2	Ptprm
7.95e-36	0.315196	0.853	0.54	1.04e-32	Cluster 2	Galnt18
7.73e-35	0.374259	0.84	0.621	1.01e-31	Cluster 2	Optn
7.87e-35	0.301344	0.979	0.852	1.02e-31	Cluster 2	Clstn2
1.03e-34	0.393233	0.966	0.938	1.34e-31	Cluster 2	Cntn5
1.45e-34	0.315602	0.979	0.823	1.88e-31	Cluster 2	Col19a1
1.69e-34	0.319125	0.97	0.846	2.2e-31	Cluster 2	Galnt13
2.15e-34	0.318722	0.957	0.705	2.8e-31	Cluster 2	Unc5d
1.53e-33	0.281588	0.966	0.849	1.99e-30	Cluster 2	Sclt1
2.43e-33	0.344379	0.854	0.64	3.17e-30	Cluster 2	Grm3
7.39e-33	0.456917	0.71	0.473	9.62e-30	Cluster 2	Lmo3
8.11e-33	0.256534	0.977	0.894	1.06e-29	Cluster 2	Rap1gap
1.11e-32	0.406029	0.652	0.399	1.44e-29	Cluster 2	Abcc8
1.74e-32	0.591419	0.51	0.303	2.27e-29	Cluster 2	Dach1
1.99e-32	0.268853	0.98	0.863	2.59e-29	Cluster 2	Syt7
2.72e-32	0.345242	0.769	0.507	3.55e-29	Cluster 2	Bach1
4.35e-32	0.326245	0.817	0.542	5.66e-29	Cluster 2	Prmt8
3.49e-31	0.80889	0.542	0.354	4.55e-28	Cluster 2	Ntng1
1.56e-30	0.304461	0.911	0.726	2.03e-27	Cluster 2	Gnptab
2.65e-30	0.311734	0.915	0.726	3.45e-27	Cluster 2	Mgat5
4.35e-30	0.303357	0.947	0.783	5.67e-27	Cluster 2	Kcnt1
1.41e-29	0.363745	0.869	0.733	1.84e-26	Cluster 2	Tmtc1
2.57e-29	0.297766	0.874	0.624	3.34e-26	Cluster 2	Eepd1
4.14e-29	0.266511	0.972	0.86	5.39e-26	Cluster 2	Taok3
5.75e-29	0.264616	0.973	0.889	7.48e-26	Cluster 2	Bdp1
6.62e-29	0.284151	0.986	0.857	8.62e-26	Cluster 2	Pkd1
8e-29	0.310542	0.913	0.73	1.04e-25	Cluster 2	Cux2
2.38e-28	0.250569	0.995	0.883	3.1e-25	Cluster 2	Mmp16
3.02e-28	0.254397	0.964	0.848	3.93e-25	Cluster 2	Mark1
4.76e-28	0.332725	0.766	0.541	6.2e-25	Cluster 2	Ppm1k
4.85e-28	0.310487	0.849	0.579	6.32e-25	Cluster 2	Mafb
4.39e-27	0.251138	0.975	0.85	5.72e-24	Cluster 2	Sirpa
7.21e-27	0.298483	0.895	0.707	9.38e-24	Cluster 2	Map3k5
1.32e-26	0.279415	0.901	0.733	1.71e-23	Cluster 2	Cdc5l
2.49e-26	0.323448	0.821	0.614	3.24e-23	Cluster 2	Npas2
3.42e-26	0.257512	0.956	0.809	4.45e-23	Cluster 2	Git2
4.15e-26	0.257146	0.973	0.836	5.4e-23	Cluster 2	Myo16
6.59e-26	0.306024	0.895	0.719	8.57e-23	Cluster 2	Nudt4
1.29e-24	0.257965	0.854	0.6	1.68e-21	Cluster 2	Bcl11b
1.53e-24	0.366681	0.78	0.607	1.99e-21	Cluster 2	Rgs4
1.68e-24	0.571224	0.611	0.46	2.19e-21	Cluster 2	Plch1
3.79e-24	0.270404	0.94	0.716	4.94e-21	Cluster 2	Zmat4
2.29e-23	0.255501	0.972	0.891	2.98e-20	Cluster 2	Cntn6
6.48e-23	0.27727	0.888	0.702	8.44e-20	Cluster 2	Gucy1b3
2.72e-22	0.311412	1	0.763	3.54e-19	Cluster 2	Nxph1
1.2e-21	0.264088	0.92	0.74	1.57e-18	Cluster 2	Myrip
2.21e-21	0.251045	0.741	0.498	2.87e-18	Cluster 2	St6galnac5
2.9e-20	0.260257	0.75	0.533	3.77e-17	Cluster 2	Rasgrp1
5.38e-20	0.252258	0.92	0.802	7.01e-17	Cluster 2	Cdc14b
3.86e-17	0.259998	0.639	0.451	5.02e-14	Cluster 2	Chst11
2.88e-14	0.417734	0.734	0.657	3.75e-11	Cluster 2	Wif1
4.85e-10	0.304406	0.428	0.309	6.31e-07	Cluster 2	Chrm2
9.37e-06	0.300359	0.265	0.195	0.0121948	Cluster 2	Ryr1
0	2.08932	0.999	0.195	0	Cluster 3	Sst
0	1.36958	0.987	0.48	0	Cluster 3	Grin3a
0	1.19445	0.988	0.701	0	Cluster 3	Grik3
0	1.14999	0.967	0.608	0	Cluster 3	Trhde
2.72e-300	0.987417	0.969	0.497	3.54e-297	Cluster 3	Stxbp6
1.86e-251	0.685792	0.998	0.77	2.43e-248	Cluster 3	Rab3b
8.2e-242	0.669111	0.988	0.795	1.07e-238	Cluster 3	Neto1
6.93e-233	0.610478	0.991	0.853	9.02e-230	Cluster 3	Dgkg
7.28e-229	1.22111	0.899	0.702	9.48e-226	Cluster 3	Lama4
1.87e-228	1.21109	0.865	0.487	2.44e-225	Cluster 3	Pde1a
1.17e-222	1.10123	0.868	0.545	1.52e-219	Cluster 3	Ano3
1.59e-212	0.569128	0.983	0.835	2.08e-209	Cluster 3	Cers6
3.02e-208	0.902756	0.884	0.504	3.93e-205	Cluster 3	Cdh4
3.54e-196	0.553777	0.999	0.958	4.61e-193	Cluster 3	Pitpnc1
1.45e-190	0.661842	0.975	0.687	1.89e-187	Cluster 3	Runx1t1
5.05e-188	0.707093	0.933	0.63	6.58e-185	Cluster 3	Neto2
7.23e-187	0.582086	0.975	0.855	9.42e-184	Cluster 3	Cntn3
1.66e-185	0.814911	0.975	0.887	2.16e-182	Cluster 3	Ralyl
1.92e-177	0.626062	0.99	0.804	2.5e-174	Cluster 3	Cacna2d3
2.84e-173	0.662359	0.949	0.742	3.69e-170	Cluster 3	Mcc
3.18e-173	0.690913	0.961	0.759	4.15e-170	Cluster 3	Sema6d
3.6e-172	0.754071	0.958	0.577	4.69e-169	Cluster 3	Sox6
3.53e-170	1.02927	0.769	0.389	4.59e-167	Cluster 3	Tox
6.9e-170	1.29567	0.701	0.338	8.99e-167	Cluster 3	Unc13c
5.73e-167	0.421039	0.986	0.958	7.47e-164	Cluster 3	Lrrc7
1.28e-165	0.65782	0.954	0.795	1.67e-162	Cluster 3	Tmeff2
2.73e-163	0.753901	0.911	0.539	3.55e-160	Cluster 3	Kctd8
1.59e-161	0.742326	0.918	0.706	2.07e-158	Cluster 3	Rgs6
2.82e-160	0.823584	0.905	0.67	3.67e-157	Cluster 3	Pcdh11x
6.22e-159	0.655354	0.947	0.699	8.1e-156	Cluster 3	Cacna1e
2.91e-154	0.701695	0.937	0.849	3.79e-151	Cluster 3	Cdh13
8.26e-154	1.10987	0.686	0.321	1.08e-150	Cluster 3	Calb1
6.73e-153	0.733024	0.818	0.414	8.76e-150	Cluster 3	Gda
4.55e-149	0.542975	0.989	0.94	5.93e-146	Cluster 3	Grm7
3.09e-145	0.563181	0.996	0.685	4.02e-142	Cluster 3	Nxph1
9.72e-141	0.510649	0.972	0.817	1.27e-137	Cluster 3	Sh3kbp1
1.06e-139	0.49673	0.973	0.921	1.38e-136	Cluster 3	Chrm3
1.38e-138	0.590165	0.92	0.621	1.8e-135	Cluster 3	Tshz3
4.1e-138	0.708659	0.882	0.54	5.33e-135	Cluster 3	Reln
8.99e-138	0.527445	0.954	0.757	1.17e-134	Cluster 3	Cacng3
4.8e-127	0.563684	0.911	0.644	6.24e-124	Cluster 3	Spats2l
8.79e-127	0.674346	0.809	0.505	1.14e-123	Cluster 3	Cpne5
1.38e-126	0.655354	0.785	0.406	1.79e-123	Cluster 3	Shisa6
5.57e-125	0.465136	0.98	0.849	7.25e-122	Cluster 3	Gria3
2.25e-124	0.386071	0.978	0.898	2.93e-121	Cluster 3	Garnl3
5.89e-124	0.391169	0.984	0.95	7.67e-121	Cluster 3	Park2
3.4e-123	0.617946	0.898	0.632	4.42e-120	Cluster 3	Adcy2
1.93e-122	0.308143	0.999	0.993	2.51e-119	Cluster 3	Cadm2
1.05e-117	0.743949	0.865	0.664	1.37e-114	Cluster 3	Thsd7b
4.7e-117	0.715205	0.827	0.581	6.12e-114	Cluster 3	Cdh9
2.17e-116	0.601503	0.926	0.723	2.83e-113	Cluster 3	Lhfpl3
1.52e-113	0.594469	0.814	0.443	1.98e-110	Cluster 3	Ephb6
4.26e-113	0.33014	0.999	0.986	5.54e-110	Cluster 3	Rbfox1
1.79e-109	0.453562	0.985	0.649	2.33e-106	Cluster 3	Mpped1
3.71e-109	0.512856	0.924	0.677	4.84e-106	Cluster 3	Bcl11a
1.4e-107	0.480277	0.98	0.851	1.82e-104	Cluster 3	Grik1
1.34e-106	0.367292	0.996	0.983	1.74e-103	Cluster 3	Negr1
7.49e-106	0.418483	0.983	0.869	9.75e-103	Cluster 3	Slc8a1
7.83e-105	0.506658	0.996	0.656	1.02e-101	Cluster 3	Synpr
3.52e-103	0.392318	0.992	0.954	4.58e-100	Cluster 3	Chl1
7.31e-101	0.3931	0.99	0.924	9.51e-98	Cluster 3	Asic2
1.65e-98	0.478824	0.928	0.694	2.15e-95	Cluster 3	Ptprr
4.25e-98	0.323101	0.996	0.964	5.53e-95	Cluster 3	Oxr1
1.41e-95	0.276091	1	0.995	1.83e-92	Cluster 3	Celf2
4.84e-95	0.408563	0.99	0.956	6.3e-92	Cluster 3	Grid2
1.98e-89	0.658332	0.911	0.875	2.58e-86	Cluster 3	Mgat4c
3.38e-89	0.8587	0.321	0.075	4.4e-86	Cluster 3	Cbln4
3.39e-88	0.362018	0.977	0.923	4.42e-85	Cluster 3	Smarca2
1.06e-87	0.498502	0.79	0.508	1.38e-84	Cluster 3	Kcnmb4
6.58e-87	0.296472	0.993	0.962	8.56e-84	Cluster 3	Iqsec1
3.02e-86	0.3199	0.999	0.982	3.94e-83	Cluster 3	Gria1
2.95e-84	0.26313	0.993	0.968	3.84e-81	Cluster 3	Xkr4
1.03e-81	0.476967	0.812	0.508	1.34e-78	Cluster 3	Xylt1
1.63e-81	0.337612	0.981	0.849	2.13e-78	Cluster 3	Pde2a
1.64e-80	0.299831	0.99	0.951	2.13e-77	Cluster 3	Ryr2
1.94e-80	0.43657	0.911	0.733	2.52e-77	Cluster 3	Slc9a9
6.44e-80	0.563847	0.94	0.893	8.39e-77	Cluster 3	Prkg1
2.34e-78	0.293881	0.984	0.92	3.05e-75	Cluster 3	Arhgap26
5.36e-78	0.311791	0.989	0.909	6.98e-75	Cluster 3	Mical2
1e-77	0.327016	0.993	0.955	1.3e-74	Cluster 3	Epha6
1.89e-77	0.574004	0.552	0.271	2.46e-74	Cluster 3	Cdh22
2.91e-77	0.379641	0.965	0.788	3.79e-74	Cluster 3	Efna5
1.01e-76	0.447641	0.82	0.508	1.31e-73	Cluster 3	Scn3b
1.29e-75	0.734404	0.316	0.086	1.68e-72	Cluster 3	Gpx3
2.16e-75	0.252359	0.997	0.956	2.82e-72	Cluster 3	Tmem130
2.35e-75	0.581888	0.663	0.402	3.06e-72	Cluster 3	Kcnh5
2.74e-74	0.348216	0.969	0.785	3.57e-71	Cluster 3	Timp2
2.76e-73	0.256607	0.993	0.973	3.6e-70	Cluster 3	Dlgap2
9.48e-72	0.308352	0.978	0.891	1.23e-68	Cluster 3	Dapk1
1.6e-71	0.3954	0.972	0.707	2.08e-68	Cluster 3	Fam135b
2.27e-71	0.26212	0.977	0.924	2.95e-68	Cluster 3	Arnt2
3.3e-71	0.436111	0.809	0.511	4.29e-68	Cluster 3	Mafb
4.95e-71	0.504911	0.821	0.565	6.44e-68	Cluster 3	Npy
4.87e-70	0.318538	0.962	0.875	6.34e-67	Cluster 3	Kcnq3
1.58e-69	0.399567	0.924	0.824	2.06e-66	Cluster 3	Fam189a1
2.13e-69	0.356102	0.981	0.922	2.78e-66	Cluster 3	Astn2
1.37e-68	0.30714	0.993	0.868	1.78e-65	Cluster 3	Kcnc2
3.19e-67	0.258229	0.984	0.922	4.15e-64	Cluster 3	Csrnp3
9.16e-67	0.370894	0.924	0.726	1.19e-63	Cluster 3	Gap43
1.24e-65	0.295235	0.96	0.896	1.62e-62	Cluster 3	Atp1a1
1.46e-65	0.375944	0.961	0.893	1.9e-62	Cluster 3	Pcdh7
6.96e-65	0.30614	0.971	0.859	9.07e-62	Cluster 3	Mmp16
1.49e-64	0.36514	0.905	0.746	1.94e-61	Cluster 3	Ccdc30
4.48e-64	0.250233	0.99	0.912	5.83e-61	Cluster 3	Uchl1
1.46e-63	0.379949	0.861	0.648	1.91e-60	Cluster 3	Cacng8
1.56e-63	0.251727	0.993	0.982	2.03e-60	Cluster 3	Kcnma1
3.36e-63	0.25315	0.984	0.936	4.37e-60	Cluster 3	Daam1
7.49e-63	0.451393	0.809	0.624	9.75e-60	Cluster 3	Kif26b
8.17e-63	0.311784	0.962	0.846	1.06e-59	Cluster 3	Plxna2
9.15e-63	0.358755	0.972	0.748	1.19e-59	Cluster 3	Dscam
3.24e-61	0.645148	0.667	0.458	4.22e-58	Cluster 3	St6galnac5
4.01e-61	0.488928	0.476	0.222	5.23e-58	Cluster 3	Ano5
2.61e-60	0.396232	0.862	0.691	3.39e-57	Cluster 3	Tmtc1
3.49e-60	0.319174	0.953	0.808	4.54e-57	Cluster 3	Fut9
5.8e-60	0.436731	0.695	0.398	7.55e-57	Cluster 3	Npas1
2.11e-59	0.321785	0.929	0.768	2.75e-56	Cluster 3	Cadm3
2.11e-59	0.26307	0.987	0.913	2.75e-56	Cluster 3	Pak1
1.28e-58	0.31922	0.977	0.904	1.66e-55	Cluster 3	Serpini1
1.63e-57	0.6086	0.866	0.768	2.12e-54	Cluster 3	Ptprt
1.89e-57	0.445872	0.639	0.376	2.46e-54	Cluster 3	Fat1
6e-57	0.311596	0.931	0.833	7.81e-54	Cluster 3	Tln2
7.03e-56	0.260387	0.977	0.887	9.15e-53	Cluster 3	Syt4
1.34e-55	0.352333	0.881	0.654	1.75e-52	Cluster 3	Ak5
3.94e-55	0.302626	0.954	0.81	5.13e-52	Cluster 3	Inpp4a
3.53e-54	0.313498	0.949	0.844	4.59e-51	Cluster 3	Mctp1
3.66e-54	0.469059	0.842	0.72	4.76e-51	Cluster 3	Nell1
1.35e-52	0.264496	0.984	0.914	1.75e-49	Cluster 3	Tenm4
4.98e-52	0.314998	0.937	0.733	6.49e-49	Cluster 3	Kcnt1
6.87e-51	0.34938	0.832	0.617	8.94e-48	Cluster 3	Wdr17
2.18e-50	0.296944	0.92	0.77	2.83e-47	Cluster 3	Pdzd2
4.61e-50	0.396867	0.812	0.648	6e-47	Cluster 3	Cdh8
3.08e-48	0.268138	0.958	0.836	4.01e-45	Cluster 3	Ank1
3.16e-48	0.259232	0.961	0.843	4.11e-45	Cluster 3	Wasf1
8.11e-48	0.264238	0.974	0.876	1.06e-44	Cluster 3	Grin2a
1.22e-47	0.304833	0.864	0.713	1.59e-44	Cluster 3	Gpc6
2.54e-47	0.264174	0.966	0.903	3.31e-44	Cluster 3	Gucy1a2
2.79e-47	0.333412	0.812	0.581	3.63e-44	Cluster 3	St8sia1
8.08e-47	0.31737	0.935	0.812	1.05e-43	Cluster 3	Myo16
9.39e-46	0.318292	0.654	0.424	1.22e-42	Cluster 3	Lingo1
1.81e-45	0.304503	0.984	0.77	2.36e-42	Cluster 3	Ptprm
4.96e-44	0.285836	0.919	0.759	6.45e-41	Cluster 3	Fam110b
5.41e-44	0.406365	0.998	0.993	7.05e-41	Cluster 3	Tmtc2
1.2e-43	0.389828	0.743	0.556	1.56e-40	Cluster 3	Cpne4
3.27e-43	0.254545	0.955	0.85	4.26e-40	Cluster 3	Vps13a
1.54e-42	0.510685	0.87	0.812	2e-39	Cluster 3	Stard13
1.61e-41	0.272209	0.926	0.767	2.1e-38	Cluster 3	Far2
1.08e-40	0.262496	0.913	0.68	1.41e-37	Cluster 3	Brinp2
3.99e-40	0.265757	0.878	0.689	5.2e-37	Cluster 3	Cux2
1.12e-39	0.394344	0.779	0.611	1.46e-36	Cluster 3	Grm3
1.52e-39	0.26083	0.934	0.805	1.98e-36	Cluster 3	Dync2h1
1.68e-39	0.251163	0.949	0.87	2.19e-36	Cluster 3	Cnksr2
3.33e-39	0.27703	0.88	0.698	4.34e-36	Cluster 3	Mfsd6
2.97e-38	0.324137	0.904	0.814	3.87e-35	Cluster 3	Col19a1
5.1e-38	0.252947	0.882	0.702	6.63e-35	Cluster 3	Ssbp3
1.05e-36	0.287949	0.83	0.681	1.36e-33	Cluster 3	Map3k5
3.98e-35	0.473772	0.446	0.258	5.19e-32	Cluster 3	Chrm2
9.61e-35	0.307128	0.88	0.772	1.25e-31	Cluster 3	Fat3
1.13e-34	0.666885	0.432	0.285	1.47e-31	Cluster 3	Pou6f2
3.25e-34	0.368273	0.889	0.764	4.23e-31	Cluster 3	Brinp3
1.29e-33	0.257919	0.859	0.693	1.68e-30	Cluster 3	Rhbdd2
3.27e-33	0.26709	0.894	0.798	4.26e-30	Cluster 3	Pex5l
4.65e-30	0.271011	0.722	0.528	6.06e-27	Cluster 3	Pacrg
9.62e-30	0.255956	0.766	0.582	1.25e-26	Cluster 3	Mast3
2.41e-29	0.364174	0.691	0.57	3.14e-26	Cluster 3	Ryr3
1.32e-24	0.250107	0.517	0.347	1.72e-21	Cluster 3	Slit1
1.34e-23	0.441477	0.788	0.741	1.75e-20	Cluster 3	Sgcd
2.96e-22	0.280357	0.627	0.471	3.86e-19	Cluster 3	Eya4
9.5e-22	0.475177	0.49	0.376	1.24e-18	Cluster 3	Col11a1
9e-21	0.28786	0.286	0.167	1.17e-17	Cluster 3	Ptprb
2.32e-19	0.274064	0.587	0.448	3.02e-16	Cluster 3	Cep112
1.86e-14	0.271617	0.46	0.344	2.42e-11	Cluster 3	Rerg
5.94e-11	0.300787	0.419	0.332	7.73e-08	Cluster 3	Csgalnact1
1.67e-10	0.421939	0.681	0.662	2.17e-07	Cluster 3	Nkain3
2.86e-07	0.27936	0.257	0.193	0.000372771	Cluster 3	Tacr1
0.00495686	0.363209	0.616	0.663	1	Cluster 3	Olfm3
0	2.15165	0.992	0.221	0	Cluster 4	Lamp5
1.43e-231	1.72378	0.912	0.247	1.86e-228	Cluster 4	Sv2c
1.86e-190	1.52597	0.984	0.529	2.42e-187	Cluster 4	Cacna2d1
5.66e-176	1.07631	0.989	0.833	7.37e-173	Cluster 4	Fgf13
8.39e-170	1.25159	0.896	0.239	1.09e-166	Cluster 4	Egfr
2.57e-168	1.11366	0.992	0.847	3.34e-165	Cluster 4	Nyap2
6.13e-167	1.24906	0.973	0.506	7.98e-164	Cluster 4	Igsf11
8.47e-167	1.18697	0.997	0.66	1.1e-163	Cluster 4	Nfib
2.82e-164	1.29382	0.992	0.441	3.67e-161	Cluster 4	Kit
2.11e-160	1.35428	0.941	0.427	2.75e-157	Cluster 4	Pld5
3.34e-153	1.23261	0.939	0.411	4.35e-150	Cluster 4	Trpc5
6.56e-144	0.705316	0.997	0.984	8.54e-141	Cluster 4	Phactr1
1.2e-141	0.806526	0.979	0.882	1.56e-138	Cluster 4	Rimbp2
1.02e-138	1.08534	0.987	0.812	1.33e-135	Cluster 4	Sgcz
1.36e-132	1.09562	0.909	0.451	1.78e-129	Cluster 4	Vgll4
2.33e-126	0.944449	0.955	0.715	3.03e-123	Cluster 4	Mpdz
8.11e-125	0.879086	0.987	0.723	1.06e-121	Cluster 4	Zmat4
2.99e-124	0.921715	0.979	0.712	3.89e-121	Cluster 4	Pip5k1b
3.81e-123	0.904079	0.968	0.807	4.96e-120	Cluster 4	Unc5c
2.34e-120	0.956363	0.944	0.716	3.05e-117	Cluster 4	Adamts17
2.82e-120	1.27982	0.853	0.404	3.67e-117	Cluster 4	Hs3st4
4.84e-116	1.06736	0.971	0.859	6.31e-113	Cluster 4	Lmo7
1.02e-113	1.01105	0.955	0.604	1.33e-110	Cluster 4	Caln1
2.66e-113	0.793153	0.987	0.731	3.46e-110	Cluster 4	Adra1a
3.12e-106	0.505391	1	0.988	4.06e-103	Cluster 4	Slc6a1
1.98e-102	0.48391	0.989	0.98	2.58e-99	Cluster 4	Dner
5.13e-100	0.465632	0.995	0.975	6.68e-97	Cluster 4	Rab3c
4.34e-99	0.768556	0.979	0.811	5.65e-96	Cluster 4	Alk
1.63e-96	0.875886	0.952	0.569	2.12e-93	Cluster 4	Fstl4
4.74e-95	0.907543	0.981	0.622	6.17e-92	Cluster 4	Npy
1.19e-94	0.446631	1	0.976	1.55e-91	Cluster 4	Gad2
3.35e-92	0.878983	0.912	0.542	4.36e-89	Cluster 4	Mlip
5.4e-90	0.67421	0.995	0.869	7.03e-87	Cluster 4	Kcnq5
2.27e-89	0.549794	0.979	0.901	2.96e-86	Cluster 4	Dscaml1
7.19e-89	0.897276	0.869	0.47	9.37e-86	Cluster 4	Chrna7
6.84e-86	0.54642	0.992	0.832	8.91e-83	Cluster 4	Ptprm
2.32e-83	0.450458	0.984	0.94	3.03e-80	Cluster 4	Gabbr2
3.94e-83	0.879299	0.85	0.428	5.14e-80	Cluster 4	Parm1
5.62e-83	0.690709	0.93	0.671	7.32e-80	Cluster 4	Tox2
3.83e-82	0.630921	0.957	0.856	4.99e-79	Cluster 4	Pak7
2.25e-81	0.502298	0.979	0.938	2.93e-78	Cluster 4	Kctd16
1.68e-80	0.751313	0.914	0.634	2.19e-77	Cluster 4	Eepd1
9.44e-78	0.67731	0.845	0.31	1.23e-74	Cluster 4	Prox1
4.05e-77	0.364355	1	0.994	5.27e-74	Cluster 4	Gad1
9.04e-76	0.51274	0.992	0.897	1.18e-72	Cluster 4	Gabrb2
1.73e-75	0.460482	0.987	0.932	2.25e-72	Cluster 4	Tsc22d1
6.56e-75	0.768234	0.995	0.538	8.55e-72	Cluster 4	Adarb2
6.85e-75	0.711386	0.904	0.548	8.92e-72	Cluster 4	Prmt8
1.19e-73	0.804616	0.901	0.616	1.54e-70	Cluster 4	Hs3st5
4.91e-73	0.564065	0.973	0.872	6.4e-70	Cluster 4	Mctp1
9.31e-73	0.665167	0.947	0.651	1.21e-69	Cluster 4	Tox3
1.3e-71	0.666432	0.92	0.607	1.69e-68	Cluster 4	Bcl11b
2e-71	0.380894	1	0.981	2.6e-68	Cluster 4	Rgs7bp
6.5e-71	0.693864	0.965	0.719	8.46e-68	Cluster 4	Unc5d
8.42e-70	0.633842	0.965	0.774	1.1e-66	Cluster 4	Itpr1
5.17e-68	0.484779	0.995	0.942	6.73e-65	Cluster 4	Dab1
1.69e-67	0.419167	0.989	0.942	2.2e-64	Cluster 4	Sipa1l1
5.42e-64	0.582388	0.944	0.714	7.06e-61	Cluster 4	Ak5
3.07e-63	0.501596	0.987	0.941	3.99e-60	Cluster 4	Kcnh7
3.16e-63	0.571644	0.995	0.937	4.11e-60	Cluster 4	Cntn5
8.71e-63	0.518558	0.949	0.812	1.13e-59	Cluster 4	Camkv
6.34e-62	0.534947	0.96	0.751	8.25e-59	Cluster 4	Mpped1
7.4e-60	0.417803	0.995	0.97	9.64e-57	Cluster 4	Rora
1.21e-59	0.6717	0.89	0.592	1.58e-56	Cluster 4	Mapk4
1.25e-59	0.298963	0.997	0.986	1.62e-56	Cluster 4	Rapgef4
2.21e-59	0.444887	1	0.97	2.88e-56	Cluster 4	Frmpd4
4.56e-59	0.47622	0.973	0.85	5.94e-56	Cluster 4	Adcy1
2.75e-58	0.417387	0.984	0.941	3.58e-55	Cluster 4	Slc2a13
2.82e-58	0.65314	0.901	0.592	3.67e-55	Cluster 4	Chsy3
7.66e-57	0.556879	0.944	0.745	9.97e-54	Cluster 4	Brinp2
1.75e-56	0.406225	0.979	0.927	2.28e-53	Cluster 4	Osbpl8
1.89e-56	0.459101	0.96	0.856	2.46e-53	Cluster 4	Susd4
3.39e-56	0.2894	1	0.994	4.41e-53	Cluster 4	Celf4
4.22e-56	0.372091	0.992	0.942	5.5e-53	Cluster 4	Rgs7
1.58e-54	0.461298	0.981	0.868	2.06e-51	Cluster 4	Gas7
1.66e-54	0.563176	0.952	0.789	2.16e-51	Cluster 4	Pid1
5.03e-54	0.636986	0.837	0.458	6.55e-51	Cluster 4	Necab1
1.7e-53	0.351399	0.995	0.955	2.22e-50	Cluster 4	Ncald
2.44e-53	0.549942	0.968	0.692	3.17e-50	Cluster 4	Sox5
5.5e-52	0.408809	0.981	0.911	7.16e-49	Cluster 4	Spock1
5.09e-51	0.335043	0.979	0.945	6.63e-48	Cluster 4	Ftx
5.1e-51	0.374313	0.989	0.923	6.65e-48	Cluster 4	Zbtb16
1.68e-50	0.36866	0.995	0.969	2.18e-47	Cluster 4	Nmnat2
1.68e-50	0.55483	0.906	0.661	2.19e-47	Cluster 4	Ptpro
2.02e-50	0.321562	1	0.978	2.63e-47	Cluster 4	Olfm1
2.06e-50	0.461441	0.973	0.905	2.68e-47	Cluster 4	Grin2a
2.95e-50	0.562142	0.914	0.661	3.84e-47	Cluster 4	Ust
1.15e-48	0.412962	0.976	0.922	1.5e-45	Cluster 4	Cacnb2
7.18e-47	0.362605	0.992	0.922	9.35e-44	Cluster 4	Rph3a
1.02e-46	0.429983	0.976	0.915	1.33e-43	Cluster 4	Gabrg3
4.54e-45	0.37031	1	0.998	5.91e-42	Cluster 4	Hdac9
1.36e-44	0.713744	0.845	0.645	1.77e-41	Cluster 4	Reln
5.35e-43	0.593519	0.824	0.626	6.97e-40	Cluster 4	Npas2
4.61e-42	0.43411	0.96	0.757	6.01e-39	Cluster 4	Sez6
7.34e-42	0.620765	0.89	0.748	9.56e-39	Cluster 4	Dock10
8.65e-42	0.340588	0.981	0.939	1.13e-38	Cluster 4	Atrnl1
2.7e-41	0.335588	0.971	0.941	3.52e-38	Cluster 4	Nalcn
3.51e-40	0.268395	0.997	0.994	4.57e-37	Cluster 4	Sepw1
8.15e-40	0.480378	0.914	0.776	1.06e-36	Cluster 4	Maml3
8.3e-40	0.29661	0.997	0.962	1.08e-36	Cluster 4	Grm5
2.39e-39	0.409246	0.984	0.866	3.11e-36	Cluster 4	Dgkb
4.04e-39	0.718053	0.722	0.474	5.26e-36	Cluster 4	Cep112
8.49e-39	0.258262	1	0.999	1.11e-35	Cluster 4	Atxn1
2.19e-38	0.576747	0.789	0.524	2.85e-35	Cluster 4	Lin7a
4.72e-38	0.342469	0.992	0.967	6.15e-35	Cluster 4	Nlgn1
1.11e-37	0.384825	0.944	0.847	1.44e-34	Cluster 4	Cdkl5
1.89e-37	0.372872	0.981	0.886	2.46e-34	Cluster 4	Prkca
2.43e-37	0.437421	0.92	0.612	3.17e-34	Cluster 4	Shisa9
6.63e-37	0.369804	0.997	0.973	8.63e-34	Cluster 4	Lrp1b
9.36e-37	0.334826	0.965	0.911	1.22e-33	Cluster 4	Fry
2.67e-36	0.330788	0.997	0.965	3.48e-33	Cluster 4	Csmd3
3.44e-36	0.325881	0.968	0.938	4.48e-33	Cluster 4	Apba1
3.49e-36	0.549443	0.666	0.367	4.54e-33	Cluster 4	Necab2
5.55e-36	0.642639	0.46	0.205	7.23e-33	Cluster 4	Atp8b1
7.32e-36	0.452237	0.674	0.338	9.53e-33	Cluster 4	Nr2f2
2.02e-35	0.552151	0.802	0.581	2.64e-32	Cluster 4	Srgap1
4.16e-35	0.652675	0.548	0.281	5.42e-32	Cluster 4	Gsg1l
6.18e-35	0.442297	0.89	0.692	8.05e-32	Cluster 4	Ngef
8.12e-35	0.628226	0.711	0.444	1.06e-31	Cluster 4	Ndst3
1.02e-34	0.281033	0.955	0.938	1.33e-31	Cluster 4	Atp2c1
7e-34	0.321831	0.957	0.919	9.12e-31	Cluster 4	Bach2
2.34e-33	0.389606	0.947	0.685	3.05e-30	Cluster 4	Arpp21
6.86e-33	0.334303	0.976	0.862	8.93e-30	Cluster 4	Ppm1l
7.75e-33	0.503361	0.826	0.617	1.01e-29	Cluster 4	Gng7
9.33e-33	0.467971	0.88	0.653	1.22e-29	Cluster 4	Nell2
5.11e-32	0.398245	0.906	0.755	6.65e-29	Cluster 4	Camkk2
1.28e-31	0.43069	0.85	0.522	1.66e-28	Cluster 4	Gabrd
1.93e-31	0.372191	0.992	0.913	2.52e-28	Cluster 4	Lingo2
1.95e-31	0.450525	0.952	0.89	2.53e-28	Cluster 4	Pde7b
1.82e-30	0.467915	0.826	0.673	2.37e-27	Cluster 4	Dok5
1.86e-30	0.418306	0.963	0.872	2.42e-27	Cluster 4	Epha3
5.52e-30	0.31802	0.96	0.873	7.19e-27	Cluster 4	Fam19a5
1.43e-29	0.339995	0.995	0.954	1.86e-26	Cluster 4	Erbb4
1.65e-29	0.539544	0.719	0.476	2.15e-26	Cluster 4	Ghr
2.14e-29	0.365322	0.906	0.823	2.79e-26	Cluster 4	Zeb1
2.75e-29	0.323308	0.947	0.838	3.57e-26	Cluster 4	Cap2
2.9e-29	0.356317	0.92	0.83	3.78e-26	Cluster 4	Slco3a1
4.24e-29	0.561112	0.439	0.204	5.52e-26	Cluster 4	Ipcef1
4.27e-29	0.351489	0.936	0.809	5.56e-26	Cluster 4	Arid5b
9.9e-29	0.342348	0.941	0.832	1.29e-25	Cluster 4	Mir99ahg
1.01e-28	0.36424	0.914	0.83	1.31e-25	Cluster 4	Map2k1
2.17e-28	0.347072	0.922	0.776	2.83e-25	Cluster 4	Miat
5.09e-28	0.492726	0.709	0.445	6.62e-25	Cluster 4	Fat1
6.26e-28	0.314653	0.965	0.9	8.16e-25	Cluster 4	Rasgrf2
3.2e-27	0.333596	0.949	0.917	4.16e-24	Cluster 4	Dlc1
1.68e-26	0.620777	0.289	0.112	2.19e-23	Cluster 4	Adamtsl3
1.25e-25	0.649499	0.479	0.242	1.63e-22	Cluster 4	Rxfp1
1.43e-25	0.328921	0.939	0.826	1.86e-22	Cluster 4	Kcnd3
1.52e-25	0.368855	0.898	0.71	1.98e-22	Cluster 4	Snca
2.63e-24	0.421422	0.797	0.645	3.42e-21	Cluster 4	Rnf180
3.31e-24	0.28904	0.952	0.886	4.31e-21	Cluster 4	Ptchd4
3.37e-24	0.31894	0.939	0.825	4.38e-21	Cluster 4	Snx10
6.36e-24	0.251591	0.976	0.923	8.28e-21	Cluster 4	Mef2a
9.15e-24	0.448981	0.709	0.496	1.19e-20	Cluster 4	Gpr155
1.13e-23	0.300555	0.952	0.895	1.47e-20	Cluster 4	Shank2
8.03e-23	0.42527	0.754	0.54	1.05e-19	Cluster 4	Gda
1.07e-22	0.264184	0.965	0.892	1.39e-19	Cluster 4	Cyp46a1
1.25e-22	0.288998	0.989	0.857	1.63e-19	Cluster 4	Gabra1
2.1e-22	0.288192	0.93	0.873	2.73e-19	Cluster 4	Pknox2
3.18e-22	0.275029	0.971	0.923	4.14e-19	Cluster 4	Man1a2
1.54e-21	0.31351	0.939	0.845	2e-18	Cluster 4	Fmn1
7.85e-21	0.298048	0.936	0.749	1.02e-17	Cluster 4	Bcl11a
2.46e-20	0.307653	0.957	0.891	3.2e-17	Cluster 4	Grik1
3.9e-20	0.269145	0.912	0.868	5.07e-17	Cluster 4	Gdap1
9.46e-20	0.400361	0.789	0.638	1.23e-16	Cluster 4	Slc39a11
3.28e-19	0.270833	0.992	0.965	4.27e-16	Cluster 4	Kcnip4
2.36e-18	0.278931	0.703	0.492	3.08e-15	Cluster 4	Phyhip
2.74e-18	0.345564	0.824	0.654	3.56e-15	Cluster 4	Ctxn1
6.59e-18	0.290236	0.856	0.644	8.58e-15	Cluster 4	Coro6
7.85e-18	0.296516	0.893	0.815	1.02e-14	Cluster 4	Shc3
1.65e-17	0.298414	0.971	0.78	2.15e-14	Cluster 4	Nxph1
1.77e-17	0.523008	0.765	0.658	2.3e-14	Cluster 4	Wif1
1.79e-17	0.345664	0.714	0.53	2.33e-14	Cluster 4	Kctd1
3e-17	0.443988	0.821	0.704	3.91e-14	Cluster 4	Sema3e
5.42e-17	0.330472	0.791	0.668	7.06e-14	Cluster 4	Lrrn2
8.32e-17	0.370629	0.939	0.881	1.08e-13	Cluster 4	Synj2
1.24e-16	0.263759	0.85	0.645	1.61e-13	Cluster 4	Trps1
3.33e-16	0.390847	0.687	0.503	4.33e-13	Cluster 4	Nwd2
1.3e-15	0.302312	0.775	0.572	1.69e-12	Cluster 4	Sphkap
2.04e-14	0.283542	0.837	0.727	2.66e-11	Cluster 4	Sh3pxd2a
6.6e-14	0.261658	0.861	0.801	8.6e-11	Cluster 4	Plekha6
2.11e-13	0.261269	0.858	0.762	2.74e-10	Cluster 4	Arl4c
3.21e-13	0.340715	0.596	0.42	4.18e-10	Cluster 4	Abcc8
5.21e-11	0.292566	0.714	0.59	6.78e-08	Cluster 4	Atg7
2.7e-09	0.31229	0.259	0.15	3.51e-06	Cluster 4	Ntng2
2.44e-08	0.259528	0.789	0.73	3.18e-05	Cluster 4	Pls3
5.19e-08	0.277911	0.73	0.645	6.76e-05	Cluster 4	Ptk2b
5.32e-07	0.273765	0.527	0.412	0.00069304	Cluster 4	Mtus1
1.06e-06	0.27042	0.27	0.173	0.0013757	Cluster 4	Frem1
2.88e-05	0.258295	0.406	0.324	0.0375385	Cluster 4	Sv2b
4.35e-14	0.361615	0.646	0.56	5.66e-11	Cluster 5	Cxcl14
7.36e-14	0.358399	0.635	0.543	9.58e-11	Cluster 5	Cck
9.56e-13	0.551661	0.418	0.314	1.24e-09	Cluster 5	Rgs12
1.08e-10	0.338361	0.562	0.468	1.41e-07	Cluster 5	Ldb2
1.39e-10	0.509794	0.256	0.165	1.82e-07	Cluster 5	Frem1
6.97e-10	0.399803	0.566	0.468	9.08e-07	Cluster 5	Col25a1
1.69e-08	0.306232	0.31	0.224	2.2e-05	Cluster 5	Gulp1
2.1e-08	0.299821	0.438	0.356	2.73e-05	Cluster 5	Nr2f2
2.28e-08	0.963451	0.582	0.544	2.97e-05	Cluster 5	Cadps2
1.18e-07	0.312503	0.557	0.482	0.000153113	Cluster 5	Necab1
5.24e-07	0.359616	0.795	0.749	0.000682395	Cluster 5	Trpm3
1.22e-05	0.328875	0.454	0.397	0.0158413	Cluster 5	Fam19a1
0.000782914	0.251404	0.308	0.256	1	Cluster 5	Rxfp1

## Sheet: Mouse Motor Cortex 
p_val	avg_logFC	pct.1	pct.2	p_val_adj	cluster	gene
1.25965e-20	0.902048	0.319	0.104	1.61991e-17	Cluster 1	Crym
4.30185e-19	0.988287	0.326	0.122	5.53218e-16	Cluster 1	Foxp2
1.1416e-17	0.734223	0.655	0.452	1.4681e-14	Cluster 1	Slc17a7
1.69721e-17	0.656998	0.469	0.23	2.18262e-14	Cluster 1	Hs3st2
2.82606e-16	0.703697	0.254	0.083	3.63431e-13	Cluster 1	Hs3st4
1.33428e-15	0.879005	0.515	0.324	1.71588e-12	Cluster 1	Nptx1
2.03122e-12	0.651905	0.531	0.353	2.61215e-09	Cluster 1	Sv2b
8.85734e-12	0.506048	0.736	0.578	1.13905e-08	Cluster 1	Rasgrp1
2.22981e-10	0.544776	0.407	0.23	2.86754e-07	Cluster 1	Ipcef1
9.08503e-10	0.381056	0.502	0.303	1.16833e-06	Cluster 1	Nrn1
4.84492e-08	0.531645	0.577	0.455	6.23057e-05	Cluster 1	Diras2
6.44455e-08	0.457142	0.664	0.559	8.28769e-05	Cluster 1	Ngef
1.21539e-07	0.475454	0.586	0.444	0.0001563	Cluster 1	Ptk2b
1.38997e-07	0.513911	0.515	0.375	0.00017875	Cluster 1	Ldb2
1.75819e-07	0.372292	0.782	0.733	0.000226104	Cluster 1	Nrgn
1.8343e-07	0.362414	0.687	0.546	0.000235891	Cluster 1	Nefl
2.75958e-07	0.43573	0.697	0.6	0.000354882	Cluster 1	Ctxn1
1.47365e-06	0.51721	0.326	0.205	0.00189512	Cluster 1	Cadps2
4.20429e-06	0.385689	0.674	0.588	0.00540671	Cluster 1	Snca
7.59132e-06	0.459063	0.303	0.19	0.00976244	Cluster 1	Zfpm2
8.8168e-06	0.449412	0.45	0.339	0.0113384	Cluster 1	Grm3
1.33805e-05	0.363616	0.58	0.461	0.0172073	Cluster 1	Rap1gap2
2.18692e-05	0.46671	0.498	0.402	0.0281238	Cluster 1	Tle4
2.44702e-05	0.35713	0.375	0.257	0.0314686	Cluster 1	Satb2
2.50223e-05	0.335912	0.814	0.81	0.0321787	Cluster 1	Arpp19
0.000149057	0.289551	0.713	0.643	0.191688	Cluster 1	Arpp21
0.000176315	0.394998	0.57	0.487	0.226741	Cluster 1	Ano3
0.000183477	0.374747	0.518	0.43	0.235951	Cluster 1	Dkk3
0.000266801	0.347741	0.355	0.255	0.343106	Cluster 1	Ppfibp1
0.000279214	0.422952	0.544	0.492	0.359069	Cluster 1	Pde1a
0.000956453	0.267276	0.414	0.323	1	Cluster 1	Dpy19l1
0.00152074	0.397235	0.316	0.238	1	Cluster 1	Grm8
0.00192626	0.342901	0.528	0.481	1	Cluster 1	Lmo3
0.00199457	0.311594	0.329	0.249	1	Cluster 1	Meis2
0.00408301	0.267779	0.261	0.186	1	Cluster 1	Sema5b
0.00570964	0.330848	0.388	0.317	1	Cluster 1	Khdrbs2
0.00576408	0.285066	0.668	0.669	1	Cluster 1	Baiap2
0.00667465	0.285925	0.723	0.74	1	Cluster 1	Pcsk2
2.88072e-95	1.38794	0.917	0.229	3.7046e-92	Cluster 2	Nrn1
9.06581e-88	1.41583	0.817	0.17	1.16586e-84	Cluster 2	Ptprk
2.65391e-87	1.36667	0.959	0.275	3.41293e-84	Cluster 2	Sv2b
8.09903e-85	1.20915	0.817	0.171	1.04154e-81	Cluster 2	Satb2
1.1132e-77	1.2444	0.982	0.398	1.43157e-74	Cluster 2	Slc17a7
6.62236e-77	1.21124	0.995	0.587	8.51636e-74	Cluster 2	Arpp21
9.25566e-77	1.28794	0.954	0.376	1.19028e-73	Cluster 2	Ptk2b
9.61218e-73	1.25929	0.908	0.324	1.23613e-69	Cluster 2	Lingo1
1.11214e-69	1.09683	0.83	0.226	1.43021e-66	Cluster 2	Khdrbs2
3.26046e-67	1.01297	0.972	0.352	4.19295e-64	Cluster 2	Cacna2d1
2.85131e-65	1.20819	0.775	0.223	3.66678e-62	Cluster 2	Pdzrn3
9.53453e-64	1.09162	0.968	0.648	1.22614e-60	Cluster 2	Arhgap32
4.54171e-61	0.829506	0.991	0.91	5.84064e-58	Cluster 2	R3hdm1
6.44373e-61	0.99262	0.986	0.599	8.28664e-58	Cluster 2	Baiap2
1.04429e-59	1.25287	0.482	0.068	1.34295e-56	Cluster 2	Robo3
3.91264e-59	1.15776	0.794	0.265	5.03165e-56	Cluster 2	Mlip
4.96747e-55	0.963558	0.982	0.538	6.38816e-52	Cluster 2	Rasgrp1
6.62443e-54	0.956344	0.954	0.51	8.51902e-51	Cluster 2	Foxp1
5.71049e-53	1.01272	0.927	0.455	7.34369e-50	Cluster 2	Epha4
1.05871e-52	0.930296	0.775	0.261	1.3615e-49	Cluster 2	Sgcz
5.24438e-52	0.930966	0.67	0.176	6.74427e-49	Cluster 2	Nwd2
3.12415e-51	0.826135	0.789	0.26	4.01766e-48	Cluster 2	Slit3
2.53284e-48	0.975952	0.936	0.544	3.25723e-45	Cluster 2	Stx1a
3.8126e-48	0.957685	0.885	0.451	4.903e-45	Cluster 2	Pex5l
3.22162e-47	0.893998	0.977	0.694	4.14301e-44	Cluster 2	Nrgn
5.68267e-47	0.762798	0.991	0.887	7.30791e-44	Cluster 2	Kalrn
1.96125e-46	0.846395	0.959	0.642	2.52217e-43	Cluster 2	Cnksr2
3.80478e-46	0.926759	0.803	0.306	4.89295e-43	Cluster 2	Lmo7
9.24268e-46	0.800069	0.995	0.771	1.18861e-42	Cluster 2	Arpp19
1.03622e-44	1.0259	0.835	0.368	1.33258e-41	Cluster 2	Dkk3
1.23158e-44	0.814896	0.986	0.681	1.58382e-41	Cluster 2	Pcsk2
1.88483e-44	0.989406	0.748	0.281	2.4239e-41	Cluster 2	Mapk4
1.01203e-43	0.875627	0.931	0.569	1.30146e-40	Cluster 2	Mast3
1.78745e-43	0.88461	0.702	0.252	2.29866e-40	Cluster 2	Ext1
5.31831e-43	0.863472	0.739	0.26	6.83934e-40	Cluster 2	Dpy19l1
7.56975e-43	1.0628	0.725	0.274	9.7347e-40	Cluster 2	Lamp5
1.82253e-42	0.786707	0.904	0.421	2.34377e-39	Cluster 2	Ano3
1.89474e-42	0.87286	0.683	0.233	2.43663e-39	Cluster 2	Kcnh3
6.36634e-42	0.89105	0.959	0.658	8.18712e-39	Cluster 2	Rgs4
1.20516e-41	0.949804	0.739	0.294	1.54984e-38	Cluster 2	Enc1
4.11313e-40	0.810915	0.775	0.333	5.28949e-37	Cluster 2	Npas2
1.78246e-39	0.942759	0.844	0.425	2.29224e-36	Cluster 2	Nptxr
3.14682e-39	0.898288	0.734	0.281	4.04681e-36	Cluster 2	Fstl4
5.26617e-39	0.909459	0.881	0.519	6.77229e-36	Cluster 2	Nefm
1.99908e-38	1.0013	0.596	0.197	2.57082e-35	Cluster 2	Meis2
3.49689e-38	0.800057	0.922	0.559	4.497e-35	Cluster 2	Pgm2l1
4.22659e-38	0.838903	0.83	0.416	5.4354e-35	Cluster 2	Rap1gap2
1.08255e-37	0.784935	0.963	0.651	1.39216e-34	Cluster 2	Cck
1.40822e-37	0.836966	0.894	0.518	1.81097e-34	Cluster 2	Ngef
1.93748e-37	0.779258	0.867	0.471	2.4916e-34	Cluster 2	Csmd2
3.41009e-37	0.72932	0.945	0.746	4.38538e-34	Cluster 2	Ptprd
6.64229e-37	0.890705	0.826	0.427	8.54198e-34	Cluster 2	Dgkb
1.27614e-36	0.837752	0.482	0.117	1.64112e-33	Cluster 2	Csgalnact1
1.69126e-36	0.709371	0.954	0.559	2.17495e-33	Cluster 2	Cacna1e
1.91362e-36	0.728295	0.358	0.061	2.46092e-33	Cluster 2	Ntng2
1.9911e-36	0.780536	0.917	0.543	2.56055e-33	Cluster 2	Nlgn1
6.31904e-36	0.552895	0.995	0.895	8.12629e-33	Cluster 2	Celf2
2.42665e-35	0.884003	0.583	0.195	3.12067e-32	Cluster 2	Ryr1
4.76841e-35	0.676431	0.931	0.564	6.13217e-32	Cluster 2	Khdrbs3
1.25857e-34	0.618404	0.977	0.791	1.61852e-31	Cluster 2	Phactr1
1.916e-34	0.84309	0.835	0.476	2.46397e-31	Cluster 2	Lmo4
2.52491e-34	0.747839	0.922	0.542	3.24704e-31	Cluster 2	Adgrl2
3.31843e-34	0.786632	0.844	0.465	4.2675e-31	Cluster 2	Gabra2
3.74008e-34	0.566943	1	0.934	4.80974e-31	Cluster 2	Camk2a
5.04314e-34	0.67138	0.739	0.298	6.48548e-31	Cluster 2	Nrg1
7.24019e-34	0.628261	0.972	0.77	9.31089e-31	Cluster 2	Homer1
8.72954e-34	0.701818	0.849	0.422	1.12262e-30	Cluster 2	Pak7
5.67265e-33	0.695922	0.931	0.62	7.29502e-30	Cluster 2	Dgkh
1.0385e-32	0.774251	0.606	0.209	1.33551e-29	Cluster 2	Ppfibp1
1.08955e-32	0.643469	0.812	0.395	1.40116e-29	Cluster 2	Actn1
2.70832e-32	0.764887	0.95	0.59	3.4829e-29	Cluster 2	Nell2
2.72305e-32	0.882847	0.761	0.385	3.50184e-29	Cluster 2	Fat3
3.21059e-32	0.94214	0.583	0.221	4.12882e-29	Cluster 2	Fras1
3.52823e-32	0.724489	0.931	0.617	4.5373e-29	Cluster 2	Cdk14
3.65669e-32	0.805585	0.564	0.186	4.7025e-29	Cluster 2	Vgll4
1.1643e-31	0.763077	0.78	0.379	1.49729e-28	Cluster 2	Unc5d
1.91934e-31	0.799914	0.61	0.223	2.46827e-28	Cluster 2	Nr4a2
3.05288e-31	0.731557	0.899	0.582	3.926e-28	Cluster 2	Arhgap20
3.77957e-31	0.695464	0.858	0.427	4.86053e-28	Cluster 2	Pde1a
6.24511e-31	0.680495	0.812	0.42	8.03121e-28	Cluster 2	Nyap2
6.29471e-31	0.608857	0.968	0.806	8.095e-28	Cluster 2	Fbxw7
2.47329e-30	0.646603	0.592	0.205	3.18065e-27	Cluster 2	Ipcef1
2.52666e-30	0.825778	0.716	0.343	3.24929e-27	Cluster 2	Ldb2
3.27616e-30	0.73262	0.523	0.17	4.21314e-27	Cluster 2	Pde7b
9.93427e-30	0.684229	0.867	0.496	1.27755e-26	Cluster 2	Grm7
1.20596e-29	0.810233	0.601	0.222	1.55087e-26	Cluster 2	Hs3st2
2.20634e-29	0.756837	0.725	0.337	2.83735e-26	Cluster 2	Cpne5
3.07683e-29	0.570303	0.963	0.801	3.95681e-26	Cluster 2	Erc2
3.26939e-29	0.607518	0.95	0.626	4.20444e-26	Cluster 2	Cacng3
5.85561e-29	0.687315	0.546	0.185	7.53032e-26	Cluster 2	Ntng1
6.6729e-29	0.583404	0.573	0.188	8.58134e-26	Cluster 2	Grm8
8.85461e-29	0.722074	0.725	0.322	1.1387e-25	Cluster 2	Chsy3
1.5513e-28	0.708327	0.656	0.283	1.99497e-25	Cluster 2	Fhod3
2.01426e-28	0.753328	0.908	0.563	2.59034e-25	Cluster 2	Ctxn1
2.75315e-28	0.569159	0.94	0.683	3.54055e-25	Cluster 2	Shank2
4.02577e-28	0.625523	0.862	0.458	5.17714e-25	Cluster 2	Pde4b
4.98599e-28	0.708521	0.716	0.322	6.41198e-25	Cluster 2	Kcnh1
5.038e-28	0.731729	0.821	0.452	6.47886e-25	Cluster 2	Sytl2
5.49408e-28	0.673782	0.798	0.409	7.06538e-25	Cluster 2	Gda
7.66399e-28	0.664349	0.784	0.386	9.85589e-25	Cluster 2	Synj2
1.39027e-27	0.632565	0.972	0.738	1.78789e-24	Cluster 2	Atp1a1
2.11389e-27	0.674332	0.936	0.674	2.71846e-24	Cluster 2	Phyhip
5.23417e-27	0.815655	0.44	0.135	6.73115e-24	Cluster 2	Itgb8
5.73627e-27	0.509641	0.991	0.839	7.37685e-24	Cluster 2	Sorbs2
5.78876e-27	0.510213	0.532	0.185	7.44434e-24	Cluster 2	Hs6st3
6.4839e-27	0.574501	0.959	0.748	8.33829e-24	Cluster 2	Dpp10
8.37534e-27	0.586838	0.794	0.382	1.07707e-23	Cluster 2	Kcnt2
8.40102e-27	0.6086	0.922	0.61	1.08037e-23	Cluster 2	Hecw1
9.47972e-27	0.726187	0.679	0.298	1.21909e-23	Cluster 2	Grm3
5.24174e-26	0.682698	0.812	0.456	6.74088e-23	Cluster 2	Slc39a10
8.92289e-26	0.575333	0.954	0.705	1.14748e-22	Cluster 2	Kcnq5
1.10062e-25	0.6525	0.697	0.323	1.41539e-22	Cluster 2	Lin7a
1.73154e-25	0.66413	0.789	0.455	2.22676e-22	Cluster 2	Ptprj
2.27344e-25	0.548829	0.606	0.253	2.92365e-22	Cluster 2	Kcnmb4
2.42684e-25	1.00495	0.587	0.276	3.12091e-22	Cluster 2	Rorb
4.72903e-25	0.579433	0.885	0.574	6.08153e-22	Cluster 2	Plekha6
5.13447e-25	0.527827	0.972	0.648	6.60293e-22	Cluster 2	Itpr1
7.4512e-25	0.609408	0.807	0.413	9.58225e-22	Cluster 2	Efna5
8.58893e-25	0.671297	0.303	0.066	1.10454e-21	Cluster 2	Itga8
1.03643e-24	0.791699	0.372	0.103	1.33284e-21	Cluster 2	Rasgef1c
1.90661e-24	0.535209	0.94	0.738	2.4519e-21	Cluster 2	Nedd4l
2.2221e-24	0.649505	0.615	0.259	2.85762e-21	Cluster 2	Slc9a9
3.87918e-24	0.560096	0.876	0.524	4.98863e-21	Cluster 2	Rapgef5
5.11217e-24	0.641267	0.596	0.253	6.57426e-21	Cluster 2	Kcnb2
5.32371e-24	0.557878	0.968	0.772	6.84629e-21	Cluster 2	Gas7
7.69246e-24	0.662786	0.569	0.233	9.89251e-21	Cluster 2	Tesc
1.10838e-23	0.645324	0.67	0.307	1.42537e-20	Cluster 2	Nptx1
1.17416e-23	0.652592	0.812	0.494	1.50998e-20	Cluster 2	Miat
1.20212e-23	0.582985	0.885	0.595	1.54593e-20	Cluster 2	Tenm4
1.48166e-23	0.644966	0.349	0.093	1.90542e-20	Cluster 2	Pou6f2
2.63029e-23	0.448038	0.986	0.873	3.38255e-20	Cluster 2	Syt4
2.95724e-23	0.628165	0.606	0.255	3.80301e-20	Cluster 2	Sorcs1
3.56731e-23	0.773507	0.491	0.183	4.58756e-20	Cluster 2	Neat1
3.61744e-23	0.606466	0.706	0.345	4.65203e-20	Cluster 2	Sphkap
7.94634e-23	0.413948	0.995	0.943	1.0219e-19	Cluster 2	Atp2b1
9.0804e-23	0.56789	0.477	0.169	1.16774e-19	Cluster 2	Trpc5
9.79709e-23	0.545071	0.917	0.649	1.25991e-19	Cluster 2	Kcnb1
1.40252e-22	0.503185	0.913	0.553	1.80365e-19	Cluster 2	Ralyl
2.05004e-22	0.507791	0.917	0.62	2.63635e-19	Cluster 2	Vps13a
2.10988e-22	0.537191	0.495	0.179	2.71331e-19	Cluster 2	Cadps2
2.90102e-22	0.529816	0.817	0.446	3.73071e-19	Cluster 2	Sox5
3.33238e-22	0.556726	0.697	0.329	4.28544e-19	Cluster 2	Gucy1a2
4.19666e-22	0.563048	0.711	0.344	5.3969e-19	Cluster 2	Cdh12
7.43234e-22	0.759113	0.702	0.383	9.55799e-19	Cluster 2	Pdp1
1.03441e-21	0.479942	0.317	0.083	1.33025e-18	Cluster 2	Bicc1
1.95745e-21	0.557016	0.931	0.678	2.51729e-18	Cluster 2	Sorl1
2.64967e-21	0.490887	0.931	0.723	3.40747e-18	Cluster 2	Rasal2
4.15716e-21	0.512067	0.596	0.256	5.34611e-18	Cluster 2	Xylt1
4.89749e-21	0.683927	0.495	0.195	6.29817e-18	Cluster 2	Gpc6
5.42573e-21	0.666351	0.408	0.143	6.97749e-18	Cluster 2	Rnf144a
5.9977e-21	0.63191	0.661	0.339	7.71304e-18	Cluster 2	Tmem132d
6.26164e-21	0.639296	0.862	0.555	8.05247e-18	Cluster 2	Snca
8.02902e-21	0.530152	0.89	0.57	1.03253e-17	Cluster 2	Cdh10
1.2542e-20	0.647106	0.817	0.53	1.6129e-17	Cluster 2	Nefl
1.31272e-20	0.520575	0.908	0.612	1.68816e-17	Cluster 2	Prickle1
1.68913e-20	0.482469	0.94	0.773	2.17222e-17	Cluster 2	Ryr2
1.93802e-20	0.602844	0.633	0.314	2.49229e-17	Cluster 2	Rps6ka3
2.2935e-20	0.461807	0.972	0.793	2.94944e-17	Cluster 2	Kcnip4
2.38744e-20	0.48292	0.894	0.628	3.07024e-17	Cluster 2	Rimbp2
2.53647e-20	0.577219	0.858	0.606	3.26191e-17	Cluster 2	Tenm2
4.21483e-20	0.407099	1	0.939	5.42027e-17	Cluster 2	Mef2c
5.84684e-20	0.528827	0.885	0.652	7.51903e-17	Cluster 2	Nlk
6.58638e-20	0.551362	0.885	0.603	8.47008e-17	Cluster 2	Fam189a1
1.03382e-19	0.479471	0.752	0.388	1.3295e-16	Cluster 2	Slit2
1.13944e-19	0.491334	0.812	0.512	1.46532e-16	Cluster 2	Zfyve28
1.70034e-19	0.494348	0.638	0.316	2.18663e-16	Cluster 2	Tmtc2
2.46889e-19	0.512374	0.651	0.33	3.17499e-16	Cluster 2	Nuak1
3.09582e-19	0.449285	0.775	0.398	3.98123e-16	Cluster 2	Lingo2
3.41416e-19	0.543616	0.78	0.482	4.39061e-16	Cluster 2	Ssbp3
3.91428e-19	0.469922	0.894	0.617	5.03376e-16	Cluster 2	Prkca
4.65515e-19	0.518072	0.858	0.604	5.98653e-16	Cluster 2	Syt7
5.05507e-19	0.466414	0.945	0.734	6.50082e-16	Cluster 2	Prickle2
5.81345e-19	0.410896	0.665	0.333	7.47609e-16	Cluster 2	Map3k5
6.1463e-19	0.512808	0.752	0.427	7.90415e-16	Cluster 2	Mgat5
6.26191e-19	0.642441	0.381	0.128	8.05281e-16	Cluster 2	Prr16
1.09103e-18	0.43205	0.94	0.771	1.40306e-15	Cluster 2	Sipa1l1
1.26646e-18	0.627982	0.44	0.171	1.62867e-15	Cluster 2	Kcnh5
1.36473e-18	0.45094	0.959	0.63	1.75505e-15	Cluster 2	Kcnh7
1.54053e-18	0.472134	0.913	0.681	1.98112e-15	Cluster 2	Lrrc7
1.6713e-18	0.464526	0.95	0.82	2.14929e-15	Cluster 2	Hivep2
3.17772e-18	0.465932	0.945	0.721	4.08655e-15	Cluster 2	Dgkz
4.94281e-18	0.659686	0.683	0.384	6.35646e-15	Cluster 2	Ak5
6.63499e-18	0.515675	0.885	0.676	8.53259e-15	Cluster 2	Hivep3
7.31115e-18	0.435679	0.95	0.783	9.40214e-15	Cluster 2	Kcnma1
1.22638e-17	0.414928	1	0.961	1.57713e-14	Cluster 2	Ppp3ca
1.34779e-17	0.511223	0.642	0.314	1.73326e-14	Cluster 2	Nell1
4.67184e-17	0.544146	0.472	0.209	6.00799e-14	Cluster 2	Diaph2
5.25813e-17	0.470656	0.683	0.37	6.76195e-14	Cluster 2	Kcnj6
5.27451e-17	0.420025	0.977	0.825	6.78301e-14	Cluster 2	Nrcam
5.40346e-17	0.618668	0.564	0.292	6.94885e-14	Cluster 2	Kctd1
5.48242e-17	0.475851	0.922	0.67	7.05039e-14	Cluster 2	Brinp1
5.71673e-17	0.4491	0.927	0.718	7.35172e-14	Cluster 2	Mast4
5.95926e-17	0.404257	0.986	0.903	7.66361e-14	Cluster 2	Prkcb
6.3989e-17	0.457832	0.725	0.416	8.22899e-14	Cluster 2	Ctnnal1
7.41403e-17	0.452902	0.858	0.556	9.53445e-14	Cluster 2	Arap2
1.11101e-16	0.5021	0.665	0.364	1.42876e-13	Cluster 2	Tmtc1
1.16328e-16	0.416039	0.674	0.342	1.49598e-13	Cluster 2	Rgs6
1.48291e-16	0.427199	0.89	0.618	1.90703e-13	Cluster 2	Bcl11a
1.57127e-16	0.498121	0.72	0.383	2.02065e-13	Cluster 2	Ndst3
1.63397e-16	0.549051	0.734	0.442	2.10128e-13	Cluster 2	Fzd3
1.89119e-16	0.50816	0.803	0.506	2.43207e-13	Cluster 2	Camkk1
2.6472e-16	0.413455	0.954	0.83	3.40429e-13	Cluster 2	Asap1
3.42098e-16	0.495056	0.771	0.501	4.39938e-13	Cluster 2	Nkain2
3.77167e-16	0.412984	0.931	0.715	4.85037e-13	Cluster 2	Fry
4.95126e-16	0.463217	0.739	0.452	6.36733e-13	Cluster 2	Ctdspl
5.08056e-16	0.406368	0.94	0.785	6.5336e-13	Cluster 2	Atl1
5.53272e-16	0.478298	0.904	0.625	7.11507e-13	Cluster 2	Cap2
6.53863e-16	0.391362	0.991	0.882	8.40868e-13	Cluster 2	Pcdh9
7.88854e-16	0.513236	0.569	0.292	1.01447e-12	Cluster 2	Ryr3
9.19724e-16	0.480012	0.266	0.078	1.18276e-12	Cluster 2	Ptpn13
1.17539e-15	0.572116	0.532	0.257	1.51155e-12	Cluster 2	Exoc6
1.49058e-15	0.473607	0.876	0.663	1.91689e-12	Cluster 2	Add2
2.03503e-15	0.380111	0.826	0.477	2.61705e-12	Cluster 2	Cacna2d3
2.9658e-15	0.454208	0.679	0.376	3.81402e-12	Cluster 2	Brinp3
4.64148e-15	0.638589	0.358	0.14	5.96894e-12	Cluster 2	Cdh22
5.5424e-15	0.500897	0.853	0.589	7.12753e-12	Cluster 2	Camkk2
6.20609e-15	0.456975	0.697	0.395	7.98104e-12	Cluster 2	Prmt8
7.57175e-15	0.303519	0.674	0.34	9.73727e-12	Cluster 2	Sorcs3
9.68819e-15	0.387061	0.94	0.783	1.2459e-11	Cluster 2	Pcdh7
1.15174e-14	0.390395	0.849	0.616	1.48114e-11	Cluster 2	Tmem178b
1.24667e-14	0.406507	0.908	0.689	1.60322e-11	Cluster 2	Nin
1.67862e-14	0.382801	0.94	0.746	2.15871e-11	Cluster 2	Celf5
1.8913e-14	0.376581	0.44	0.19	2.43222e-11	Cluster 2	Pdzrn4
2.15795e-14	0.593197	0.619	0.349	2.77513e-11	Cluster 2	Wls
3.52641e-14	0.466254	0.67	0.403	4.53496e-11	Cluster 2	Myrip
3.70901e-14	0.321486	0.968	0.904	4.76979e-11	Cluster 2	Anks1b
6.70093e-14	0.47444	0.803	0.582	8.6174e-11	Cluster 2	Agbl4
1.26054e-13	0.389906	0.963	0.747	1.62105e-10	Cluster 2	Wasf1
1.42123e-13	0.410591	0.853	0.639	1.82771e-10	Cluster 2	Pde10a
1.45383e-13	0.444545	0.936	0.76	1.86962e-10	Cluster 2	Ldha
1.52218e-13	0.442663	0.592	0.329	1.95753e-10	Cluster 2	Tenm3
1.69542e-13	0.43602	0.697	0.424	2.1803e-10	Cluster 2	Maml3
1.76898e-13	0.327033	0.991	0.914	2.2749e-10	Cluster 2	Nrxn1
2.03078e-13	0.379948	0.959	0.748	2.61159e-10	Cluster 2	Dmd
2.0629e-13	0.329308	0.427	0.181	2.65288e-10	Cluster 2	Col16a1
2.48761e-13	0.380794	0.95	0.784	3.19907e-10	Cluster 2	Unc80
3.12641e-13	0.39969	0.936	0.767	4.02056e-10	Cluster 2	Camkv
3.77368e-13	0.406626	0.959	0.763	4.85295e-10	Cluster 2	Osbpl1a
4.19812e-13	0.321764	0.986	0.869	5.39879e-10	Cluster 2	Mical2
4.25038e-13	0.399937	0.826	0.572	5.46599e-10	Cluster 2	Rgs7
4.25322e-13	0.418336	0.812	0.565	5.46964e-10	Cluster 2	Trerf1
4.4549e-13	0.368008	0.959	0.858	5.729e-10	Cluster 2	Tacc1
4.83255e-13	0.452558	0.555	0.29	6.21465e-10	Cluster 2	Galnt18
6.19638e-13	0.410748	0.826	0.57	7.96854e-10	Cluster 2	Brinp2
7.19752e-13	0.344961	0.734	0.415	9.25601e-10	Cluster 2	Tmem108
8.24263e-13	0.392933	0.936	0.777	1.06e-09	Cluster 2	Stxbp5l
8.33731e-13	0.335116	0.94	0.725	1.07218e-09	Cluster 2	Grin2a
8.74675e-13	0.423189	0.67	0.402	1.12483e-09	Cluster 2	Mark1
9.19168e-13	0.455236	0.459	0.216	1.18205e-09	Cluster 2	Cbln2
9.435e-13	0.3572	0.872	0.579	1.21334e-09	Cluster 2	Tlk1
1.16049e-12	0.448076	0.688	0.422	1.49239e-09	Cluster 2	Abcc8
1.24893e-12	0.466381	0.651	0.399	1.60612e-09	Cluster 2	Cdh8
1.39027e-12	0.352326	0.954	0.819	1.78789e-09	Cluster 2	Opcml
1.49843e-12	0.396761	0.766	0.506	1.92698e-09	Cluster 2	Unc5c
1.93981e-12	0.328119	0.794	0.488	2.49459e-09	Cluster 2	Wdr17
3.28058e-12	0.311322	0.95	0.846	4.21882e-09	Cluster 2	Kctd16
4.13085e-12	0.415992	0.812	0.568	5.31228e-09	Cluster 2	Flrt2
4.63322e-12	0.375341	0.872	0.67	5.95833e-09	Cluster 2	Wnk2
4.84736e-12	0.382881	0.885	0.676	6.23371e-09	Cluster 2	Pik3r1
5.1177e-12	0.372066	0.922	0.738	6.58136e-09	Cluster 2	Myh10
9.43097e-12	0.335846	0.95	0.858	1.21282e-08	Cluster 2	Gabrb1
1.12662e-11	0.397094	0.931	0.806	1.44883e-08	Cluster 2	Dynll1
1.29769e-11	0.38237	0.812	0.58	1.66883e-08	Cluster 2	Hecw2
1.32078e-11	0.37768	0.817	0.578	1.69853e-08	Cluster 2	Prkag2
1.38858e-11	0.423206	0.761	0.525	1.78571e-08	Cluster 2	Pde8b
1.55987e-11	0.302381	0.807	0.51	2.00599e-08	Cluster 2	Nfib
1.57177e-11	0.334854	0.894	0.735	2.0213e-08	Cluster 2	Dcaf6
1.62792e-11	0.432198	0.615	0.356	2.09351e-08	Cluster 2	Creg2
2.08862e-11	0.414931	0.693	0.453	2.68596e-08	Cluster 2	Samd12
2.48559e-11	0.346108	0.867	0.625	3.19646e-08	Cluster 2	Arid5b
2.63395e-11	0.354894	0.78	0.529	3.38726e-08	Cluster 2	Magi3
2.87293e-11	0.313828	0.83	0.581	3.69459e-08	Cluster 2	Hdac9
3.09726e-11	0.350736	0.61	0.354	3.98307e-08	Cluster 2	Larp1b
4.21905e-11	0.335707	0.913	0.78	5.4257e-08	Cluster 2	Csmd1
5.07168e-11	0.27891	0.651	0.376	6.52219e-08	Cluster 2	Necab1
5.68057e-11	0.392287	0.775	0.542	7.30521e-08	Cluster 2	Ppm1k
7.21693e-11	0.304027	0.894	0.632	9.28097e-08	Cluster 2	Sez6l
1.27637e-10	0.326531	0.89	0.734	1.64141e-07	Cluster 2	Lrfn5
1.46302e-10	0.251811	0.807	0.524	1.88145e-07	Cluster 2	Chrm3
1.5614e-10	0.385372	0.766	0.57	2.00796e-07	Cluster 2	Fmn2
1.5792e-10	0.388225	0.927	0.759	2.03085e-07	Cluster 2	Ly6e
1.61124e-10	0.36963	0.596	0.371	2.07205e-07	Cluster 2	Rnf150
1.92955e-10	0.341598	0.743	0.513	2.4814e-07	Cluster 2	Ksr2
1.97063e-10	0.375636	0.743	0.504	2.53423e-07	Cluster 2	Foxg1
2.0897e-10	0.426319	0.518	0.295	2.68735e-07	Cluster 2	Itpk1
2.51224e-10	0.258418	0.986	0.956	3.23075e-07	Cluster 2	Dclk1
2.53919e-10	0.406117	0.307	0.126	3.2654e-07	Cluster 2	Crym
3.37537e-10	0.25941	0.982	0.941	4.34072e-07	Cluster 2	Grin2b
3.70891e-10	0.315152	0.651	0.399	4.76966e-07	Cluster 2	Wsb2
3.81506e-10	0.325733	0.812	0.572	4.90616e-07	Cluster 2	Camk1d
5.45455e-10	0.388579	0.628	0.396	7.01456e-07	Cluster 2	Gfod1
6.53497e-10	0.320426	0.876	0.681	8.40397e-07	Cluster 2	Nol4
6.80663e-10	0.380185	0.45	0.236	8.75333e-07	Cluster 2	Slit1
7.55628e-10	0.365653	0.986	0.892	9.71738e-07	Cluster 2	Chn1
8.03706e-10	0.276452	0.794	0.531	1.03357e-06	Cluster 2	Dgki
9.76349e-10	0.356049	0.917	0.865	1.25559e-06	Cluster 2	Btbd9
1.02184e-09	0.38024	0.83	0.655	1.31409e-06	Cluster 2	Bsn
1.04392e-09	0.265441	0.284	0.116	1.34249e-06	Cluster 2	Lrfn2
1.18129e-09	0.343323	0.252	0.1	1.51914e-06	Cluster 2	Bmper
1.38837e-09	0.337925	0.624	0.384	1.78544e-06	Cluster 2	Stxbp6
1.60288e-09	0.285639	0.95	0.837	2.0613e-06	Cluster 2	Auts2
2.13345e-09	0.304441	0.89	0.656	2.74362e-06	Cluster 2	Apba2
2.23703e-09	0.313564	0.885	0.714	2.87683e-06	Cluster 2	Ctnna2
2.25644e-09	0.320687	0.835	0.603	2.90178e-06	Cluster 2	Cdkl5
3.09285e-09	0.325879	0.876	0.708	3.97741e-06	Cluster 2	Arhgef7
3.15679e-09	0.338584	0.931	0.821	4.05963e-06	Cluster 2	Rtn4
3.50714e-09	0.255804	0.633	0.388	4.51018e-06	Cluster 2	Ptprt
3.58738e-09	0.340896	0.748	0.515	4.61337e-06	Cluster 2	Tln2
3.66326e-09	0.403961	0.615	0.427	4.71096e-06	Cluster 2	Dok6
4.07861e-09	0.363828	0.619	0.417	5.2451e-06	Cluster 2	Arl15
4.205e-09	0.27588	0.945	0.852	5.40763e-06	Cluster 2	Scn3a
5.03141e-09	0.318837	0.917	0.796	6.47039e-06	Cluster 2	Kcnq1ot1
5.04163e-09	0.40394	0.651	0.449	6.48353e-06	Cluster 2	Diras2
5.06314e-09	0.293501	0.899	0.663	6.51119e-06	Cluster 2	Lrrc4c
5.75757e-09	0.25571	0.688	0.448	7.40424e-06	Cluster 2	Dscam
6.36076e-09	0.334598	0.844	0.677	8.17993e-06	Cluster 2	Micu1
6.59637e-09	0.265514	0.986	0.942	8.48294e-06	Cluster 2	Dmtn
6.84748e-09	0.287961	0.862	0.672	8.80586e-06	Cluster 2	Il1rapl1
7.59332e-09	0.33881	0.697	0.466	9.76502e-06	Cluster 2	Zbtb16
7.82377e-09	0.449903	0.381	0.231	1.00614e-05	Cluster 2	Atp8b1
8.63678e-09	0.327918	0.844	0.691	1.11069e-05	Cluster 2	Elavl4
9.66934e-09	0.266564	0.959	0.828	1.24348e-05	Cluster 2	Negr1
1.22206e-08	0.281402	0.968	0.884	1.57157e-05	Cluster 2	Scn8a
1.44035e-08	0.294129	0.803	0.619	1.85229e-05	Cluster 2	Macrod2
1.71687e-08	0.331874	0.72	0.527	2.2079e-05	Cluster 2	Rasa2
2.30571e-08	0.262154	0.826	0.596	2.96514e-05	Cluster 2	Csmd3
2.35142e-08	0.445594	0.394	0.221	3.02392e-05	Cluster 2	Baalc
2.36118e-08	0.338954	0.312	0.155	3.03647e-05	Cluster 2	Prkg1
2.64639e-08	0.281525	0.697	0.469	3.40326e-05	Cluster 2	Rims3
2.9891e-08	0.346967	0.803	0.64	3.84398e-05	Cluster 2	Basp1
3.14309e-08	0.359086	0.56	0.363	4.04202e-05	Cluster 2	Syt14
3.41236e-08	0.27497	0.876	0.721	4.38829e-05	Cluster 2	Cacna1a
3.52331e-08	0.489519	0.908	0.772	4.53098e-05	Cluster 2	Tmsb10
4.2014e-08	0.282708	0.858	0.651	5.403e-05	Cluster 2	Susd4
4.58764e-08	0.372991	0.651	0.469	5.89971e-05	Cluster 2	Aebp2
4.60457e-08	0.339231	0.523	0.329	5.92148e-05	Cluster 2	Mnat1
4.68088e-08	0.30192	0.89	0.733	6.01962e-05	Cluster 2	Lpcat4
5.7126e-08	0.269037	0.849	0.647	7.3464e-05	Cluster 2	Dock9
5.83989e-08	0.332751	0.606	0.392	7.51009e-05	Cluster 2	Lrrn3
9.21129e-08	0.299489	0.817	0.628	0.000118457	Cluster 2	Cabp1
1.13452e-07	0.269192	0.936	0.791	0.000145899	Cluster 2	Gls
1.16491e-07	0.391768	0.298	0.149	0.000149807	Cluster 2	Gsg1l
1.17589e-07	0.282257	0.922	0.759	0.000151219	Cluster 2	Ppfia2
1.21651e-07	0.25511	0.872	0.634	0.000156443	Cluster 2	Fam135b
1.5218e-07	0.261633	0.927	0.789	0.000195704	Cluster 2	Rbfox2
1.71619e-07	0.253753	0.839	0.68	0.000220702	Cluster 2	Dapk1
1.83754e-07	0.256814	0.491	0.297	0.000236307	Cluster 2	Ica1l
1.87348e-07	0.335882	0.862	0.712	0.000240929	Cluster 2	Sh3bgrl3
1.92963e-07	0.254175	0.784	0.57	0.00024815	Cluster 2	Nrg3
2.03912e-07	0.310206	0.844	0.665	0.000262231	Cluster 2	Farp1
2.40171e-07	0.26161	0.638	0.418	0.000308859	Cluster 2	Gpr155
2.67807e-07	0.259765	0.95	0.837	0.000344399	Cluster 2	Unc13a
2.99124e-07	0.254333	0.927	0.787	0.000384674	Cluster 2	Csrnp3
3.36181e-07	0.252697	0.835	0.623	0.000432329	Cluster 2	Slc8a1
3.75898e-07	0.281167	0.917	0.784	0.000483405	Cluster 2	Dlgap4
3.78775e-07	0.313267	0.904	0.806	0.000487105	Cluster 2	Tuba4a
4.29279e-07	0.303697	0.789	0.627	0.000552053	Cluster 2	Rtf1
6.22714e-07	0.29406	0.927	0.842	0.000800811	Cluster 2	Pak1
7.91379e-07	0.341138	0.72	0.593	0.00101771	Cluster 2	Pcdh15
8.33294e-07	0.281367	0.95	0.87	0.00107162	Cluster 2	Stmn1
9.32335e-07	0.371229	0.408	0.248	0.00119898	Cluster 2	Fat1
9.44061e-07	0.260645	0.706	0.497	0.00121406	Cluster 2	Ncam2
1.42941e-06	0.271229	0.67	0.496	0.00183822	Cluster 2	Kcnq3
1.58867e-06	0.270153	0.647	0.448	0.00204303	Cluster 2	Tfdp2
1.65083e-06	0.251715	0.748	0.56	0.00212297	Cluster 2	Hectd2
1.74763e-06	0.294362	0.977	0.924	0.00224745	Cluster 2	Camk2n1
1.81279e-06	0.283028	0.61	0.436	0.00233124	Cluster 2	Plcl2
1.98197e-06	0.418231	0.482	0.323	0.00254882	Cluster 2	Tox
2.03571e-06	0.268592	0.427	0.262	0.00261792	Cluster 2	Sh3pxd2a
2.0407e-06	0.262612	0.775	0.562	0.00262434	Cluster 2	Ephb6
2.72248e-06	0.290043	0.752	0.583	0.00350111	Cluster 2	Frrs1l
2.82387e-06	0.345382	0.606	0.458	0.00363149	Cluster 2	Trpm3
3.28931e-06	0.273875	0.541	0.374	0.00423005	Cluster 2	Ids
3.96819e-06	0.319783	0.592	0.425	0.00510309	Cluster 2	Rps6kc1
6.34297e-06	0.259856	0.899	0.776	0.00815706	Cluster 2	Ptpn5
6.82586e-06	0.252918	0.959	0.887	0.00877806	Cluster 2	Clstn1
1.0637e-05	0.255047	0.729	0.572	0.0136792	Cluster 2	Dlc1
1.20424e-05	0.265368	0.881	0.742	0.0154865	Cluster 2	Brk1
1.43481e-05	0.288853	0.399	0.257	0.0184517	Cluster 2	Syn3
1.58034e-05	0.254416	0.963	0.895	0.0203232	Cluster 2	Olfm1
1.77261e-05	0.273929	0.972	0.914	0.0227958	Cluster 2	Syn1
2.34126e-05	0.283108	0.775	0.659	0.0301086	Cluster 2	Lrrtm4
0.00018533	0.256083	0.651	0.511	0.238335	Cluster 2	Kif3c
0.000376591	0.312887	0.436	0.317	0.484296	Cluster 2	Sema3e
0.000433196	0.251115	0.986	0.977	0.557091	Cluster 2	Cfl1
0.00149467	0.261452	0.404	0.291	1	Cluster 2	Etv6
4.42011e-108	1.57216	0.921	0.194	5.68426e-105	Cluster 3	Cemip
1.97185e-106	1.71452	0.974	0.257	2.53579e-103	Cluster 3	Pvalb
8.95248e-75	1.84145	0.73	0.162	1.15129e-71	Cluster 3	Tac1
2.73715e-73	1.34466	0.937	0.366	3.51998e-70	Cluster 3	Cntnap4
1.02774e-72	1.12698	0.995	0.513	1.32167e-69	Cluster 3	Coro6
2.1568e-71	0.963645	1	0.77	2.77365e-68	Cluster 3	Kcnc1
1.99483e-70	1.13539	0.989	0.559	2.56536e-67	Cluster 3	Gabrd
1.34989e-67	1.16418	0.995	0.47	1.73596e-64	Cluster 3	Erbb4
2.94029e-67	1.13114	0.963	0.644	3.78121e-64	Cluster 3	Dock4
1.44098e-64	1.12468	0.905	0.301	1.85309e-61	Cluster 3	Sox6
5.30346e-64	1.19654	0.926	0.357	6.82025e-61	Cluster 3	Btbd11
2.16209e-63	1.14494	0.64	0.118	2.78044e-60	Cluster 3	Eya4
5.54432e-57	1.0462	0.889	0.356	7.13e-54	Cluster 3	Ank1
9.57938e-57	0.765874	0.767	0.201	1.23191e-53	Cluster 3	Igsf11
3.68291e-54	1.06118	0.899	0.371	4.73622e-51	Cluster 3	Slit2
2.71116e-52	0.939165	0.984	0.643	3.48655e-49	Cluster 3	Kcnc2
3.07993e-52	0.68581	1	0.895	3.96079e-49	Cluster 3	Scn1a
3.96476e-51	1.0447	0.852	0.402	5.09868e-48	Cluster 3	Tmem108
9.42907e-50	1.08049	0.762	0.258	1.21258e-46	Cluster 3	Esrrg
1.86125e-49	0.828223	0.989	0.619	2.39357e-46	Cluster 3	Fam135b
4.35975e-49	0.750674	1	0.729	5.60664e-46	Cluster 3	Slc6a1
3.54951e-48	0.682562	1	0.912	4.56467e-45	Cluster 3	Sparcl1
3.59502e-48	0.983587	0.529	0.106	4.6232e-45	Cluster 3	Rarb
3.46054e-47	0.986213	0.884	0.413	4.45026e-44	Cluster 3	Ptpre
6.83213e-47	0.959119	0.921	0.504	8.78611e-44	Cluster 3	Ppargc1a
2.1263e-45	0.917653	0.947	0.603	2.73442e-42	Cluster 3	Ppip5k2
8.00563e-45	0.737278	0.989	0.716	1.02952e-41	Cluster 3	Srrm4
1.78708e-44	1.07939	0.714	0.235	2.29818e-41	Cluster 3	Plcxd3
3.67534e-44	0.477168	1	0.983	4.72649e-41	Cluster 3	Slc25a3
1.72514e-43	1.0264	0.767	0.294	2.21854e-40	Cluster 3	Trps1
2.17283e-43	0.992987	0.735	0.253	2.79426e-40	Cluster 3	Col11a1
3.03216e-43	0.755808	0.995	0.73	3.89935e-40	Cluster 3	Limch1
1.35786e-40	1.34472	0.529	0.142	1.7462e-37	Cluster 3	Il1rapl2
3.08348e-40	0.717628	1	0.723	3.96535e-37	Cluster 3	Gad1
3.48642e-40	0.645543	0.989	0.864	4.48354e-37	Cluster 3	Gabra1
8.75125e-40	0.79224	0.979	0.676	1.12541e-36	Cluster 3	Ntrk3
1.43053e-39	0.603339	0.989	0.82	1.83966e-36	Cluster 3	Sorbs1
1.56863e-39	0.710426	0.968	0.763	2.01726e-36	Cluster 3	Arhgap5
5.5688e-39	0.829856	0.698	0.239	7.16147e-36	Cluster 3	Etv6
5.72778e-39	0.624512	0.989	0.825	7.36592e-36	Cluster 3	Trio
2.25599e-38	0.922216	0.81	0.376	2.9012e-35	Cluster 3	Ndst3
7.12177e-38	0.782828	0.931	0.507	9.1586e-35	Cluster 3	Ptprm
1.45434e-37	0.791064	0.947	0.606	1.87028e-34	Cluster 3	Hcn1
3.72017e-37	0.789097	0.937	0.472	4.78414e-34	Cluster 3	Nxph1
2.83402e-36	0.676679	0.974	0.588	3.64455e-33	Cluster 3	Cux2
8.37397e-36	0.879553	0.799	0.343	1.07689e-32	Cluster 3	Parm1
9.46197e-36	0.692746	0.963	0.691	1.21681e-32	Cluster 3	Acsl3
1.35062e-35	0.755848	0.937	0.592	1.7369e-32	Cluster 3	Plxna4
1.47115e-35	0.76874	0.947	0.521	1.8919e-32	Cluster 3	Rapgef5
2.19e-35	0.880997	0.825	0.445	2.81634e-32	Cluster 3	Rps6ka2
2.40496e-35	0.664934	0.984	0.738	3.09278e-32	Cluster 3	Nebl
4.09608e-35	0.753048	0.937	0.562	5.26756e-32	Cluster 3	Col19a1
4.14438e-35	0.826152	0.905	0.541	5.32968e-32	Cluster 3	Kcnab1
7.60414e-35	0.877246	0.825	0.424	9.77893e-32	Cluster 3	Trpm2
7.85637e-35	0.817852	0.831	0.403	1.01033e-31	Cluster 3	Mafb
1.54371e-34	0.90737	0.513	0.142	1.98522e-31	Cluster 3	Tmem132c
2.56572e-34	0.79999	0.894	0.533	3.29952e-31	Cluster 3	Dclk2
2.84458e-34	0.837757	0.847	0.457	3.65813e-31	Cluster 3	Fmn1
5.39745e-34	0.662492	0.974	0.727	6.94113e-31	Cluster 3	Gria4
2.89593e-33	0.814078	0.667	0.244	3.72417e-30	Cluster 3	Ankrd55
9.12397e-33	0.53287	0.979	0.862	1.17334e-29	Cluster 3	Adgrb3
1.48607e-32	0.737036	0.841	0.472	1.91109e-29	Cluster 3	Atrnl1
3.4664e-32	0.856428	0.788	0.387	4.45779e-29	Cluster 3	Kctd8
3.7694e-32	0.610865	0.974	0.76	4.84745e-29	Cluster 3	Arhgap21
6.91328e-32	0.652032	1	0.868	8.89047e-29	Cluster 3	Cplx1
2.11333e-31	0.658281	0.947	0.661	2.71775e-28	Cluster 3	Il1rapl1
7.00397e-31	0.776059	0.677	0.258	9.0071e-28	Cluster 3	Vwc2
7.10729e-31	0.586524	0.963	0.771	9.13998e-28	Cluster 3	Man1a2
1.1756e-30	0.732148	0.82	0.384	1.51182e-27	Cluster 3	Ano4
1.6639e-30	0.40546	1	0.991	2.13978e-27	Cluster 3	Atp1a3
2.00123e-30	0.65019	0.931	0.602	2.57358e-27	Cluster 3	Mtss1
2.85374e-30	0.53725	0.979	0.783	3.66992e-27	Cluster 3	Nav3
5.57389e-30	0.659825	0.937	0.761	7.16802e-27	Cluster 3	Arhgef3
7.79773e-30	0.602388	0.968	0.76	1.00279e-26	Cluster 3	Inpp5f
1.50901e-29	0.714281	0.571	0.189	1.94058e-26	Cluster 3	Tox3
2.41912e-29	0.588421	0.963	0.709	3.11098e-26	Cluster 3	Osbpl3
3.76109e-29	0.689115	0.884	0.533	4.83676e-26	Cluster 3	Cux1
4.8956e-29	0.681821	0.815	0.399	6.29574e-26	Cluster 3	Rbms3
7.83569e-29	0.710188	0.852	0.467	1.00767e-25	Cluster 3	Usp25
8.33089e-29	0.511602	1	0.932	1.07135e-25	Cluster 3	Ldhb
9.61533e-29	0.680234	0.91	0.523	1.23653e-25	Cluster 3	Ubash3b
1.72465e-28	0.6108	0.963	0.67	2.21791e-25	Cluster 3	Grip1
2.15457e-28	0.814957	0.72	0.35	2.77078e-25	Cluster 3	Optn
2.23652e-28	0.848502	0.354	0.078	2.87616e-25	Cluster 3	Tll1
2.84196e-28	0.578865	0.979	0.713	3.65476e-25	Cluster 3	Elavl2
3.31358e-28	0.653925	0.921	0.609	4.26126e-25	Cluster 3	Gabrg3
4.65489e-28	0.642546	0.921	0.622	5.98618e-25	Cluster 3	Arid5b
8.71181e-28	0.786398	0.714	0.333	1.12034e-24	Cluster 3	Tox2
9.20903e-28	0.498244	0.995	0.895	1.18428e-24	Cluster 3	Map1a
1.07038e-27	0.566036	0.968	0.755	1.37651e-24	Cluster 3	Ppfia2
1.40667e-27	0.663239	0.841	0.478	1.80898e-24	Cluster 3	Dip2a
1.61924e-27	0.571417	0.952	0.733	2.08234e-24	Cluster 3	Itsn1
2.12525e-27	0.793581	0.434	0.117	2.73307e-24	Cluster 3	Rerg
2.60938e-27	0.503746	0.963	0.805	3.35566e-24	Cluster 3	Gabrg2
3.60135e-27	0.628978	0.958	0.727	4.63133e-24	Cluster 3	Scn1b
4.55582e-27	0.58968	0.947	0.642	5.85878e-24	Cluster 3	Kcnh7
6.90517e-27	0.809103	0.587	0.226	8.88004e-24	Cluster 3	Trpc3
1.19576e-26	0.48549	0.989	0.848	1.53774e-23	Cluster 3	Efr3a
1.54565e-26	0.445551	0.984	0.899	1.98771e-23	Cluster 3	Cntnap2
1.58264e-26	0.451002	0.995	0.894	2.03528e-23	Cluster 3	Cit
3.35745e-26	0.494768	0.989	0.88	4.31768e-23	Cluster 3	Dlgap2
3.47234e-26	0.482338	0.989	0.895	4.46543e-23	Cluster 3	Got1
3.74867e-26	0.66493	0.709	0.324	4.82079e-23	Cluster 3	Myo16
1.12388e-25	0.60959	0.921	0.619	1.44531e-22	Cluster 3	Ccdc136
1.64689e-25	0.777943	0.471	0.148	2.1179e-22	Cluster 3	Inpp4b
3.51326e-25	0.702396	0.862	0.561	4.51805e-22	Cluster 3	Enox1
6.77889e-25	0.457969	0.995	0.86	8.71765e-22	Cluster 3	Slc38a1
7.07196e-25	0.705487	0.762	0.394	9.09453e-22	Cluster 3	Kazn
7.60609e-25	0.349071	1	0.991	9.78143e-22	Cluster 3	Ndrg4
1.12826e-24	0.353907	1	0.996	1.45094e-21	Cluster 3	Ckb
1.58948e-24	0.444582	0.984	0.881	2.04407e-21	Cluster 3	Atp2a2
1.83824e-24	0.536516	0.952	0.661	2.36397e-21	Cluster 3	Itpr1
1.92278e-24	0.712924	0.772	0.434	2.47269e-21	Cluster 3	Klhl5
3.19659e-24	0.652139	0.825	0.516	4.11082e-21	Cluster 3	Git2
3.48601e-24	0.606892	0.878	0.553	4.48301e-21	Cluster 3	Ralgapa2
4.25356e-24	0.551161	0.931	0.663	5.47008e-21	Cluster 3	Lrrc4c
4.40092e-24	0.347581	0.995	0.991	5.65958e-21	Cluster 3	Meg3
4.57921e-24	0.608519	0.926	0.683	5.88887e-21	Cluster 3	Atp8a2
5.14412e-24	0.553012	0.937	0.677	6.61534e-21	Cluster 3	Mir124-2hg
5.70778e-24	0.495733	0.974	0.782	7.3402e-21	Cluster 3	Xkr4
6.57726e-24	0.685976	0.735	0.395	8.45836e-21	Cluster 3	Ttc28
8.83643e-24	0.636556	0.82	0.467	1.13636e-20	Cluster 3	Gnptab
9.73656e-24	0.49418	0.995	0.802	1.25212e-20	Cluster 3	Slc24a2
1.01215e-23	0.469298	0.963	0.751	1.30162e-20	Cluster 3	Clec16a
1.02307e-23	0.478805	0.974	0.816	1.31567e-20	Cluster 3	Epb41l3
1.03848e-23	0.637648	0.868	0.557	1.33549e-20	Cluster 3	Rora
1.77002e-23	0.682986	0.799	0.49	2.27624e-20	Cluster 3	Luzp2
2.20935e-23	0.445788	0.989	0.882	2.84123e-20	Cluster 3	Scn8a
2.38137e-23	0.571893	0.894	0.605	3.06244e-20	Cluster 3	Klf12
3.50452e-23	0.420027	0.995	0.886	4.50681e-20	Cluster 3	Kifc2
3.88024e-23	0.510136	0.963	0.741	4.98999e-20	Cluster 3	Dpp6
4.37638e-23	0.598919	0.873	0.589	5.62802e-20	Cluster 3	Luzp1
6.22487e-23	0.461941	0.989	0.816	8.00518e-20	Cluster 3	Opcml
8.43777e-23	0.323734	1	0.957	1.0851e-19	Cluster 3	Tcf4
8.55243e-23	0.49667	0.989	0.733	1.09984e-19	Cluster 3	Dner
8.92217e-23	0.488548	0.952	0.689	1.14739e-19	Cluster 3	Tiam1
1.33993e-22	0.602539	0.857	0.524	1.72315e-19	Cluster 3	Phtf1
1.361e-22	0.625518	0.783	0.433	1.75024e-19	Cluster 3	Robo1
1.40618e-22	0.49579	0.91	0.648	1.80835e-19	Cluster 3	Evl
1.48465e-22	0.59512	0.794	0.419	1.90926e-19	Cluster 3	Adcy8
1.53267e-22	0.387327	0.984	0.93	1.97101e-19	Cluster 3	Rsrp1
2.08921e-22	0.354318	0.995	0.94	2.68673e-19	Cluster 3	Kif1a
4.5548e-22	0.37217	0.995	0.933	5.85747e-19	Cluster 3	Dlgap1
4.77602e-22	0.451866	0.995	0.817	6.14196e-19	Cluster 3	Lsamp
5.7088e-22	0.368236	1	0.919	7.34151e-19	Cluster 3	Kif5a
8.58879e-22	0.487072	0.963	0.784	1.10452e-18	Cluster 3	Dgkd
9.32412e-22	0.368064	0.989	0.892	1.19908e-18	Cluster 3	Rbfox1
9.62481e-22	0.592078	0.836	0.568	1.23775e-18	Cluster 3	Wwp1
1.76859e-21	0.537459	0.931	0.676	2.27441e-18	Cluster 3	Gabrb2
1.77332e-21	0.387032	1	0.935	2.28049e-18	Cluster 3	Sv2a
1.86299e-21	0.67616	0.735	0.42	2.39581e-18	Cluster 3	Clip4
3.63084e-21	0.595783	0.889	0.662	4.66926e-18	Cluster 3	Sgk1
4.02954e-21	0.661142	0.698	0.361	5.18198e-18	Cluster 3	Adra1a
4.91603e-21	0.4373	0.995	0.906	6.32201e-18	Cluster 3	Lancl1
5.26624e-21	0.599442	0.841	0.565	6.77239e-18	Cluster 3	Mpp6
6.62397e-21	0.319624	1	0.996	8.51843e-18	Cluster 3	Atp1b1
1.33548e-20	0.476003	0.947	0.776	1.71743e-17	Cluster 3	Srgap3
1.69985e-20	0.528641	0.889	0.613	2.186e-17	Cluster 3	Kcnj3
1.78993e-20	0.522621	0.931	0.708	2.30185e-17	Cluster 3	Nf1
6.41405e-20	0.468178	0.952	0.793	8.24847e-17	Cluster 3	Zeb2
7.87236e-20	0.395508	0.984	0.892	1.01238e-16	Cluster 3	Snhg14
1.20399e-19	0.346231	0.995	0.919	1.54833e-16	Cluster 3	Sptan1
1.74148e-19	0.523519	0.921	0.638	2.23954e-16	Cluster 3	Abat
2.15878e-19	0.356786	1	0.986	2.77619e-16	Cluster 3	Mdh1
2.37609e-19	0.695489	0.725	0.432	3.05565e-16	Cluster 3	Epb41l2
2.5955e-19	0.524418	0.915	0.689	3.33781e-16	Cluster 3	Gcc2
2.65884e-19	0.394845	0.984	0.857	3.41927e-16	Cluster 3	Phf20l1
3.44568e-19	0.536085	0.889	0.594	4.43115e-16	Cluster 3	Galntl6
4.09621e-19	0.429935	0.947	0.755	5.26773e-16	Cluster 3	Osbpl6
4.73487e-19	0.871069	0.349	0.107	6.08905e-16	Cluster 3	Col24a1
6.38719e-19	0.419487	0.958	0.817	8.21392e-16	Cluster 3	Lrrfip1
7.00358e-19	0.424043	0.968	0.783	9.00661e-16	Cluster 3	Csrnp3
1.98146e-18	0.478618	0.905	0.733	2.54815e-15	Cluster 3	Kcnab2
2.15362e-18	0.350853	1	0.982	2.76956e-15	Cluster 3	Atp5a1
2.43979e-18	0.333254	0.995	0.931	3.13757e-15	Cluster 3	Srsf5
2.51376e-18	0.418535	0.974	0.795	3.23269e-15	Cluster 3	Dennd5b
3.07753e-18	0.452694	0.82	0.456	3.9577e-15	Cluster 3	Sox5
3.11693e-18	0.711556	0.529	0.24	4.00838e-15	Cluster 3	Bach1
3.57222e-18	0.378818	0.984	0.837	4.59388e-15	Cluster 3	Pi4ka
3.58151e-18	0.371773	0.984	0.84	4.60582e-15	Cluster 3	Cyp46a1
4.18042e-18	0.509042	0.873	0.648	5.37602e-15	Cluster 3	Slc4a8
4.21689e-18	0.318252	0.995	0.942	5.42292e-15	Cluster 3	Mef2c
5.54737e-18	0.51816	0.878	0.643	7.13392e-15	Cluster 3	Lrrtm4
5.82194e-18	0.469151	0.921	0.698	7.48702e-15	Cluster 3	Kcnt1
6.34409e-18	0.397917	0.984	0.834	8.1585e-15	Cluster 3	Cadps
6.94579e-18	0.319222	1	0.98	8.93229e-15	Cluster 3	Atp5b
8.35582e-18	0.439208	0.942	0.734	1.07456e-14	Cluster 3	Ablim2
8.92135e-18	0.467534	0.878	0.624	1.14729e-14	Cluster 3	Thrb
1.10465e-17	0.423911	0.915	0.733	1.42058e-14	Cluster 3	Dgkz
1.2276e-17	0.383635	0.968	0.83	1.5787e-14	Cluster 3	Rap1gap
1.2723e-17	0.431927	0.942	0.653	1.63618e-14	Cluster 3	Spock3
1.28932e-17	0.68338	0.503	0.228	1.65806e-14	Cluster 3	Alk
1.65861e-17	0.3504	1	0.899	2.13298e-14	Cluster 3	Gria1
1.98548e-17	0.607821	0.651	0.363	2.55333e-14	Cluster 3	Sh3rf3
3.04162e-17	0.451511	0.921	0.755	3.91153e-14	Cluster 3	Pkd1
3.20155e-17	0.390454	0.989	0.855	4.1172e-14	Cluster 3	Tacc1
3.5382e-17	0.429136	0.868	0.553	4.55012e-14	Cluster 3	Alcam
4.64492e-17	0.452205	0.91	0.687	5.97336e-14	Cluster 3	Iscu
5.55715e-17	0.509429	0.783	0.464	7.14649e-14	Cluster 3	Cdc14b
8.48783e-17	0.721383	0.529	0.252	1.09153e-13	Cluster 3	St8sia1
1.17152e-16	0.43587	0.926	0.715	1.50657e-13	Cluster 3	Mdga2
1.21679e-16	0.405046	0.974	0.808	1.56479e-13	Cluster 3	Grm5
1.40061e-16	0.376077	0.979	0.846	1.80119e-13	Cluster 3	Sorbs2
1.43403e-16	0.419145	0.942	0.777	1.84416e-13	Cluster 3	Plekha5
1.55824e-16	0.433841	0.905	0.687	2.0039e-13	Cluster 3	Cacng2
2.51741e-16	0.475403	0.852	0.653	3.23739e-13	Cluster 3	Dock9
2.69467e-16	0.385011	0.979	0.821	3.46535e-13	Cluster 3	Wsb1
3.41236e-16	0.480032	0.937	0.727	4.38829e-13	Cluster 3	Rcan2
4.32151e-16	0.367112	0.799	0.463	5.55746e-13	Cluster 3	Mgat4c
6.40849e-16	0.433677	0.894	0.671	8.24131e-13	Cluster 3	Wnk2
7.5538e-16	0.465556	0.894	0.695	9.71419e-13	Cluster 3	Efr3b
9.0599e-16	0.379705	0.958	0.856	1.1651e-12	Cluster 3	Paip2
1.18955e-15	0.390619	0.984	0.835	1.52976e-12	Cluster 3	Fgf12
1.6899e-15	0.313	0.984	0.905	2.17321e-12	Cluster 3	Chgb
2.08203e-15	0.376538	0.984	0.781	2.67749e-12	Cluster 3	Kcnma1
2.58357e-15	0.463476	0.836	0.567	3.32247e-12	Cluster 3	Rasgrf2
3.37423e-15	0.379561	0.91	0.59	4.33926e-12	Cluster 3	Rab3b
3.41247e-15	0.411401	0.931	0.759	4.38844e-12	Cluster 3	Stox2
3.74883e-15	0.29583	1	0.983	4.821e-12	Cluster 3	Iqsec1
4.58938e-15	0.455725	0.661	0.365	5.90194e-12	Cluster 3	Rnf150
5.3249e-15	0.330605	0.984	0.909	6.84782e-12	Cluster 3	Strbp
5.77693e-15	0.37996	0.974	0.835	7.42914e-12	Cluster 3	Fez1
5.91914e-15	0.639053	0.63	0.367	7.61201e-12	Cluster 3	Thsd7a
6.37063e-15	0.288984	1	0.977	8.19263e-12	Cluster 3	Pkm
6.52876e-15	0.40323	0.91	0.695	8.39599e-12	Cluster 3	Bdp1
6.58135e-15	0.481719	0.794	0.539	8.46361e-12	Cluster 3	Dgki
6.82102e-15	0.450376	0.82	0.533	8.77183e-12	Cluster 3	Wasf3
7.23847e-15	0.453295	0.857	0.625	9.30868e-12	Cluster 3	Rhobtb2
1.37574e-14	0.336595	0.979	0.87	1.76921e-11	Cluster 3	Scg2
1.38657e-14	0.315673	0.995	0.87	1.78313e-11	Cluster 3	Mical2
1.88634e-14	0.374599	0.894	0.625	2.42584e-11	Cluster 3	Prkca
2.26794e-14	0.434528	0.841	0.574	2.91657e-11	Cluster 3	Tshz3
2.36202e-14	0.288649	1	0.918	3.03756e-11	Cluster 3	Ptprs
2.45474e-14	0.388988	0.899	0.702	3.15679e-11	Cluster 3	Srrm3
3.41666e-14	0.508207	0.794	0.558	4.39383e-11	Cluster 3	Tenm1
3.57597e-14	0.408678	0.825	0.508	4.5987e-11	Cluster 3	Kcnip1
4.43718e-14	0.462706	0.746	0.455	5.70621e-11	Cluster 3	Grik1
4.46322e-14	0.28934	0.995	0.925	5.7397e-11	Cluster 3	Abr
4.53126e-14	0.331414	0.984	0.891	5.8272e-11	Cluster 3	Ddx24
4.69824e-14	0.543305	0.63	0.355	6.04193e-11	Cluster 3	Wls
5.6795e-14	0.275259	1	0.971	7.30384e-11	Cluster 3	Pam
5.7005e-14	0.442316	0.799	0.549	7.33084e-11	Cluster 3	Clvs1
5.97934e-14	0.410164	0.91	0.706	7.68943e-11	Cluster 3	Cers6
6.20737e-14	0.303715	0.989	0.916	7.98268e-11	Cluster 3	Adam22
7.27044e-14	0.4181	0.878	0.692	9.34979e-11	Cluster 3	Daam1
8.2543e-14	0.402253	0.857	0.597	1.0615e-10	Cluster 3	Lrrtm3
9.35342e-14	0.429686	0.899	0.695	1.20285e-10	Cluster 3	Nfat5
1.07286e-13	0.331424	0.979	0.838	1.3797e-10	Cluster 3	Kidins220
1.55218e-13	0.371082	0.942	0.803	1.9961e-10	Cluster 3	Ndfip2
1.56559e-13	0.346361	0.963	0.843	2.01335e-10	Cluster 3	Camk2g
1.59638e-13	0.412052	0.831	0.568	2.05295e-10	Cluster 3	Trerf1
1.82002e-13	0.413263	0.82	0.571	2.34055e-10	Cluster 3	Arap2
1.91316e-13	0.496633	0.704	0.453	2.46032e-10	Cluster 3	Far2
2.1299e-13	0.332702	0.958	0.808	2.73905e-10	Cluster 3	Osbpl8
2.32019e-13	0.36277	0.804	0.516	2.98376e-10	Cluster 3	Maf
2.37734e-13	0.389176	0.862	0.653	3.05726e-10	Cluster 3	Cyth1
2.76255e-13	0.495947	0.794	0.585	3.55264e-10	Cluster 3	Vps13d
3.76191e-13	0.335643	0.958	0.813	4.83782e-10	Cluster 3	Slc6a17
4.03488e-13	0.381555	0.894	0.665	5.18885e-10	Cluster 3	Camk2d
4.62874e-13	0.378225	0.757	0.45	5.95256e-10	Cluster 3	Dlx1
4.71068e-13	0.262452	0.989	0.962	6.05794e-10	Cluster 3	Dnaja1
6.09177e-13	0.405534	0.894	0.763	7.83401e-10	Cluster 3	Sat1
7.17629e-13	0.355648	0.958	0.774	9.22871e-10	Cluster 3	Epha5
1.00589e-12	0.32577	0.857	0.626	1.29358e-09	Cluster 3	Cabp1
1.0907e-12	0.483529	0.624	0.369	1.40264e-09	Cluster 3	Cntn5
1.13044e-12	0.369278	0.921	0.752	1.45375e-09	Cluster 3	Mef2a
1.22409e-12	0.353112	0.926	0.716	1.57418e-09	Cluster 3	Cacna1a
1.23343e-12	0.282092	0.979	0.923	1.5862e-09	Cluster 3	Herc1
1.35584e-12	0.286943	0.958	0.668	1.74361e-09	Cluster 3	Gad2
1.49863e-12	0.278506	0.995	0.9	1.92723e-09	Cluster 3	Pclo
1.50146e-12	0.363826	0.899	0.681	1.93088e-09	Cluster 3	Elmod1
1.59036e-12	0.378422	0.862	0.598	2.04521e-09	Cluster 3	Arhgap20
1.9584e-12	0.392757	0.921	0.732	2.5185e-09	Cluster 3	Ptpn4
2.27006e-12	0.494486	0.714	0.478	2.9193e-09	Cluster 3	Neto2
2.52105e-12	0.3292	0.963	0.737	3.24207e-09	Cluster 3	Prickle2
2.70152e-12	0.38102	0.815	0.594	3.47415e-09	Cluster 3	Cacna1d
2.70771e-12	0.395915	0.677	0.412	3.48212e-09	Cluster 3	Arl15
2.74382e-12	0.423283	0.762	0.523	3.52855e-09	Cluster 3	Sclt1
3.21959e-12	0.259408	1	0.973	4.14039e-09	Cluster 3	Rab3a
3.58769e-12	0.356083	0.921	0.811	4.61377e-09	Cluster 3	Ndufa10
3.88176e-12	0.607868	0.291	0.107	4.99195e-09	Cluster 3	Plch1
4.0175e-12	0.286834	0.979	0.956	5.1665e-09	Cluster 3	Cox6c
4.61712e-12	0.294391	0.979	0.868	5.93762e-09	Cluster 3	Slc12a5
5.71684e-12	0.307179	0.974	0.848	7.35185e-09	Cluster 3	Zmynd8
5.81208e-12	0.494746	0.651	0.4	7.47434e-09	Cluster 3	Cntn6
6.11946e-12	0.452557	0.667	0.408	7.86963e-09	Cluster 3	Ptchd4
6.73524e-12	0.499257	0.619	0.391	8.66151e-09	Cluster 3	Reps1
9.03863e-12	0.425037	0.794	0.558	1.16237e-08	Cluster 3	Hspa12a
1.00029e-11	0.296937	0.963	0.807	1.28637e-08	Cluster 3	Magi1
1.06211e-11	0.300908	0.968	0.849	1.36587e-08	Cluster 3	Mapre2
1.11384e-11	0.531805	0.534	0.304	1.4324e-08	Cluster 3	Slc35f3
1.26441e-11	0.374324	0.836	0.61	1.62603e-08	Cluster 3	Pdxk
1.35382e-11	0.279521	0.958	0.898	1.74101e-08	Cluster 3	Serf2
1.63346e-11	0.468558	0.683	0.441	2.10063e-08	Cluster 3	Ranbp17
1.91369e-11	0.340358	0.921	0.768	2.46101e-08	Cluster 3	Bicd1
2.48457e-11	0.447452	0.688	0.444	3.19515e-08	Cluster 3	Mpdz
3.13616e-11	0.434585	0.688	0.447	4.0331e-08	Cluster 3	Tfdp2
3.21065e-11	0.322398	0.889	0.607	4.1289e-08	Cluster 3	Tenm2
3.63399e-11	0.300734	0.958	0.818	4.67332e-08	Cluster 3	Rapgef4
4.50112e-11	0.414787	0.714	0.474	5.78845e-08	Cluster 3	Rasa1
5.23049e-11	0.421224	0.778	0.57	6.72641e-08	Cluster 3	Ube2e3
5.9896e-11	0.312854	0.937	0.837	7.70262e-08	Cluster 3	Zfand5
6.14949e-11	0.411171	0.772	0.563	7.90825e-08	Cluster 3	Mmp16
6.7109e-11	0.356781	0.884	0.665	8.63022e-08	Cluster 3	Taok3
7.75171e-11	0.380419	0.857	0.666	9.96869e-08	Cluster 3	Gnal
8.09725e-11	0.370167	0.899	0.763	1.04131e-07	Cluster 3	Cend1
1.10109e-10	0.315677	0.899	0.736	1.416e-07	Cluster 3	Lpcat4
1.21398e-10	0.399546	0.794	0.589	1.56118e-07	Cluster 3	Exoc4
1.50977e-10	0.326259	0.952	0.831	1.94157e-07	Cluster 3	Map7d2
2.40639e-10	0.286315	0.952	0.88	3.09462e-07	Cluster 3	Kif5c
2.70064e-10	0.31055	0.91	0.693	3.47303e-07	Cluster 3	Dync2h1
3.02288e-10	0.3895	0.841	0.76	3.88742e-07	Cluster 3	Ccdc30
3.24433e-10	0.403127	0.746	0.547	4.17221e-07	Cluster 3	Cdc5l
3.35679e-10	0.30728	0.963	0.791	4.31683e-07	Cluster 3	Kcnq1ot1
3.76083e-10	0.321323	0.831	0.617	4.83643e-07	Cluster 3	Uggt2
4.14806e-10	0.300227	0.963	0.876	5.3344e-07	Cluster 3	Uqcrh
4.46241e-10	0.373963	0.656	0.416	5.73866e-07	Cluster 3	Apba1
6.60163e-10	0.427907	0.608	0.378	8.48969e-07	Cluster 3	Tpst1
7.09219e-10	0.458819	0.646	0.438	9.12056e-07	Cluster 3	Abcc8
7.49803e-10	0.288637	0.968	0.785	9.64246e-07	Cluster 3	Gria3
7.86222e-10	0.318634	0.587	0.351	1.01108e-06	Cluster 3	Bach2
8.01742e-10	0.32241	0.825	0.612	1.03104e-06	Cluster 3	Slc2a13
9.4757e-10	0.337746	0.778	0.549	1.21858e-06	Cluster 3	Arl4c
1.02659e-09	0.26746	0.979	0.851	1.32019e-06	Cluster 3	Rbm5
1.07571e-09	0.298604	0.947	0.793	1.38336e-06	Cluster 3	Gphn
1.083e-09	0.30604	0.947	0.857	1.39274e-06	Cluster 3	Cycs
1.0851e-09	0.451621	0.577	0.364	1.39544e-06	Cluster 3	Tmem132d
1.12751e-09	0.464205	0.492	0.283	1.44998e-06	Cluster 3	Adamts17
1.13241e-09	0.311658	0.942	0.8	1.45629e-06	Cluster 3	Slc4a10
1.28984e-09	0.393755	0.735	0.519	1.65873e-06	Cluster 3	Gpr158
1.58183e-09	0.304802	0.937	0.813	2.03423e-06	Cluster 3	Slc25a12
1.68716e-09	0.310275	0.899	0.737	2.16968e-06	Cluster 3	Gnb5
1.87238e-09	0.369709	0.508	0.293	2.40788e-06	Cluster 3	Galnt13
1.90247e-09	0.255477	0.974	0.835	2.44657e-06	Cluster 3	Nbea
1.97376e-09	0.303822	0.937	0.778	2.53825e-06	Cluster 3	Magi2
1.97601e-09	0.265172	0.979	0.916	2.54114e-06	Cluster 3	Ndufa4
2.15952e-09	0.363259	0.836	0.645	2.77715e-06	Cluster 3	Hsd17b12
2.44826e-09	0.330154	0.836	0.635	3.14846e-06	Cluster 3	Gabbr2
2.48921e-09	0.296712	0.905	0.747	3.20113e-06	Cluster 3	Myh10
2.50652e-09	0.283579	0.889	0.684	3.22339e-06	Cluster 3	Nol4
2.5216e-09	0.324206	0.741	0.515	3.24278e-06	Cluster 3	Focad
2.67301e-09	0.35137	0.772	0.551	3.43749e-06	Cluster 3	Rnf157
2.7759e-09	0.311551	0.799	0.573	3.56981e-06	Cluster 3	Nrg3
3.17075e-09	0.366601	0.64	0.415	4.07758e-06	Cluster 3	Mark1
3.30654e-09	0.279831	0.788	0.557	4.25221e-06	Cluster 3	Hectd2
3.48112e-09	0.347294	0.778	0.581	4.47672e-06	Cluster 3	Pknox2
3.8805e-09	0.346444	0.762	0.543	4.99032e-06	Cluster 3	Hmbox1
4.65994e-09	0.2882	0.937	0.772	5.99268e-06	Cluster 3	Osbpl1a
5.04747e-09	0.316853	0.577	0.344	6.49104e-06	Cluster 3	Dok5
5.24121e-09	0.437092	0.651	0.462	6.74019e-06	Cluster 3	Fam110b
5.71336e-09	0.303064	0.926	0.782	7.34737e-06	Cluster 3	Chd5
5.85248e-09	0.30354	0.915	0.757	7.52629e-06	Cluster 3	Sirpa
5.95997e-09	0.279517	0.958	0.847	7.66452e-06	Cluster 3	Rock2
6.22875e-09	0.53407	0.519	0.329	8.01018e-06	Cluster 3	Gng7
6.28379e-09	0.28137	0.968	0.802	8.08096e-06	Cluster 3	Dock3
7.52122e-09	0.291244	0.915	0.773	9.67229e-06	Cluster 3	Kcnq2
7.68125e-09	0.291805	0.921	0.749	9.87808e-06	Cluster 3	Frmd4a
7.76957e-09	0.397575	0.386	0.199	9.99166e-06	Cluster 3	Nhs
7.83082e-09	0.265344	0.952	0.84	1.00704e-05	Cluster 3	Dync1h1
9.11802e-09	0.298428	0.963	0.869	1.17258e-05	Cluster 3	Ghitm
1.05861e-08	0.301951	0.884	0.738	1.36137e-05	Cluster 3	Rasal2
1.17793e-08	0.253575	0.984	0.891	1.51481e-05	Cluster 3	Rgs7bp
1.3375e-08	0.426412	0.651	0.45	1.72002e-05	Cluster 3	Diras1
1.34372e-08	0.37177	0.667	0.46	1.72802e-05	Cluster 3	Sptbn4
1.38655e-08	0.278713	0.73	0.479	1.7831e-05	Cluster 3	Sytl2
1.46396e-08	0.327432	0.91	0.759	1.88266e-05	Cluster 3	Adam23
1.75501e-08	0.347612	0.534	0.338	2.25694e-05	Cluster 3	Shc3
2.19401e-08	0.334795	0.82	0.618	2.8215e-05	Cluster 3	Zyg11b
2.67924e-08	0.476667	0.481	0.291	3.44551e-05	Cluster 3	Nipal2
2.68681e-08	0.278537	0.905	0.74	3.45524e-05	Cluster 3	Epb41l1
2.81159e-08	0.269506	0.899	0.723	3.61571e-05	Cluster 3	Robo2
3.0439e-08	0.341119	0.693	0.497	3.91445e-05	Cluster 3	Kcnq3
3.30704e-08	0.291592	0.91	0.805	4.25286e-05	Cluster 3	Ndufv1
3.38015e-08	0.253079	0.942	0.865	4.34688e-05	Cluster 3	Eif4g2
3.92686e-08	0.369179	0.73	0.55	5.04994e-05	Cluster 3	Blcap
4.08546e-08	0.326181	0.81	0.613	5.2539e-05	Cluster 3	Lrp8
4.6965e-08	0.550387	0.46	0.292	6.03969e-05	Cluster 3	Slco3a1
5.62907e-08	0.299497	0.81	0.606	7.23899e-05	Cluster 3	Fut9
8.06032e-08	0.276801	0.862	0.734	0.000103656	Cluster 3	Rabgap1
8.1411e-08	0.310353	0.683	0.491	0.000104695	Cluster 3	Larp1
8.32197e-08	0.289021	0.963	0.838	0.000107021	Cluster 3	Auts2
9.22352e-08	0.265878	0.979	0.882	0.000118614	Cluster 3	Oxr1
9.64667e-08	0.263768	0.852	0.665	0.000124056	Cluster 3	Mtus2
9.84651e-08	0.365963	0.751	0.586	0.000126626	Cluster 3	Bend6
1.25724e-07	0.278226	0.608	0.393	0.000161681	Cluster 3	Tle4
1.41336e-07	0.264923	0.915	0.75	0.000181759	Cluster 3	Akap11
1.58942e-07	0.726355	0.349	0.202	0.0002044	Cluster 3	Col16a1
2.19504e-07	0.310635	0.714	0.564	0.000282282	Cluster 3	Cog5
2.45618e-07	0.25697	0.884	0.719	0.000315864	Cluster 3	Ctnna2
2.52697e-07	0.419897	0.513	0.326	0.000324969	Cluster 3	Slit3
3.27705e-07	0.281719	0.762	0.595	0.000421429	Cluster 3	Bnip3
3.37541e-07	0.289882	0.593	0.399	0.000434078	Cluster 3	Bcl11b
4.06241e-07	0.259478	0.947	0.845	0.000522426	Cluster 3	Chchd10
4.62186e-07	0.383764	0.667	0.503	0.000594371	Cluster 3	Adk
4.96435e-07	0.28559	0.444	0.257	0.000638415	Cluster 3	Fras1
4.9952e-07	0.482582	0.439	0.283	0.000642382	Cluster 3	Golim4
6.39188e-07	0.342233	0.64	0.458	0.000821996	Cluster 3	Ssx2ip
6.49849e-07	0.299602	0.704	0.537	0.000835705	Cluster 3	Pds5b
6.9683e-07	0.262205	0.735	0.53	0.000896123	Cluster 3	Nr3c2
9.43914e-07	0.298554	0.857	0.709	0.00121387	Cluster 3	Ppm1e
9.76549e-07	0.252944	0.783	0.585	0.00125584	Cluster 3	Brinp2
1.06386e-06	0.335585	0.54	0.351	0.00136812	Cluster 3	Xkr6
1.21516e-06	0.397757	0.698	0.543	0.00156269	Cluster 3	Nudt4
1.70044e-06	0.333403	0.503	0.326	0.00218677	Cluster 3	Eepd1
1.74407e-06	0.311949	0.587	0.425	0.00224287	Cluster 3	Prdm2
2.25591e-06	0.251158	0.841	0.702	0.0029011	Cluster 3	Dynll2
2.60241e-06	0.256451	0.915	0.811	0.0033467	Cluster 3	Plekha1
2.62455e-06	0.261335	0.767	0.595	0.00337517	Cluster 3	Hecw2
4.10136e-06	0.380973	0.72	0.677	0.00527435	Cluster 3	Pcdh17
4.44101e-06	0.299183	0.741	0.564	0.00571114	Cluster 3	Ppm1l
4.52964e-06	0.306481	0.778	0.634	0.00582511	Cluster 3	Eml6
4.67388e-06	0.418947	0.434	0.281	0.00601061	Cluster 3	Ccdc91
6.29518e-06	0.296339	0.667	0.529	0.0080956	Cluster 3	Gpr137c
8.19688e-06	0.255761	0.847	0.725	0.0105412	Cluster 3	Aig1
8.49045e-06	0.301159	0.741	0.615	0.0109187	Cluster 3	Guk1
1.4329e-05	0.260349	0.63	0.459	0.0184271	Cluster 3	Mgat5
1.48703e-05	0.272563	0.72	0.562	0.0191232	Cluster 3	Cacna1c
1.62796e-05	0.268347	0.725	0.572	0.0209355	Cluster 3	St8sia5
1.63213e-05	0.292388	0.63	0.478	0.0209891	Cluster 3	Aebp2
1.67961e-05	0.259884	0.651	0.487	0.0215997	Cluster 3	Rfx3
2.22141e-05	0.281832	0.619	0.469	0.0285673	Cluster 3	Lmo3
2.30742e-05	0.274673	0.614	0.481	0.0296735	Cluster 3	Nat8l
2.86092e-05	0.293162	0.677	0.535	0.0367914	Cluster 3	B4galt6
3.02448e-05	0.334747	0.296	0.168	0.0388948	Cluster 3	Entpd3
3.10768e-05	0.294928	0.455	0.308	0.0399647	Cluster 3	Ttll11
3.54349e-05	0.390716	0.45	0.314	0.0455692	Cluster 3	Atg7
4.32567e-05	0.254978	0.762	0.631	0.0556282	Cluster 3	Gdap1
5.21325e-05	0.264884	0.434	0.291	0.0670425	Cluster 3	Pacrg
5.43465e-05	0.275477	0.746	0.648	0.0698896	Cluster 3	Pcdh10
6.21618e-05	0.2862	0.423	0.29	0.0799401	Cluster 3	Aff3
7.12654e-05	0.270376	0.635	0.483	0.0916473	Cluster 3	Slf1
0.000104021	0.504649	0.259	0.151	0.133771	Cluster 3	Chrm2
0.000107178	0.285483	0.624	0.496	0.137831	Cluster 3	Mfsd6
0.00011499	0.255211	0.524	0.39	0.147877	Cluster 3	Cdh12
0.000169321	0.309059	0.497	0.369	0.217747	Cluster 3	Ankrd26
0.000187135	0.251692	0.688	0.565	0.240656	Cluster 3	Ppm1k
0.000227304	0.28577	0.55	0.433	0.292313	Cluster 3	Myrip
0.000813649	0.276345	0.534	0.434	1	Cluster 3	Prmt8
0.00200558	0.275018	0.651	0.597	1	Cluster 3	Dynlt3
0.00459616	0.335429	0.487	0.42	1	Cluster 3	Lrrn3
0.00499553	0.337677	0.354	0.269	1	Cluster 3	Arntl2
5.73843e-131	2.43083	0.995	0.256	7.37962e-128	Cluster 4	Sst
6.35149e-105	1.90523	0.931	0.261	8.16801e-102	Cluster 4	Grin3a
1.38978e-98	1.68305	0.709	0.096	1.78726e-95	Cluster 4	Unc13c
2.62843e-69	1.49941	0.877	0.326	3.38017e-66	Cluster 4	Reln
4.45179e-66	1.22331	0.966	0.41	5.725e-63	Cluster 4	Synpr
9.52578e-65	1.35463	0.65	0.137	1.22502e-61	Cluster 4	Lama4
1.92936e-53	1.29571	0.837	0.36	2.48116e-50	Cluster 4	Cdh13
9.1199e-52	1.06706	0.936	0.474	1.17282e-48	Cluster 4	Npy
8.79602e-49	1.02986	0.961	0.575	1.13117e-45	Cluster 4	Rab3b
3.26244e-45	0.93158	0.946	0.558	4.1955e-42	Cluster 4	Dgkg
2.97863e-44	1.00219	0.744	0.267	3.83051e-41	Cluster 4	Npas1
1.03813e-40	0.86705	0.921	0.469	1.33503e-37	Cluster 4	Nxph1
4.69055e-40	0.852262	0.808	0.312	6.03205e-37	Cluster 4	Sox6
2.72819e-35	0.879304	0.463	0.108	3.50845e-32	Cluster 4	Shisa6
1.49902e-34	0.674161	0.98	0.819	1.92774e-31	Cluster 4	Tmem130
4.02332e-34	1.25562	0.709	0.338	5.17399e-31	Cluster 4	Calb1
1.09769e-33	0.96627	0.872	0.57	1.41163e-30	Cluster 4	Col19a1
5.09726e-33	0.84542	0.7	0.287	6.55508e-30	Cluster 4	Npas3
8.90181e-32	0.813078	0.847	0.553	1.14477e-28	Cluster 4	Grik3
1.45556e-30	0.771146	0.931	0.645	1.87185e-27	Cluster 4	Chl1
2.73519e-28	0.868783	0.714	0.342	3.51746e-25	Cluster 4	Cdh9
5.17819e-28	0.794006	0.778	0.408	6.65915e-25	Cluster 4	Mafb
2.4346e-27	0.69636	0.936	0.65	3.13089e-24	Cluster 4	Spock3
2.21966e-26	0.913437	0.68	0.329	2.85449e-23	Cluster 4	Pcdh11x
6.08665e-26	0.722938	0.872	0.608	7.82743e-23	Cluster 4	Pitpnc1
1.59718e-25	0.714414	0.808	0.456	2.05397e-22	Cluster 4	Neto2
6.56723e-25	0.740194	0.803	0.44	8.44546e-22	Cluster 4	Grik1
7.54396e-25	0.734282	0.764	0.408	9.70154e-22	Cluster 4	Sema6d
9.61997e-25	0.527705	0.975	0.902	1.23713e-21	Cluster 4	Gria1
1.39666e-24	0.743971	0.798	0.488	1.79611e-21	Cluster 4	Cacna2d3
1.4997e-24	1.07884	0.33	0.082	1.92861e-21	Cluster 4	Cbln4
3.68102e-24	0.692722	0.813	0.467	4.73379e-21	Cluster 4	Adcy2
4.00547e-24	0.644411	0.97	0.866	5.15104e-21	Cluster 4	Serpini1
7.7755e-23	0.776088	0.704	0.371	9.99929e-20	Cluster 4	Stxbp6
3.39256e-22	0.543949	0.936	0.827	4.36283e-19	Cluster 4	Lsamp
1.44263e-21	0.681449	0.675	0.347	1.85522e-18	Cluster 4	Rgs6
6.53314e-21	0.506455	0.951	0.666	8.40161e-18	Cluster 4	Gad2
7.59706e-21	0.639366	0.724	0.394	9.76982e-18	Cluster 4	Kctd8
1.01613e-20	0.723949	0.586	0.275	1.30675e-17	Cluster 4	Mcc
1.88602e-20	0.760194	0.69	0.4	2.42542e-17	Cluster 4	Cntn3
3.99336e-20	0.922239	0.67	0.42	5.13546e-17	Cluster 4	Trhde
4.53107e-20	0.411426	0.985	0.928	5.82695e-17	Cluster 4	Nrxn3
1.25967e-19	0.662372	0.783	0.49	1.61993e-16	Cluster 4	Timp2
3.07183e-19	0.558163	0.892	0.659	3.95038e-16	Cluster 4	Neto1
3.40852e-19	0.537738	0.847	0.518	4.38335e-16	Cluster 4	Ptprm
1.01736e-17	0.513956	0.867	0.594	1.30832e-14	Cluster 4	Galntl6
1.59644e-17	0.384669	0.985	0.973	2.05303e-14	Cluster 4	Pam
2.72506e-17	0.634591	0.813	0.636	3.50442e-14	Cluster 4	Tmeff2
6.86753e-17	0.549443	0.788	0.515	8.83164e-14	Cluster 4	Maf
9.21644e-17	0.653943	0.65	0.359	1.18523e-13	Cluster 4	Thsd7a
9.66869e-17	0.632929	0.365	0.132	1.24339e-13	Cluster 4	Nkain3
2.59396e-16	0.599306	0.724	0.45	3.33583e-13	Cluster 4	Scn3b
4.7333e-16	0.533315	0.867	0.628	6.08702e-13	Cluster 4	Runx1t1
8.32492e-16	0.46035	0.906	0.703	1.07058e-12	Cluster 4	Cers6
9.72543e-16	0.923658	0.281	0.09	1.25069e-12	Cluster 4	Gpx3
1.378e-15	0.442841	0.906	0.678	1.7721e-12	Cluster 4	Grip1
1.38111e-15	0.683551	0.374	0.148	1.7761e-12	Cluster 4	Cdh4
1.63484e-15	0.571002	0.581	0.305	2.10241e-12	Cluster 4	Tox
2.07955e-15	0.497423	0.808	0.507	2.6743e-12	Cluster 4	Kcnip1
3.62986e-15	0.62253	0.631	0.362	4.668e-12	Cluster 4	Cpne5
7.75795e-15	0.384523	0.951	0.873	9.97673e-12	Cluster 4	Clu
1.15183e-14	0.376626	0.98	0.92	1.48126e-11	Cluster 4	Atp6ap2
1.56938e-14	0.446069	0.892	0.682	2.01823e-11	Cluster 4	Fhl1
2.11285e-14	0.437174	0.901	0.691	2.71713e-11	Cluster 4	Mpped1
3.04525e-14	0.505939	0.788	0.517	3.91619e-11	Cluster 4	Grm7
6.13226e-14	0.534696	0.33	0.123	7.88609e-11	Cluster 4	Ano5
1.02991e-13	0.568205	0.744	0.541	1.32447e-10	Cluster 4	Chrm3
1.40184e-13	0.384717	0.872	0.603	1.80277e-10	Cluster 4	Cux2
2.40084e-13	0.4881	0.611	0.328	3.08749e-10	Cluster 4	Igf1
2.52289e-13	0.408671	0.901	0.754	3.24443e-10	Cluster 4	Arnt2
3.4855e-13	0.708063	0.67	0.485	4.48236e-10	Cluster 4	Mgat4c
4.11166e-13	0.646258	0.606	0.361	5.2876e-10	Cluster 4	Fstl5
4.54346e-13	0.501189	0.709	0.448	5.84289e-10	Cluster 4	Dscam
1.20796e-12	0.584452	0.517	0.277	1.55344e-09	Cluster 4	Grid2
1.25761e-12	0.599947	0.31	0.118	1.61728e-09	Cluster 4	Stard13
1.59959e-12	0.388774	0.951	0.857	2.05707e-09	Cluster 4	Cadm2
2.10061e-12	0.389957	0.916	0.791	2.70138e-09	Cluster 4	Xkr4
2.51746e-12	0.261237	0.995	0.997	3.23745e-09	Cluster 4	Atp1b1
3.29089e-12	0.54439	0.675	0.438	4.23208e-09	Cluster 4	Sh3kbp1
9.74723e-12	0.434908	0.867	0.692	1.25349e-08	Cluster 4	Daam1
9.75787e-12	0.46418	0.783	0.543	1.25486e-08	Cluster 4	Ubash3b
1.23443e-11	0.650284	0.374	0.179	1.58748e-08	Cluster 4	Kif26b
2.06913e-11	0.365949	0.916	0.784	2.66091e-08	Cluster 4	Garnl3
2.94134e-11	0.452341	0.64	0.39	3.78256e-08	Cluster 4	Galnt14
3.80945e-11	0.409296	0.448	0.229	4.89896e-08	Cluster 4	Cpne4
3.86862e-11	0.33508	0.887	0.658	4.97504e-08	Cluster 4	Kcnc2
4.46388e-11	0.38798	0.911	0.748	5.74055e-08	Cluster 4	Dpp6
5.16956e-11	0.420446	0.818	0.658	6.64805e-08	Cluster 4	Cacng3
8.97782e-11	0.316042	0.961	0.895	1.15455e-07	Cluster 4	Ncam1
1.24163e-10	0.304175	0.941	0.92	1.59673e-07	Cluster 4	Scg5
3.26229e-10	0.719313	0.276	0.116	4.19531e-07	Cluster 4	Pde1c
3.43924e-10	0.370639	0.897	0.83	4.42286e-07	Cluster 4	Itfg1
4.73834e-10	0.494958	0.631	0.433	6.09351e-07	Cluster 4	Lingo2
4.78972e-10	0.404906	0.778	0.583	6.15958e-07	Cluster 4	Tshz3
1.26954e-09	0.546363	0.606	0.417	1.63262e-06	Cluster 4	Ptchd4
1.37079e-09	0.317963	0.837	0.659	1.76283e-06	Cluster 4	Evl
2.19241e-09	0.792667	0.468	0.3	2.81944e-06	Cluster 4	Col11a1
2.32285e-09	0.893281	0.433	0.269	2.98718e-06	Cluster 4	Olfm3
2.58335e-09	0.327001	0.926	0.836	3.32218e-06	Cluster 4	Sntg1
3.12708e-09	0.364035	0.867	0.732	4.02143e-06	Cluster 4	Elavl2
3.87764e-09	0.287366	0.975	0.73	4.98665e-06	Cluster 4	Slc6a1
9.74315e-09	0.283063	0.956	0.884	1.25297e-05	Cluster 4	Aplp1
1.05147e-08	0.282283	0.931	0.849	1.35219e-05	Cluster 4	Cyp46a1
1.44389e-08	0.33329	0.783	0.574	1.85684e-05	Cluster 4	Rasgrf2
1.6769e-08	0.346146	0.384	0.197	2.15649e-05	Cluster 4	Nhs
1.97286e-08	0.294748	0.956	0.891	2.5371e-05	Cluster 4	Ptprn
3.46736e-08	0.28643	0.931	0.823	4.45903e-05	Cluster 4	Epb41l3
3.52676e-08	0.317928	0.897	0.764	4.53541e-05	Cluster 4	Dmd
3.9486e-08	0.342512	0.803	0.623	5.07791e-05	Cluster 4	Usp11
5.58827e-08	0.317515	0.773	0.586	7.18651e-05	Cluster 4	Dscaml1
6.22345e-08	0.334331	0.901	0.731	8.00335e-05	Cluster 4	Rcan2
6.28601e-08	0.278803	0.961	0.888	8.08381e-05	Cluster 4	Atp6ap1
6.64982e-08	0.404657	0.606	0.42	8.55167e-05	Cluster 4	Spats2l
8.53968e-08	0.256284	0.99	0.961	0.00010982	Cluster 4	Dnaja1
8.58084e-08	0.303719	0.901	0.796	0.00011035	Cluster 4	Gria3
1.03819e-07	0.325983	0.67	0.466	0.000133512	Cluster 4	Epha6
1.20776e-07	0.393984	0.685	0.508	0.000155317	Cluster 4	Luzp2
2.13658e-07	0.27841	0.97	0.9	0.000274764	Cluster 4	Cntnap2
2.85038e-07	0.413774	0.601	0.436	0.000366558	Cluster 4	Asic2
3.03583e-07	0.345527	0.374	0.201	0.000390407	Cluster 4	Plppr1
3.42606e-07	0.334259	0.394	0.22	0.000440591	Cluster 4	Tox3
4.93655e-07	0.286984	0.443	0.271	0.00063484	Cluster 4	Cacng8
7.54569e-07	0.333822	0.729	0.572	0.000970375	Cluster 4	Frmpd4
1.63138e-06	0.312405	0.724	0.583	0.00209795	Cluster 4	Rhbdd2
1.87483e-06	0.283373	0.823	0.722	0.00241104	Cluster 4	Pak3
2.28552e-06	0.374685	0.547	0.369	0.00293918	Cluster 4	Kcnd3
2.42833e-06	0.2881	0.552	0.36	0.00312283	Cluster 4	Tox2
2.79216e-06	0.480489	0.493	0.349	0.00359072	Cluster 4	Nell1
3.00574e-06	0.269558	0.901	0.836	0.00386538	Cluster 4	Smarca2
3.0506e-06	0.299726	0.438	0.282	0.00392307	Cluster 4	Astn2
3.64711e-06	0.26098	0.828	0.713	0.00469019	Cluster 4	Kcnt1
4.02523e-06	0.274147	0.739	0.591	0.00517645	Cluster 4	Pcdh15
4.38886e-06	0.332464	0.567	0.4	0.00564408	Cluster 4	Pdzd2
5.55201e-06	0.311927	0.798	0.698	0.00713988	Cluster 4	Tspyl2
5.91474e-06	0.285201	0.586	0.41	0.00760636	Cluster 4	Cntn6
6.25125e-06	0.250823	0.635	0.448	0.0080391	Cluster 4	Gda
6.73485e-06	0.368185	0.581	0.432	0.00866102	Cluster 4	Ptprr
6.79669e-06	0.275482	0.798	0.641	0.00874054	Cluster 4	Bcl11a
6.88917e-06	0.378929	0.448	0.298	0.00885947	Cluster 4	Sorcs2
1.03781e-05	0.29758	0.823	0.698	0.0133463	Cluster 4	Nrip3
1.09148e-05	0.367165	0.754	0.714	0.0140365	Cluster 4	Map9
1.23029e-05	0.282191	0.823	0.695	0.0158215	Cluster 4	Cadm3
1.60726e-05	0.271385	0.852	0.716	0.0206693	Cluster 4	Glg1
1.96129e-05	0.256592	0.65	0.476	0.0252222	Cluster 4	Pde1a
2.11433e-05	0.293283	0.759	0.642	0.0271903	Cluster 4	St8sia3
3.36895e-05	0.30321	0.606	0.469	0.0433247	Cluster 4	Slc24a3
3.8934e-05	0.411717	0.463	0.34	0.0500691	Cluster 4	Col25a1
6.72563e-05	0.300303	0.512	0.365	0.0864916	Cluster 4	Cep126
7.07667e-05	0.294252	0.749	0.631	0.0910059	Cluster 4	Klf12
8.56609e-05	0.278907	0.36	0.227	0.11016	Cluster 4	Gpc6
8.76285e-05	0.364027	0.379	0.257	0.11269	Cluster 4	Fat1
0.000125898	0.270654	0.714	0.572	0.161905	Cluster 4	Tmem132b
0.000143964	0.252469	0.833	0.76	0.185138	Cluster 4	Ccdc30
0.000198377	0.276899	0.665	0.541	0.255113	Cluster 4	Sugp2
0.000420881	0.302611	0.409	0.295	0.541253	Cluster 4	Pacrg
0.000451995	0.290589	0.64	0.54	0.581266	Cluster 4	B4galt6
0.000454422	0.269325	0.414	0.29	0.584387	Cluster 4	Ankrd55
0.00060071	0.262554	0.778	0.716	0.772513	Cluster 4	Ptprn2
0.00112576	0.333023	0.567	0.486	1	Cluster 4	Pld5
0.0012113	0.307855	0.443	0.335	1	Cluster 4	Rundc3b
0.00174679	0.26408	0.631	0.554	1	Cluster 4	Mllt3
0.00179042	0.330062	0.433	0.347	1	Cluster 4	Fkbp1b
0.004027	0.301904	0.591	0.514	1	Cluster 4	Kcnq3
0.00506292	0.297341	0.389	0.302	1	Cluster 4	Mturn
0.00572356	0.260737	0.67	0.623	1	Cluster 4	Fndc3a
1.0896e-120	2.53474	0.814	0.181	1.40123e-117	Cluster 5	Adarb2
7.92949e-119	1.93356	0.639	0.044	1.01973e-115	Cluster 5	Prox1
6.08104e-116	2.16361	0.708	0.086	7.82022e-113	Cluster 5	Kit
2.76861e-98	3.0003	0.667	0.106	3.56043e-95	Cluster 5	Vip
2.82298e-80	1.37174	0.808	0.239	3.63036e-77	Cluster 5	Igf1
7.98466e-77	1.60434	0.481	0.047	1.02683e-73	Cluster 5	Egfr
6.77673e-53	1.56862	0.567	0.157	8.71487e-50	Cluster 5	Rgs12
3.79559e-46	1.611	0.433	0.088	4.88113e-43	Cluster 5	Crh
4.43432e-44	1.01472	0.44	0.096	5.70254e-41	Cluster 5	Nr2f2
5.86582e-41	1.23113	0.368	0.064	7.54344e-38	Cluster 5	Rxfp1
6.05828e-35	1.6187	0.557	0.241	7.79095e-32	Cluster 5	Cxcl14
2.40768e-34	0.681491	0.924	0.725	3.09628e-31	Cluster 5	Dner
2.8351e-34	1.0187	0.79	0.527	3.64593e-31	Cluster 5	Cnr1
4.4263e-34	0.871709	0.78	0.415	5.69222e-31	Cluster 5	Synpr
8.15146e-34	0.757749	0.77	0.412	1.04828e-30	Cluster 5	Dlx1
1.60565e-33	0.68575	0.973	0.631	2.06487e-30	Cluster 5	Gad2
5.94725e-33	0.947211	0.656	0.32	7.64816e-30	Cluster 5	Sorcs3
1.74798e-31	0.839232	0.619	0.261	2.2479e-28	Cluster 5	Npas1
2.26697e-29	1.32205	0.485	0.178	2.91532e-26	Cluster 5	Penk
3.16063e-29	0.724138	0.845	0.599	4.06457e-26	Cluster 5	Sez6
2.89493e-28	0.849968	0.588	0.257	3.72288e-25	Cluster 5	Ptpro
8.10076e-27	0.702171	0.739	0.413	1.04176e-23	Cluster 5	Slc24a3
8.69407e-27	0.764552	0.674	0.356	1.11806e-23	Cluster 5	Galnt14
7.13016e-26	0.929313	0.313	0.076	9.16939e-23	Cluster 5	Calb2
5.3041e-25	0.976476	0.636	0.362	6.82107e-22	Cluster 5	Ap1s2
1.96066e-24	0.529172	0.838	0.461	2.52141e-21	Cluster 5	Erbb4
7.43385e-24	0.901349	0.639	0.378	9.55993e-21	Cluster 5	Shisa9
2.29545e-23	0.515855	0.983	0.698	2.95195e-20	Cluster 5	Gad1
1.56113e-22	0.735376	0.371	0.122	2.00761e-19	Cluster 5	Necab2
1.60735e-21	0.838659	0.378	0.136	2.06705e-18	Cluster 5	Ust
1.77375e-21	0.550191	0.863	0.671	2.28104e-18	Cluster 5	Fhl1
1.5487e-20	0.737687	0.436	0.181	1.99163e-17	Cluster 5	Chrna7
3.55284e-19	0.452483	0.979	0.706	4.56895e-16	Cluster 5	Slc6a1
1.37738e-18	0.523744	0.759	0.502	1.77131e-15	Cluster 5	Nfib
3.0451e-18	0.876887	0.399	0.177	3.916e-15	Cluster 5	Plppr1
5.59683e-18	0.516147	0.773	0.49	7.19753e-15	Cluster 5	Kcnip1
6.34452e-18	0.522956	0.893	0.757	8.15905e-15	Cluster 5	Rab3c
8.15601e-17	0.935592	0.426	0.207	1.04886e-13	Cluster 5	Cbln2
1.49664e-16	0.708175	0.612	0.366	1.92468e-13	Cluster 5	Necab1
1.97008e-16	0.722715	0.271	0.088	2.53353e-13	Cluster 5	Htr2c
1.38516e-14	0.418289	0.845	0.644	1.78131e-11	Cluster 5	Chl1
1.74738e-14	0.774104	0.577	0.41	2.24713e-11	Cluster 5	Dock10
3.84658e-14	0.747168	0.725	0.496	4.9467e-11	Cluster 5	Npy
1.10874e-13	0.48759	0.533	0.3	1.42584e-10	Cluster 5	Npas3
2.47186e-13	0.379472	0.804	0.592	3.17881e-10	Cluster 5	Bex4
2.63897e-13	0.450066	0.753	0.531	3.39372e-10	Cluster 5	Arl4c
3.00136e-13	0.431705	0.763	0.586	3.85975e-10	Cluster 5	Dab1
7.07227e-13	0.320005	0.921	0.822	9.09494e-10	Cluster 5	Tmem130
7.76449e-13	0.621239	0.474	0.268	9.98514e-10	Cluster 5	Sorcs1
4.18942e-12	0.536412	0.56	0.352	5.38759e-09	Cluster 5	Fstl5
1.81431e-11	0.514103	0.371	0.185	2.3332e-08	Cluster 5	Sh3gl3
1.17498e-10	0.315218	0.942	0.883	1.51103e-07	Cluster 5	Bex1
1.65926e-10	0.410901	0.746	0.603	2.13381e-07	Cluster 5	Csmd3
1.71591e-10	0.599405	0.333	0.165	2.20666e-07	Cluster 5	Sema5b
1.80949e-10	0.370639	0.653	0.446	2.327e-07	Cluster 5	Scn3b
3.00499e-10	0.520249	0.663	0.509	3.86442e-07	Cluster 5	Zmat4
3.86108e-10	0.425739	0.656	0.463	4.96535e-07	Cluster 5	Rims3
5.144e-10	0.434203	0.818	0.687	6.61518e-07	Cluster 5	Nrip3
5.85939e-10	0.393159	0.766	0.639	7.53517e-07	Cluster 5	Edil3
8.48279e-10	0.657565	0.433	0.269	1.09089e-06	Cluster 5	Gng4
1.92833e-09	0.456253	0.725	0.621	2.47983e-06	Cluster 5	Slc2a13
5.56888e-09	0.47078	0.512	0.348	7.16158e-06	Cluster 5	Gpc1
7.55946e-09	0.405956	0.77	0.611	9.72146e-06	Cluster 5	Gng2
7.7426e-09	0.474877	0.691	0.605	9.95699e-06	Cluster 5	Hdac9
1.18542e-08	0.302858	0.845	0.706	1.52445e-05	Cluster 5	Cplx2
2.14674e-07	0.590987	0.55	0.436	0.000276071	Cluster 5	Caln1
3.03152e-07	0.435253	0.522	0.379	0.000389853	Cluster 5	Adra1a
4.31645e-07	0.454678	0.522	0.381	0.000555096	Cluster 5	Parm1
5.57797e-07	0.436645	0.615	0.545	0.000717327	Cluster 5	Nr3c2
7.99387e-07	0.597341	0.57	0.477	0.00102801	Cluster 5	Pld5
8.49748e-07	0.594642	0.601	0.527	0.00109278	Cluster 5	Slc44a5
8.76335e-07	0.382903	0.361	0.22	0.00112697	Cluster 5	Rnf180
1.78391e-06	0.34704	0.691	0.589	0.00229411	Cluster 5	Cacnb2
1.96782e-06	0.369037	0.567	0.432	0.00253061	Cluster 5	Rbms3
4.26917e-06	0.298671	0.797	0.735	0.00549015	Cluster 5	Kcnq5
4.34845e-06	0.370842	0.495	0.369	0.00559211	Cluster 5	Kcnd3
4.36282e-06	0.43085	0.426	0.29	0.00561058	Cluster 5	Sorcs2
6.61292e-06	0.387913	0.412	0.288	0.00850421	Cluster 5	Epha3
6.96836e-06	0.253404	0.746	0.624	0.00896131	Cluster 5	Mtss1
1.2311e-05	0.333876	0.584	0.483	0.015832	Cluster 5	Zbtb16
1.30491e-05	0.330928	0.808	0.787	0.0167812	Cluster 5	Grik2
1.31431e-05	0.327188	0.553	0.425	0.016902	Cluster 5	Kcnt2
2.04094e-05	0.478729	0.474	0.369	0.0262465	Cluster 5	Serpine2
2.32225e-05	0.344582	0.622	0.514	0.0298641	Cluster 5	Slc35f1
3.80507e-05	0.255064	0.584	0.425	0.0489332	Cluster 5	Cacna2d1
8.45519e-05	0.253464	0.649	0.533	0.108734	Cluster 5	Maf
9.23344e-05	0.322283	0.443	0.325	0.118742	Cluster 5	Eepd1
9.71721e-05	0.290526	0.794	0.71	0.124963	Cluster 5	Tiam1
0.00011321	0.322551	0.601	0.508	0.145588	Cluster 5	Pde4b
0.000265873	0.340945	0.299	0.201	0.341913	Cluster 5	Trpc5
0.000344121	0.250172	0.553	0.438	0.442539	Cluster 5	Lingo2
0.000585065	0.460851	0.543	0.451	0.752393	Cluster 5	Fgf13
0.001627	0.499207	0.412	0.337	1	Cluster 5	Lamp5
0.00199007	0.273264	0.533	0.465	1	Cluster 5	Slc35f4
0.0023478	0.305156	0.581	0.516	1	Cluster 5	Prkar2b
0.002756	0.258889	0.485	0.398	1	Cluster 5	Reln
