# Supplementary material for: Manifold learning analysis suggests strategies to align single-cell multimodal data of neuronal electrophysiology and transcriptomics
Source: Commun Biol. 2021 Nov 19;4:1308. doi: 10.1038/s42003-021-02807-6 (PMC8604989; doi:10.1038/s42003-021-02807-6)
Supplement: Supplementary file 5 — Supplementary Data 2 [file 42003_2021_2807_MOESM5_ESM.xlsx]

## Sheet: Mouse Visual Cortex
source	term_name	term_id	adjusted_p_value	negative_log10_of_adjusted_p_value	term_size	query_size	intersection_size	effective_domain_size	intersections	cluster
GO:MF	molecular transducer activity	GO:0060089	0.00776963	2.1096	81	180	25	1313	NRXN1,EGFR,KIT,CNR1,HTR2C,DCC,NTRK3,NR2F2,GRID1,ERBB4,GABRA2,GRM7,GRID2,CHRNA7,EPHA3,NLGN1,GRM8,GABRG2,FGFR1,GABRA1,ITGB8,RXFP1,GHR,NR4A2,RORB	1
GO:MF	signaling receptor activity	GO:0038023	0.00776963	2.1096	81	180	25	1313	NRXN1,EGFR,KIT,CNR1,HTR2C,DCC,NTRK3,NR2F2,GRID1,ERBB4,GABRA2,GRM7,GRID2,CHRNA7,EPHA3,NLGN1,GRM8,GABRG2,FGFR1,GABRA1,ITGB8,RXFP1,GHR,NR4A2,RORB	1
GO:MF	transmembrane signaling receptor activity	GO:0004888	0.0182527	1.73867	69	180	21	1313	NRXN1,EGFR,KIT,CNR1,HTR2C,DCC,NTRK3,GRID1,ERBB4,GABRA2,GRM7,GRID2,CHRNA7,EPHA3,GRM8,GABRG2,FGFR1,GABRA1,RXFP1,GHR,RORB	1
GO:MF	growth factor binding	GO:0019838	0.0182527	1.73867	11	180	7	1313	EGFR,FSTL4,NTRK3,ERBB4,FGFR1,GHR,GPC1	1
GO:MF	cell adhesion molecule binding	GO:0050839	0.0182527	1.73867	50	180	17	1313	IGF1,NRXN1,CDH12,EGFR,DSCAM,PTPRD,PTPRO,LRRC4C,EDIL3,THY1,PKP2,NLGN1,CDH10,FGFR1,CNTN6,ITGB8,CDH8	1
GO:MF	receptor regulator activity	GO:0030545	0.0564431	1.24839	28	180	11	1313	VIP,IGF1,SEMA5B,PENK,CRH,CXCL14,SCG2,CCK,FAM19A2,FAM19A5,DKK3	1
GO:MF	receptor ligand activity	GO:0048018	0.105083	0.978468	26	180	10	1313	VIP,IGF1,SEMA5B,PENK,CRH,CXCL14,SCG2,CCK,FAM19A2,FAM19A5	1
GO:MF	signaling receptor activator activity	GO:0030546	0.128889	0.889785	27	180	10	1313	VIP,IGF1,SEMA5B,PENK,CRH,CXCL14,SCG2,CCK,FAM19A2,FAM19A5	1
GO:MF	transmembrane receptor protein tyrosine kinase activity	GO:0004714	0.138405	0.85885	12	180	6	1313	EGFR,KIT,NTRK3,ERBB4,EPHA3,FGFR1	1
GO:MF	transmembrane receptor protein kinase activity	GO:0019199	0.138405	0.85885	12	180	6	1313	EGFR,KIT,NTRK3,ERBB4,EPHA3,FGFR1	1
GO:MF	cytokine activity	GO:0005125	0.138405	0.85885	3	180	3	1313	CXCL14,SCG2,FAM19A5	1
GO:MF	cyclic-nucleotide phosphodiesterase activity	GO:0004112	0.142643	0.845748	9	180	5	1313	PDE4B,PDE4D,PDE10A,PDE1C,PDE7B	1
GO:MF	3',5'-cyclic-nucleotide phosphodiesterase activity	GO:0004114	0.142643	0.845748	9	180	5	1313	PDE4B,PDE4D,PDE10A,PDE1C,PDE7B	1
GO:MF	SH2 domain binding	GO:0042169	0.142643	0.845748	9	180	5	1313	KIT,DAB1,KHDRBS2,FGFR1,GHR	1
GO:MF	hormone activity	GO:0005179	0.150382	0.822805	6	180	4	1313	VIP,IGF1,CRH,CCK	1
GO:MF	protein tyrosine kinase activity	GO:0004713	0.243606	0.613312	14	180	6	1313	EGFR,KIT,NTRK3,ERBB4,EPHA3,FGFR1	1
GO:BP	cell surface receptor signaling pathway	GO:0007166	0.0705692	1.15139	237	180	53	1313	SEZ6,IGF1,NRXN1,EGFR,SEMA5B,FSTL4,SHISA8,KIT,CRH,PDE4B,DSCAM,VWC2L,PRKD1,PTPRD,SHISA9,PTPRO,SCG2,PDE4D,DAB1,DCC,NTRK3,APLP2,NECAB2,THY1,GRID1,PTPRN,SERPINE2,DLX1,SHANK2,ERBB4,GRM7,GRID2,CHRNA7,BMPER,BAIAP2,EPHA3,NLGN1,GRM8,SHISA6,BEX1,CDK14,PTPRE,FGFR1,CNTN6,ITGB8,PLCE1,MAML3,SNCA,NGEF,ITGA8,DKK3,GHR,GPC1	1
GO:BP	cell junction assembly	GO:0034329	0.0705692	1.15139	84	180	25	1313	CBLN2,NRXN1,SDK1,CDH12,DSCAM,PTPRD,PTPRO,LINGO2,NTRK3,THY1,LIMCH1,LRRTM4,SHANK2,ERBB4,GABRA2,GRID2,PKP2,EPHA3,NLGN1,GABRG2,GPC6,CDH10,GABRA1,SNCA,CDH8	1
GO:BP	regulation of presynapse assembly	GO:1905606	0.0705692	1.15139	13	180	8	1313	CBLN2,NRXN1,PTPRD,NTRK3,GRID2,NLGN1,GPC6,SNCA	1
GO:BP	regulation of presynapse organization	GO:0099174	0.0705692	1.15139	13	180	8	1313	CBLN2,NRXN1,PTPRD,NTRK3,GRID2,NLGN1,GPC6,SNCA	1
GO:BP	positive regulation of ERK1 and ERK2 cascade	GO:0070374	0.183233	0.736996	22	180	9	1313	NRXN1,EGFR,HTR2C,DCC,NECAB2,ERBB4,CHRNA7,BMPER,CAMK2D	1
GO:BP	presynaptic membrane organization	GO:0097090	0.183233	0.736996	4	180	4	1313	NRXN1,PTPRD,LRRTM4,NLGN1	1
GO:BP	regulation of neuron differentiation	GO:0045664	0.183233	0.736996	163	180	35	1313	PROX1,SEZ6,CSMD3,SDK1,SEMA5B,FSTL4,CNR1,DSCAM,VWC2L,PRKD1,UST,PTPRD,OLFM1,LRRC4C,DAB1,DCC,SH3GL3,NTRK3,THY1,SERPINE2,DLX1,CNTN4,SHANK2,PCP4,BRINP3,GRID2,PTPN5,BAIAP2,ASAP1,EPHA3,NLGN1,BEX1,CDKL5,FGFR1,NGEF	1
GO:BP	positive regulation of cellular component biogenesis	GO:0044089	0.183233	0.736996	67	180	19	1313	CBLN2,PROX1,NRXN1,KIT,PTPRD,LINGO2,NTRK3,THY1,LIMCH1,AUTS2,LRRTM4,CCK,GRID2,BAIAP2,ASAP1,NLGN1,LDB2,PLCE1,SNCA	1
GO:BP	glutamate receptor clustering	GO:0097688	0.183233	0.736996	3	180	3	1313	LRRTM4,NLGN1,SHISA6	1
GO:BP	positive regulation of tyrosine phosphorylation of STAT protein	GO:0042531	0.183233	0.736996	3	180	3	1313	IGF1,KIT,ERBB4	1
GO:BP	AMPA glutamate receptor clustering	GO:0097113	0.183233	0.736996	3	180	3	1313	LRRTM4,NLGN1,SHISA6	1
GO:BP	regulation of receptor signaling pathway via JAK-STAT	GO:0046425	0.183233	0.736996	11	180	6	1313	IGF1,KIT,PTPRD,DAB1,ERBB4,GHR	1
GO:BP	presynaptic membrane assembly	GO:0097105	0.183233	0.736996	3	180	3	1313	NRXN1,PTPRD,NLGN1	1
GO:BP	positive regulation of receptor signaling pathway via JAK-STAT	GO:0046427	0.183233	0.736996	5	180	4	1313	IGF1,KIT,ERBB4,GHR	1
GO:BP	anatomical structure development	GO:0048856	0.183233	0.736996	581	180	98	1313	CBLN2,PROX1,SEZ6,CSMD3,IGF1,NRXN1,SDK1,CDH12,EGFR,SEMA5B,PENK,FSTL4,KIT,ZBTB16,CNR1,CRH,AP1S2,PCSK2,NFIB,DSCAM,VWC2L,SOBP,PRKD1,NECAB1,HDAC9,UST,CXCL14,PTPRD,PTPRO,OLFM1,SCG2,CPLX2,PDE4D,COL24A1,LRRC4C,SLC24A3,SRRM4,EDIL3,DAB1,LINGO2,DCC,SH3GL3,NTRK3,APLP2,NR2F2,FSTL5,THY1,SERPINE2,DLX1,AUTS2,CNTN4,LRRTM4,SHANK2,ALCAM,PCP4,ERBB4,GABRA2,BRINP3,CCK,GRID2,CHRNA7,BMPER,PTPN5,TENM3,PKP2,BAIAP2,ASAP1,E…	1
GO:BP	positive regulation of behavior	GO:0048520	0.183233	0.736996	5	180	4	1313	PENK,CRH,CCK,NLGN1	1
GO:BP	system development	GO:0048731	0.183233	0.736996	524	180	90	1313	CBLN2,PROX1,SEZ6,CSMD3,IGF1,NRXN1,SDK1,EGFR,SEMA5B,PENK,FSTL4,KIT,ZBTB16,CNR1,CRH,AP1S2,PCSK2,NFIB,DSCAM,VWC2L,SOBP,PRKD1,HDAC9,UST,CXCL14,PTPRD,PTPRO,OLFM1,SCG2,CPLX2,COL24A1,LRRC4C,SLC24A3,SRRM4,DAB1,LINGO2,DCC,SH3GL3,NTRK3,APLP2,NR2F2,THY1,SERPINE2,DLX1,AUTS2,CNTN4,LRRTM4,SHANK2,ALCAM,PCP4,ERBB4,GABRA2,BRINP3,CCK,GRID2,CHRNA7,BMPER,PTPN5,TENM3,PKP2,BAIAP2,ASAP1,EPHA3,CAMK2D,NLGN1,OLFM3,GABRG2,…	1
GO:BP	developmental process	GO:0032502	0.183233	0.736996	601	180	102	1313	CBLN2,PROX1,SEZ6,CSMD3,IGF1,NRXN1,SDK1,CDH12,EGFR,SEMA5B,PENK,FSTL4,KIT,ZBTB16,CNR1,CRH,AP1S2,PCSK2,NFIB,HTR2C,DSCAM,VWC2L,SOBP,PRKD1,NECAB1,HDAC9,UST,CXCL14,PTPRD,PTPRO,OLFM1,SCG2,CPLX2,PDE4D,COL24A1,LRRC4C,SLC24A3,SRRM4,EDIL3,DAB1,LINGO2,DCC,SH3GL3,NELL2,NTRK3,APLP2,NR2F2,FSTL5,THY1,PTPRN,SERPINE2,DLX1,AUTS2,CNTN4,LRRTM4,SHANK2,ALCAM,PCP4,ERBB4,GABRA2,BRINP3,CCK,GRID2,CHRNA7,BMPER,PTPN5,TENM3,P…	1
GO:BP	epithelial cell proliferation	GO:0050673	0.183233	0.736996	37	180	12	1313	PROX1,IGF1,EGFR,KIT,NFIB,PRKD1,SCG2,NR2F2,PTPRN,ERBB4,BMPER,FGFR1	1
GO:BP	positive regulation of epithelial cell proliferation	GO:0050679	0.183233	0.736996	19	180	8	1313	PROX1,IGF1,EGFR,PRKD1,SCG2,PTPRN,ERBB4,FGFR1	1
GO:BP	negative regulation of dendritic spine development	GO:0061000	0.183233	0.736996	5	180	4	1313	FSTL4,ASAP1,NLGN1,NGEF	1
GO:BP	regulation of behavior	GO:0050795	0.183233	0.736996	9	180	6	1313	NRXN1,PENK,CNR1,CRH,CCK,NLGN1	1
GO:BP	nervous system process	GO:0050877	0.183233	0.736996	184	180	40	1313	SORCS3,SEZ6,IGF1,NRXN1,EGFR,SEMA5B,PENK,KIT,CNR1,CRH,AP1S2,HTR2C,SOBP,SHISA9,CACNB2,SRRM4,NTRK3,APLP2,SERPINE2,SHANK2,GABRA2,CCK,GRM7,GRID2,CHRNA7,FAM19A2,BAIAP2,NLGN1,GRM8,GABRG2,NPAS1,NCAM2,FGFR1,GABRA1,PDE1C,SNCA,ITGA8,PCDH15,KCNH1,RORB	1
GO:BP	positive regulation of synapse assembly	GO:0051965	0.183233	0.736996	18	180	8	1313	CBLN2,NRXN1,PTPRD,LINGO2,NTRK3,LRRTM4,GRID2,NLGN1	1
GO:BP	positive regulation of developmental process	GO:0051094	0.183233	0.736996	183	180	39	1313	CBLN2,PROX1,IGF1,NRXN1,KIT,ZBTB16,CNR1,HTR2C,DSCAM,VWC2L,PRKD1,HDAC9,PTPRD,OLFM1,DAB1,LINGO2,DCC,SH3GL3,NTRK3,SERPINE2,DLX1,LRRTM4,SHANK2,PCP4,ERBB4,BRINP3,GRID2,CHRNA7,BMPER,PTPN5,BAIAP2,EPHA3,NLGN1,BEX1,CDKL5,FGFR1,ITGB8,GHR,GPC1	1
GO:BP	regulation of multicellular organismal process	GO:0051239	0.183233	0.736996	360	180	69	1313	CBLN2,PROX1,SEZ6,CSMD3,IGF1,NRXN1,SDK1,EGFR,SEMA5B,PENK,FSTL4,KIT,CACNA2D1,ZBTB16,CNR1,CRH,PDE4B,NFIB,HTR2C,DSCAM,VWC2L,PRKD1,HDAC9,UST,PTPRD,SHISA9,PTPRO,OLFM1,PDE4D,LRRC4C,CACNB2,DAB1,LINGO2,DCC,SH3GL3,NTRK3,MLIP,NR2F2,THY1,SERPINE2,DLX1,CNTN4,LRRTM4,SHANK2,PCP4,ERBB4,BRINP3,CCK,GRID2,CHRNA7,BMPER,PTPN5,PKP2,BAIAP2,ASAP1,EPHA3,CAMK2D,NLGN1,BEX1,CDKL5,GPC6,FGFR1,ITGB8,SNCA,NGEF,GHR,NR4A2,GPC1,RO…	1
GO:BP	positive regulation of multicellular organismal process	GO:0051240	0.183233	0.736996	222	180	46	1313	CBLN2,PROX1,IGF1,NRXN1,EGFR,PENK,KIT,ZBTB16,CNR1,CRH,PDE4B,HTR2C,DSCAM,VWC2L,PRKD1,HDAC9,PTPRD,OLFM1,PDE4D,DAB1,LINGO2,DCC,SH3GL3,NTRK3,SERPINE2,DLX1,LRRTM4,SHANK2,PCP4,ERBB4,BRINP3,CCK,GRID2,CHRNA7,BMPER,PTPN5,BAIAP2,EPHA3,CAMK2D,NLGN1,BEX1,CDKL5,FGFR1,ITGB8,GHR,GPC1	1
GO:BP	photoreceptor cell differentiation	GO:0046530	0.183233	0.736996	8	180	5	1313	DSCAM,THY1,DLX1,OLFM3,RORB	1
GO:BP	multicellular organismal process	GO:0032501	0.183233	0.736996	666	180	110	1313	CBLN2,SORCS3,PROX1,SEZ6,CSMD3,IGF1,NRXN1,SDK1,EGFR,SEMA5B,PENK,FSTL4,KIT,CACNA2D1,ZBTB16,CNR1,CRH,PDE4B,AP1S2,PCSK2,NFIB,HTR2C,DSCAM,VWC2L,SOBP,PRKD1,NECAB1,HDAC9,UST,CXCL14,PTPRD,SHISA9,PTPRO,OLFM1,SCG2,CPLX2,PDE4D,COL24A1,LRRC4C,CACNB2,SLC24A3,SRRM4,EDIL3,DAB1,LINGO2,DCC,SH3GL3,NTRK3,MLIP,APLP2,NR2F2,FSTL5,THY1,SERPINE2,DLX1,AUTS2,CNTN4,LRRTM4,SHANK2,ALCAM,PCP4,ERBB4,GABRA2,BRINP3,CCK,GRM7,GRID…	1
GO:BP	signaling	GO:0023052	0.183233	0.736996	613	180	103	1313	VIP,CBLN2,SORCS3,SEZ6,IGF1,NRXN1,MAGI3,EGFR,SEMA5B,PENK,FSTL4,SHISA8,KIT,CACNA2D1,CNR1,CRH,CIT,PDE4B,RGS12,HTR2C,NR3C2,SORCS2,DSCAM,VWC2L,PRKD1,HDAC9,CXCL14,PTPRD,SHISA9,PTPRO,OLFM1,LRFN2,SCG2,DGKB,DOCK10,CPLX2,PDE4D,LRRC4C,CACNB2,CALB2,DAB1,DCC,NELL2,NTRK3,APLP2,NECAB2,NR2F2,GNG4,THY1,GRID1,PTPRN,SERPINE2,DLX1,AUTS2,SHANK2,PCP4,ERBB4,GABRA2,ADCY2,CCK,GRM7,GRID2,CHRNA7,BMPER,PTPN5,TENM3,PKP2,FAM1…	1
GO:BP	cell-cell adhesion via plasma-membrane adhesion molecules	GO:0098742	0.183233	0.736996	51	180	15	1313	NRXN1,SDK1,CDH12,DSCAM,PTPRD,LRRC4C,DAB1,ALCAM,GRID2,NLGN1,GPC6,CDH10,CNTN6,PCDH15,CDH8	1
GO:BP	regulation of AMPA receptor activity	GO:2000311	0.183233	0.736996	11	180	6	1313	NRXN1,SHISA8,SHISA9,SHANK2,NLGN1,SHISA6	1
GO:BP	regulation of multicellular organismal development	GO:2000026	0.183233	0.736996	266	180	52	1313	CBLN2,PROX1,SEZ6,CSMD3,IGF1,NRXN1,SDK1,EGFR,SEMA5B,FSTL4,KIT,ZBTB16,CNR1,NFIB,DSCAM,VWC2L,PRKD1,HDAC9,UST,PTPRD,OLFM1,LRRC4C,DAB1,LINGO2,DCC,SH3GL3,NTRK3,THY1,SERPINE2,DLX1,CNTN4,LRRTM4,SHANK2,PCP4,ERBB4,BRINP3,GRID2,CHRNA7,BMPER,PTPN5,BAIAP2,ASAP1,EPHA3,NLGN1,BEX1,CDKL5,GPC6,FGFR1,ITGB8,SNCA,NGEF,GPC1	1
GO:BP	endothelial cell proliferation	GO:0001935	0.183233	0.736996	15	180	7	1313	PROX1,IGF1,PRKD1,SCG2,NR2F2,BMPER,FGFR1	1
GO:BP	positive regulation of endothelial cell proliferation	GO:0001938	0.183233	0.736996	8	180	5	1313	PROX1,IGF1,PRKD1,SCG2,FGFR1	1
GO:BP	system process	GO:0003008	0.183233	0.736996	249	180	49	1313	SORCS3,SEZ6,IGF1,NRXN1,EGFR,SEMA5B,PENK,KIT,CACNA2D1,CNR1,CRH,PDE4B,AP1S2,HTR2C,SOBP,SHISA9,PTPRO,PDE4D,CACNB2,SRRM4,NTRK3,MLIP,APLP2,NR2F2,SERPINE2,SHANK2,GABRA2,CCK,GRM7,GRID2,CHRNA7,PKP2,FAM19A2,BAIAP2,CAMK2D,NLGN1,GRM8,GABRG2,NPAS1,NCAM2,FGFR1,GABRA1,PDE1C,SNCA,ITGA8,PCDH15,KCNH1,RYR3,RORB	1
GO:BP	cAMP catabolic process	GO:0006198	0.183233	0.736996	5	180	4	1313	PDE4B,PDE4D,PDE10A,PDE7B	1
GO:BP	serotonin transport	GO:0006837	0.183233	0.736996	3	180	3	1313	CNR1,CRH,SNCA	1
GO:BP	cell communication	GO:0007154	0.183233	0.736996	618	180	104	1313	VIP,CBLN2,SORCS3,SEZ6,IGF1,NRXN1,MAGI3,EGFR,SEMA5B,PENK,FSTL4,SHISA8,KIT,CACNA2D1,CNR1,CRH,CIT,PDE4B,RGS12,HTR2C,NR3C2,SORCS2,DSCAM,VWC2L,PRKD1,HDAC9,CXCL14,PTPRD,SHISA9,PTPRO,OLFM1,LRFN2,SCG2,DGKB,DOCK10,CPLX2,PDE4D,LRRC4C,CACNB2,CALB2,DAB1,DCC,NELL2,NTRK3,APLP2,NECAB2,NR2F2,GNG4,THY1,GRID1,PTPRN,SERPINE2,DLX1,AUTS2,SHANK2,PCP4,ERBB4,GABRA2,ADCY2,CCK,GRM7,GRID2,CHRNA7,BMPER,PTPN5,TENM3,PKP2,FAM1…	1
GO:BP	signal transduction	GO:0007165	0.183233	0.736996	513	180	89	1313	VIP,SEZ6,IGF1,NRXN1,MAGI3,EGFR,SEMA5B,PENK,FSTL4,SHISA8,KIT,CNR1,CRH,CIT,PDE4B,RGS12,HTR2C,NR3C2,DSCAM,VWC2L,PRKD1,CXCL14,PTPRD,SHISA9,PTPRO,OLFM1,SCG2,DGKB,DOCK10,PDE4D,DAB1,DCC,NTRK3,APLP2,NECAB2,NR2F2,GNG4,THY1,GRID1,PTPRN,SERPINE2,DLX1,AUTS2,SHANK2,PCP4,ERBB4,GABRA2,ADCY2,CCK,GRM7,GRID2,CHRNA7,BMPER,PTPN5,TENM3,FAM19A2,BAIAP2,EPHA3,CAMK2D,NLGN1,GRM8,SHISA6,FAM19A5,GABRG2,BEX1,PDE10A,CDK14,PTP…	1
GO:BP	positive regulation of defense response	GO:0031349	0.183233	0.736996	13	180	7	1313	EGFR,PENK,CNR1,CRH,CCK,FGFR1,SNCA	1
GO:BP	multicellular organism development	GO:0007275	0.183233	0.736996	554	180	94	1313	CBLN2,PROX1,SEZ6,CSMD3,IGF1,NRXN1,SDK1,EGFR,SEMA5B,PENK,FSTL4,KIT,ZBTB16,CNR1,CRH,AP1S2,PCSK2,NFIB,DSCAM,VWC2L,SOBP,PRKD1,NECAB1,HDAC9,UST,CXCL14,PTPRD,PTPRO,OLFM1,SCG2,CPLX2,COL24A1,LRRC4C,SLC24A3,SRRM4,EDIL3,DAB1,LINGO2,DCC,SH3GL3,NTRK3,APLP2,NR2F2,FSTL5,THY1,SERPINE2,DLX1,AUTS2,CNTN4,LRRTM4,SHANK2,ALCAM,PCP4,ERBB4,GABRA2,BRINP3,CCK,GRID2,CHRNA7,BMPER,PTPN5,TENM3,PKP2,BAIAP2,ASAP1,EPHA3,CAMK2D,…	1
GO:BP	regulation of nervous system development	GO:0051960	0.183233	0.736996	206	180	44	1313	CBLN2,PROX1,SEZ6,CSMD3,IGF1,NRXN1,SDK1,SEMA5B,FSTL4,KIT,CNR1,DSCAM,VWC2L,PRKD1,UST,PTPRD,OLFM1,LRRC4C,DAB1,LINGO2,DCC,SH3GL3,NTRK3,THY1,SERPINE2,DLX1,CNTN4,LRRTM4,SHANK2,PCP4,ERBB4,BRINP3,GRID2,PTPN5,BAIAP2,ASAP1,EPHA3,NLGN1,BEX1,CDKL5,GPC6,FGFR1,SNCA,NGEF	1
GO:BP	synapse assembly	GO:0007416	0.183233	0.736996	57	180	17	1313	CBLN2,NRXN1,SDK1,DSCAM,PTPRD,LINGO2,NTRK3,LRRTM4,SHANK2,ERBB4,GABRA2,GRID2,NLGN1,GABRG2,GPC6,GABRA1,SNCA	1
GO:BP	sensory organ development	GO:0007423	0.183233	0.736996	65	180	18	1313	PROX1,IGF1,SDK1,EGFR,KIT,DSCAM,SOBP,CXCL14,NTRK3,THY1,DLX1,BMPER,TENM3,OLFM3,FGFR1,ITGA8,PCDH15,RORB	1
GO:BP	sensory perception	GO:0007600	0.183233	0.736996	66	180	19	1313	IGF1,SEMA5B,PENK,KIT,CNR1,HTR2C,SOBP,CACNB2,SRRM4,SERPINE2,CCK,GRM7,CHRNA7,GRM8,NCAM2,FGFR1,PDE1C,PCDH15,RORB	1
GO:BP	regulation of cell junction assembly	GO:1901888	0.183233	0.736996	46	180	14	1313	CBLN2,NRXN1,PTPRD,LINGO2,NTRK3,THY1,LIMCH1,LRRTM4,GRID2,PKP2,EPHA3,NLGN1,GPC6,SNCA	1
GO:BP	anatomical structure morphogenesis	GO:0009653	0.183233	0.736996	314	180	59	1313	PROX1,IGF1,NRXN1,SDK1,CDH12,EGFR,SEMA5B,FSTL4,KIT,ZBTB16,NFIB,DSCAM,SOBP,PRKD1,HDAC9,UST,PTPRD,PTPRO,OLFM1,SCG2,COL24A1,LRRC4C,DAB1,DCC,NTRK3,NR2F2,THY1,SERPINE2,DLX1,AUTS2,CNTN4,SHANK2,ALCAM,ERBB4,CCK,GRID2,CHRNA7,BMPER,TENM3,PKP2,BAIAP2,NLGN1,OLFM3,CDKL5,CDH10,FGFR1,CNTN6,ITGB8,FREM1,NGEF,ITGA8,PCDH15,RXFP1,CDH8,GHR,NR4A2,GPC1,NRN1,RORB	1
GO:BP	organic cation transport	GO:0015695	0.183233	0.736996	5	180	4	1313	CNR1,CRH,HTR2C,SNCA	1
GO:BP	cerebellar granular layer morphogenesis	GO:0021683	0.183233	0.736996	5	180	4	1313	PROX1,NRXN1,SERPINE2,GRID2	1
GO:BP	presynapse assembly	GO:0099054	0.183233	0.736996	18	180	8	1313	CBLN2,NRXN1,PTPRD,NTRK3,GRID2,NLGN1,GPC6,SNCA	1
GO:BP	nervous system development	GO:0007399	0.183233	0.736996	398	180	73	1313	CBLN2,PROX1,SEZ6,CSMD3,IGF1,NRXN1,SDK1,EGFR,SEMA5B,PENK,FSTL4,KIT,ZBTB16,CNR1,CRH,PCSK2,NFIB,DSCAM,VWC2L,PRKD1,UST,PTPRD,PTPRO,OLFM1,CPLX2,LRRC4C,SRRM4,DAB1,LINGO2,DCC,SH3GL3,NTRK3,APLP2,NR2F2,THY1,SERPINE2,DLX1,AUTS2,CNTN4,LRRTM4,SHANK2,ALCAM,PCP4,ERBB4,GABRA2,BRINP3,CCK,GRID2,CHRNA7,PTPN5,BAIAP2,ASAP1,EPHA3,NLGN1,OLFM3,GABRG2,BEX1,CDKL5,GPC6,NCAM2,LDB2,FGFR1,GABRA1,CNTN6,SNCA,NGEF,ITGA8,PCDH15,…	1
GO:BP	receptor signaling pathway via JAK-STAT	GO:0007259	0.188834	0.72392	12	180	6	1313	IGF1,KIT,PTPRD,DAB1,ERBB4,GHR	1
GO:BP	positive regulation of vasculature development	GO:1904018	0.188834	0.72392	12	180	6	1313	KIT,PRKD1,HDAC9,CHRNA7,BMPER,ITGB8	1
GO:BP	startle response	GO:0001964	0.188834	0.72392	12	180	6	1313	NRXN1,PENK,GRID2,NPAS1,PCDH15,KCNH1	1
GO:BP	regulation of neurogenesis	GO:0050767	0.191859	0.717018	183	180	38	1313	PROX1,SEZ6,CSMD3,IGF1,SDK1,SEMA5B,FSTL4,KIT,CNR1,DSCAM,VWC2L,PRKD1,UST,PTPRD,OLFM1,LRRC4C,DAB1,DCC,SH3GL3,NTRK3,THY1,SERPINE2,DLX1,CNTN4,SHANK2,PCP4,ERBB4,BRINP3,GRID2,PTPN5,BAIAP2,ASAP1,EPHA3,NLGN1,BEX1,CDKL5,FGFR1,NGEF	1
GO:BP	positive regulation of cell junction assembly	GO:1901890	0.191859	0.717018	24	180	9	1313	CBLN2,NRXN1,PTPRD,LINGO2,NTRK3,THY1,LRRTM4,GRID2,NLGN1	1
GO:BP	presynapse organization	GO:0099172	0.191876	0.716978	20	180	8	1313	CBLN2,NRXN1,PTPRD,NTRK3,GRID2,NLGN1,GPC6,SNCA	1
GO:BP	positive regulation of nervous system development	GO:0051962	0.191876	0.716978	130	180	29	1313	CBLN2,PROX1,IGF1,NRXN1,KIT,CNR1,DSCAM,VWC2L,PRKD1,PTPRD,DAB1,LINGO2,DCC,SH3GL3,NTRK3,SERPINE2,DLX1,LRRTM4,SHANK2,PCP4,BRINP3,GRID2,PTPN5,BAIAP2,EPHA3,NLGN1,BEX1,CDKL5,FGFR1	1
GO:BP	cAMP metabolic process	GO:0046058	0.191876	0.716978	9	180	5	1313	PDE4B,PDE4D,ADCY2,PDE10A,PDE7B	1
GO:BP	detection of mechanical stimulus involved in sensory perception	GO:0050974	0.191876	0.716978	9	180	5	1313	IGF1,KIT,SERPINE2,GRM8,PCDH15	1
GO:BP	positive regulation of protein phosphorylation	GO:0001934	0.191876	0.716978	101	180	24	1313	PROX1,IGF1,NRXN1,MAGI3,EGFR,KIT,CRH,HTR2C,PRKD1,DAB1,DCC,NTRK3,NECAB2,LIMCH1,ERBB4,CCK,CHRNA7,BMPER,PTPN5,CAMK2D,FGFR1,PLCE1,SNCA,GHR	1
GO:BP	negative regulation of multicellular organismal process	GO:0051241	0.191876	0.716978	125	180	28	1313	IGF1,EGFR,SEMA5B,FSTL4,ZBTB16,CRH,PDE4B,NFIB,HDAC9,PTPRO,PDE4D,DAB1,NTRK3,MLIP,NR2F2,THY1,SERPINE2,DLX1,CNTN4,ERBB4,CCK,CHRNA7,ASAP1,NLGN1,BEX1,FGFR1,NGEF,RORB	1
GO:BP	negative regulation of cell communication	GO:0010648	0.191876	0.716978	148	180	32	1313	SORCS3,IGF1,FSTL4,CNR1,CRH,PDE4B,RGS12,SORCS2,VWC2L,HDAC9,PTPRD,PTPRO,SCG2,PDE4D,DAB1,NECAB2,THY1,SERPINE2,DLX1,SHANK2,GRID2,CHRNA7,BMPER,PTPN5,SHISA6,PDE10A,PTPRE,PDE1C,SNCA,DKK3,NR4A2,GPC1	1
GO:BP	gland morphogenesis	GO:0022612	0.191876	0.716978	9	180	5	1313	PROX1,IGF1,EGFR,NFIB,FGFR1	1
GO:BP	negative regulation of signaling	GO:0023057	0.191876	0.716978	148	180	32	1313	SORCS3,IGF1,FSTL4,CNR1,CRH,PDE4B,RGS12,SORCS2,VWC2L,HDAC9,PTPRD,PTPRO,SCG2,PDE4D,DAB1,NECAB2,THY1,SERPINE2,DLX1,SHANK2,GRID2,CHRNA7,BMPER,PTPN5,SHISA6,PDE10A,PTPRE,PDE1C,SNCA,DKK3,NR4A2,GPC1	1
GO:BP	regulation of defense response	GO:0031347	0.191876	0.716978	29	180	10	1313	IGF1,EGFR,PENK,CNR1,CRH,SUSD4,CCK,CHRNA7,FGFR1,SNCA	1
GO:BP	enzyme linked receptor protein signaling pathway	GO:0007167	0.191876	0.716978	90	180	22	1313	IGF1,NRXN1,EGFR,FSTL4,KIT,VWC2L,PRKD1,NTRK3,APLP2,DLX1,ERBB4,BMPER,EPHA3,BEX1,PTPRE,FGFR1,PLCE1,SNCA,NGEF,ITGA8,GHR,GPC1	1
GO:BP	positive regulation of MAPK cascade	GO:0043410	0.191876	0.716978	58	180	16	1313	IGF1,NRXN1,MAGI3,EGFR,KIT,HTR2C,DCC,NTRK3,NECAB2,ERBB4,CHRNA7,BMPER,CAMK2D,FGFR1,PLCE1,GHR	1
GO:BP	positive regulation of angiogenesis	GO:0045766	0.191876	0.716978	9	180	5	1313	PRKD1,HDAC9,CHRNA7,BMPER,ITGB8	1
GO:BP	regulation of developmental process	GO:0050793	0.191876	0.716978	304	180	57	1313	CBLN2,PROX1,SEZ6,CSMD3,IGF1,NRXN1,SDK1,EGFR,SEMA5B,FSTL4,KIT,ZBTB16,CNR1,NFIB,HTR2C,DSCAM,VWC2L,PRKD1,HDAC9,UST,CXCL14,PTPRD,OLFM1,LRRC4C,DAB1,LINGO2,DCC,SH3GL3,NTRK3,THY1,SERPINE2,DLX1,CNTN4,LRRTM4,SHANK2,PCP4,ERBB4,BRINP3,GRID2,CHRNA7,BMPER,PTPN5,PKP2,BAIAP2,ASAP1,EPHA3,NLGN1,BEX1,CDKL5,GPC6,FGFR1,ITGB8,SNCA,NGEF,GHR,GPC1,RORB	1
GO:BP	behavior	GO:0007610	0.195344	0.709199	143	180	31	1313	SORCS3,SEZ6,IGF1,NRXN1,SDK1,EGFR,PENK,KIT,CNR1,CRH,AP1S2,HTR2C,DSCAM,SOBP,DAB1,APLP2,GRID1,AUTS2,SHANK2,CCK,GRM7,CHRNA7,PTPN5,FAM19A2,NLGN1,GABRG2,NPAS1,SNCA,ITGA8,PCDH15,NR4A2	1
GO:BP	neurotransmitter-gated ion channel clustering	GO:0072578	0.205175	0.687875	6	180	4	1313	NRXN1,LRRTM4,NLGN1,SHISA6	1
GO:BP	positive regulation of receptor signaling pathway via STAT	GO:1904894	0.205175	0.687875	6	180	4	1313	IGF1,KIT,ERBB4,GHR	1
GO:BP	exocrine system development	GO:0035272	0.205175	0.687875	6	180	4	1313	IGF1,EGFR,NFIB,FGFR1	1
GO:BP	positive regulation of phosphorylation	GO:0042327	0.212277	0.673096	109	180	25	1313	PROX1,IGF1,NRXN1,MAGI3,EGFR,KIT,CRH,HTR2C,DSCAM,PRKD1,DAB1,DCC,NTRK3,NECAB2,LIMCH1,ERBB4,CCK,CHRNA7,BMPER,PTPN5,CAMK2D,FGFR1,PLCE1,SNCA,GHR	1
GO:BP	regulation of receptor signaling pathway via STAT	GO:1904892	0.22229	0.653081	13	180	6	1313	IGF1,KIT,PTPRD,DAB1,ERBB4,GHR	1
GO:CC	receptor complex	GO:0043235	3.03553e-06	5.51776	64	180	27	1313	EGFR,SHISA8,KIT,NR3C2,VWC2L,SHISA9,OLFM1,NTRK3,LRP1B,LRRTM4,SHANK2,ALCAM,ERBB4,GABRA2,GRM7,GRID2,CHRNA7,NLGN1,OLFM3,SHISA6,GABRG2,FGFR1,GABRA1,ITGB8,ITGA8,GHR,NRN1	1
GO:CC	intrinsic component of plasma membrane	GO:0031226	7.34039e-06	5.13428	184	180	51	1313	SORCS3,NRXN1,EGFR,SHISA8,KIT,CACNA2D1,SLC2A13,HTR2C,SORCS2,KCNQ5,DSCAM,VWC2L,KCNB2,PTPRD,SHISA9,PTPRO,OLFM1,LRFN2,SLC24A3,DCC,NTRK3,THY1,GRID1,LRRTM4,SHANK2,ALCAM,ERBB4,GABRA2,GRM7,GRID2,CHRNA7,TENM3,EPHA3,NLGN1,OLFM3,GRM8,SHISA6,GABRG2,GPC6,CDH10,FGFR1,GABRA1,ITGB8,ITGA8,PCDH15,KCNH1,RXFP1,GHR,KCNH3,GPC1,NRN1	1
GO:CC	integral component of plasma membrane	GO:0005887	2.08712e-05	4.68045	175	180	48	1313	SORCS3,NRXN1,EGFR,SHISA8,KIT,SLC2A13,HTR2C,SORCS2,KCNQ5,DSCAM,VWC2L,KCNB2,PTPRD,SHISA9,PTPRO,OLFM1,LRFN2,SLC24A3,DCC,NTRK3,GRID1,LRRTM4,SHANK2,ALCAM,ERBB4,GABRA2,GRM7,GRID2,CHRNA7,TENM3,EPHA3,NLGN1,OLFM3,GRM8,SHISA6,GABRG2,GPC6,CDH10,FGFR1,GABRA1,ITGB8,ITGA8,PCDH15,KCNH1,RXFP1,GHR,KCNH3,NRN1	1
GO:CC	intrinsic component of membrane	GO:0031224	3.59013e-05	4.44489	476	180	96	1313	SORCS3,SORCS1,SEZ6,CSMD3,KCNT2,HS6ST3,SLC44A5,NRXN1,SDK1,CDH12,EGFR,SEMA5B,SHISA8,KIT,CACNA2D1,GALNT18,CNR1,CALN1,PDE4B,SLC2A13,HTR2C,SYNPR,SORCS2,KCNQ5,DSCAM,VWC2L,CHSY3,UST,KCNB2,PTPRD,SHISA9,PTPRO,OLFM1,LRFN2,SUSD4,PDE4D,LRRC4C,CACNB2,SLC24A3,SLC35F4,GALNT14,LINGO2,DCC,NTRK3,APLP2,LRP1B,THY1,GRID1,PTPRN,ST8SIA5,CNTN4,LRRTM4,SHANK2,ALCAM,ERBB4,GABRA2,BRINP3,ANO4,ADCY2,CCK,GRM7,GRID2,CHRNA7,PTPN…	1
GO:CC	integral component of membrane	GO:0016021	6.86979e-05	4.16306	456	180	92	1313	SORCS3,SORCS1,SEZ6,CSMD3,KCNT2,HS6ST3,SLC44A5,NRXN1,SDK1,CDH12,EGFR,SEMA5B,SHISA8,KIT,CACNA2D1,GALNT18,CNR1,CALN1,PDE4B,SLC2A13,HTR2C,SYNPR,SORCS2,KCNQ5,DSCAM,VWC2L,CHSY3,UST,KCNB2,PTPRD,SHISA9,PTPRO,OLFM1,LRFN2,SUSD4,PDE4D,LRRC4C,CACNB2,SLC24A3,SLC35F4,GALNT14,LINGO2,DCC,NTRK3,APLP2,LRP1B,GRID1,PTPRN,ST8SIA5,LRRTM4,SHANK2,ALCAM,ERBB4,GABRA2,BRINP3,ANO4,ADCY2,CCK,GRM7,GRID2,CHRNA7,PTPN5,TENM3,SLC…	1
GO:CC	plasma membrane signaling receptor complex	GO:0098802	0.000298951	3.5244	32	180	15	1313	SHISA8,VWC2L,SHISA9,OLFM1,LRRTM4,SHANK2,ALCAM,GRID2,CHRNA7,NLGN1,OLFM3,SHISA6,ITGB8,ITGA8,NRN1	1
GO:CC	plasma membrane	GO:0005886	0.00130849	2.88323	556	180	102	1313	SORCS3,SEZ6,CSMD3,KCNT2,IGF1,NRXN1,SDK1,MAGI3,CDH12,EGFR,PENK,SHISA8,KIT,CACNA2D1,ZBTB16,CNR1,CALN1,PDE4B,AP1S2,SLC2A13,RGS12,HTR2C,SORCS2,KCNQ5,DSCAM,VWC2L,PRKD1,KCNB2,PTPRD,SHISA9,PTPRO,OLFM1,LRFN2,DGKB,PDE4D,LRRC4C,CACNB2,SLC24A3,CALB2,NBEA,DCC,NTRK3,MLIP,APLP2,NECAB2,GNG4,THY1,GRID1,PTPRN,SERPINE2,CNTN4,LRRTM4,SHANK2,ALCAM,ERBB4,GABRA2,SNTG1,ANO4,ADCY2,GRM7,GRID2,CHRNA7,PTPN5,TENM3,PKP2,BAIAP…	1
GO:CC	extracellular space	GO:0005615	0.0023152	2.63541	88	180	26	1313	CBLN2,IGF1,KIT,CRH,PCSK2,VWC2L,CXCL14,OLFM1,SCG2,COL24A1,LINGO2,NELL2,SERPINE2,LRRTM4,CCK,BMPER,FAM19A2,OLFM3,FAM19A5,GPC6,SNCA,PCDH15,DKK3,GHR,GPC1,NRN1	1
GO:CC	integral component of postsynaptic specialization membrane	GO:0099060	0.00363716	2.43924	39	180	15	1313	SORCS3,SHISA9,PTPRO,LRFN2,DCC,GRID1,LRRTM4,ERBB4,GABRA2,GRID2,CHRNA7,NLGN1,GABRG2,CDH10,GABRA1	1
GO:CC	cell periphery	GO:0071944	0.00371093	2.43052	571	180	102	1313	SORCS3,SEZ6,CSMD3,KCNT2,IGF1,NRXN1,SDK1,MAGI3,CDH12,EGFR,PENK,SHISA8,KIT,CACNA2D1,ZBTB16,CNR1,CALN1,PDE4B,AP1S2,SLC2A13,RGS12,HTR2C,SORCS2,KCNQ5,DSCAM,VWC2L,PRKD1,KCNB2,PTPRD,SHISA9,PTPRO,OLFM1,LRFN2,DGKB,PDE4D,LRRC4C,CACNB2,SLC24A3,CALB2,NBEA,DCC,NTRK3,MLIP,APLP2,NECAB2,GNG4,THY1,GRID1,PTPRN,SERPINE2,CNTN4,LRRTM4,SHANK2,ALCAM,ERBB4,GABRA2,SNTG1,ANO4,ADCY2,GRM7,GRID2,CHRNA7,PTPN5,TENM3,PKP2,BAIAP…	1
GO:CC	extracellular region	GO:0005576	0.00394016	2.40449	157	180	38	1313	VIP,CBLN2,SEZ6,IGF1,PENK,FSTL4,KIT,CRH,PCSK2,VWC2L,CXCL14,OLFM1,SCG2,COL24A1,EDIL3,LINGO2,NELL2,FSTL5,SERPINE2,CNTN4,LRRTM4,BRINP3,PDZD2,CCK,BMPER,FAM19A2,NLGN1,OLFM3,FAM19A5,GPC6,FREM1,SNCA,PCDH15,DKK3,CDH8,GHR,GPC1,NRN1	1
GO:CC	ionotropic glutamate receptor complex	GO:0008328	0.00446389	2.35029	25	180	11	1313	SHISA8,VWC2L,SHISA9,OLFM1,LRRTM4,SHANK2,GRID2,NLGN1,OLFM3,SHISA6,NRN1	1
GO:CC	membrane	GO:0016020	0.00446389	2.35029	803	180	132	1313	SORCS3,SORCS1,SEZ6,CSMD3,KCNT2,IGF1,HS6ST3,SLC44A5,NRXN1,SDK1,MAGI3,CDH12,EGFR,SEMA5B,PENK,SHISA8,KIT,CACNA2D1,GALNT18,ZBTB16,CNR1,CALN1,PDE4B,AP1S2,SLC2A13,PCSK2,RGS12,HTR2C,SYNPR,SORCS2,KCNQ5,DSCAM,VWC2L,PRKD1,CHSY3,UST,KCNB2,PTPRD,SHISA9,PTPRO,OLFM1,LRFN2,DGKB,SUSD4,CPLX2,PDE4D,LRRC4C,CACNB2,SLC24A3,SLC35F4,CALB2,NBEA,GALNT14,DAB1,LINGO2,DCC,SH3GL3,NELL2,NTRK3,MLIP,APLP2,NECAB2,GNG4,LRP1B,THY1…	1
GO:CC	intrinsic component of postsynaptic specialization membrane	GO:0098948	0.00446389	2.35029	41	180	15	1313	SORCS3,SHISA9,PTPRO,LRFN2,DCC,GRID1,LRRTM4,ERBB4,GABRA2,GRID2,CHRNA7,NLGN1,GABRG2,CDH10,GABRA1	1
GO:CC	synaptic membrane	GO:0097060	0.00446389	2.35029	149	180	36	1313	SORCS3,NRXN1,SHISA8,CACNA2D1,CNR1,SORCS2,PTPRD,SHISA9,PTPRO,OLFM1,LRFN2,DGKB,LRRC4C,CALB2,NBEA,DCC,NTRK3,GRID1,LRRTM4,SHANK2,ERBB4,GABRA2,GRM7,GRID2,CHRNA7,PTPN5,BAIAP2,NLGN1,GRM8,SHISA6,GABRG2,CDH10,GABRA1,ITGA8,CADPS2,KCNH1	1
GO:CC	neurotransmitter receptor complex	GO:0098878	0.00446389	2.35029	25	180	11	1313	SHISA8,VWC2L,SHISA9,OLFM1,LRRTM4,SHANK2,GRID2,NLGN1,OLFM3,SHISA6,NRN1	1
GO:CC	AMPA glutamate receptor complex	GO:0032281	0.00446389	2.35029	14	180	8	1313	SHISA8,VWC2L,SHISA9,OLFM1,LRRTM4,OLFM3,SHISA6,NRN1	1
GO:CC	integral component of synaptic membrane	GO:0099699	0.0045093	2.34589	70	180	21	1313	SORCS3,NRXN1,PTPRD,SHISA9,PTPRO,LRFN2,DCC,NTRK3,GRID1,LRRTM4,ERBB4,GABRA2,GRM7,GRID2,CHRNA7,NLGN1,GRM8,GABRG2,CDH10,GABRA1,KCNH1	1
GO:CC	intrinsic component of synaptic membrane	GO:0099240	0.0045093	2.34589	75	180	22	1313	SORCS3,NRXN1,CACNA2D1,PTPRD,SHISA9,PTPRO,LRFN2,DCC,NTRK3,GRID1,LRRTM4,ERBB4,GABRA2,GRM7,GRID2,CHRNA7,NLGN1,GRM8,GABRG2,CDH10,GABRA1,KCNH1	1
GO:CC	ion channel complex	GO:0034702	0.0051067	2.29186	86	180	24	1313	SHISA8,CACNA2D1,PDE4B,KCNQ5,VWC2L,KCNB2,SHISA9,OLFM1,PDE4D,CACNB2,LRRTM4,SHANK2,GABRA2,GRID2,CHRNA7,NLGN1,OLFM3,SHISA6,GABRG2,GABRA1,CACNA2D3,KCNH1,RYR3,NRN1	1
GO:CC	plasma membrane protein complex	GO:0098797	0.00512251	2.29052	102	180	27	1313	IGF1,CDH12,SHISA8,CACNA2D1,PDE4B,KCNQ5,VWC2L,KCNB2,SHISA9,OLFM1,PDE4D,CACNB2,GNG4,LRRTM4,SHANK2,ALCAM,GRID2,CHRNA7,NLGN1,OLFM3,SHISA6,CDH10,ITGB8,CACNA2D3,ITGA8,CDH8,NRN1	1
GO:CC	postsynaptic specialization membrane	GO:0099634	0.00671174	2.17316	53	180	17	1313	SORCS3,SORCS2,SHISA9,PTPRO,LRFN2,DCC,GRID1,LRRTM4,ERBB4,GABRA2,GRID2,CHRNA7,NLGN1,SHISA6,GABRG2,CDH10,GABRA1	1
GO:CC	postsynaptic membrane	GO:0045211	0.00842363	2.0745	100	180	26	1313	SORCS3,SHISA8,CACNA2D1,SORCS2,SHISA9,PTPRO,LRFN2,DGKB,LRRC4C,NBEA,DCC,NTRK3,GRID1,LRRTM4,SHANK2,ERBB4,GABRA2,GRM7,GRID2,CHRNA7,NLGN1,SHISA6,GABRG2,CDH10,GABRA1,CADPS2	1
GO:CC	transporter complex	GO:1990351	0.00871024	2.05997	90	180	24	1313	SHISA8,CACNA2D1,PDE4B,KCNQ5,VWC2L,KCNB2,SHISA9,OLFM1,PDE4D,CACNB2,LRRTM4,SHANK2,GABRA2,GRID2,CHRNA7,NLGN1,OLFM3,SHISA6,GABRG2,GABRA1,CACNA2D3,KCNH1,RYR3,NRN1	1
GO:CC	transmembrane transporter complex	GO:1902495	0.00871024	2.05997	90	180	24	1313	SHISA8,CACNA2D1,PDE4B,KCNQ5,VWC2L,KCNB2,SHISA9,OLFM1,PDE4D,CACNB2,LRRTM4,SHANK2,GABRA2,GRID2,CHRNA7,NLGN1,OLFM3,SHISA6,GABRG2,GABRA1,CACNA2D3,KCNH1,RYR3,NRN1	1
GO:CC	intrinsic component of postsynaptic membrane	GO:0098936	0.00930061	2.03149	55	180	17	1313	SORCS3,CACNA2D1,SHISA9,PTPRO,LRFN2,DCC,NTRK3,GRID1,LRRTM4,ERBB4,GABRA2,GRID2,CHRNA7,NLGN1,GABRG2,CDH10,GABRA1	1
GO:CC	integral component of postsynaptic membrane	GO:0099055	0.0138299	1.85918	52	180	16	1313	SORCS3,SHISA9,PTPRO,LRFN2,DCC,NTRK3,GRID1,LRRTM4,ERBB4,GABRA2,GRID2,CHRNA7,NLGN1,GABRG2,CDH10,GABRA1	1
GO:CC	neuron projection membrane	GO:0032589	0.0269136	1.57003	27	180	10	1313	SHISA8,SHISA9,THY1,GABRA2,CHRNA7,SHISA6,GABRG2,GABRA1,ITGA8,KCNH1	1
GO:CC	plasma membrane region	GO:0098590	0.0269136	1.57003	216	180	44	1313	SORCS3,NRXN1,EGFR,SHISA8,CACNA2D1,CNR1,AP1S2,SORCS2,PTPRD,SHISA9,PTPRO,OLFM1,LRFN2,DGKB,PDE4D,LRRC4C,CALB2,NBEA,DCC,NTRK3,THY1,GRID1,LRRTM4,SHANK2,ERBB4,GABRA2,SNTG1,GRM7,GRID2,CHRNA7,PTPN5,BAIAP2,ASAP1,NLGN1,GRM8,SHISA6,GABRG2,CDKL5,CDH10,GABRA1,ITGA8,CADPS2,KCNH1,ITPK1	1
GO:CC	external side of plasma membrane	GO:0009897	0.0285724	1.54405	19	180	8	1313	KIT,HTR2C,THY1,SERPINE2,ALCAM,CHRNA7,NLGN1,GHR	1
GO:CC	membrane protein complex	GO:0098796	0.0394123	1.40437	159	180	34	1313	IGF1,CDH12,SHISA8,CACNA2D1,PDE4B,AP1S2,KCNQ5,VWC2L,KCNB2,SHISA9,OLFM1,CPLX2,PDE4D,CACNB2,GNG4,LRRTM4,SHANK2,ALCAM,GABRA2,GRID2,CHRNA7,NLGN1,OLFM3,SHISA6,GABRG2,CDH10,GABRA1,ITGB8,CACNA2D3,ITGA8,KCNH1,CDH8,RYR3,NRN1	1
GO:CC	dendrite membrane	GO:0032590	0.0769814	1.11361	22	180	8	1313	SHISA8,SHISA9,THY1,GABRA2,SHISA6,GABRG2,GABRA1,ITGA8	1
GO:CC	cell projection membrane	GO:0031253	0.0769814	1.11361	51	180	14	1313	SHISA8,SHISA9,THY1,SHANK2,GABRA2,SNTG1,CHRNA7,ASAP1,SHISA6,GABRG2,CDKL5,GABRA1,ITGA8,KCNH1	1
GO:CC	cation channel complex	GO:0034703	0.0832768	1.07948	73	180	18	1313	SHISA8,CACNA2D1,PDE4B,KCNQ5,VWC2L,KCNB2,SHISA9,OLFM1,PDE4D,CACNB2,LRRTM4,NLGN1,OLFM3,SHISA6,CACNA2D3,KCNH1,RYR3,NRN1	1
GO:CC	leading edge membrane	GO:0031256	0.0924201	1.03423	42	180	12	1313	SHISA8,SHISA9,THY1,GABRA2,SNTG1,CHRNA7,SHISA6,GABRG2,CDKL5,GABRA1,ITGA8,KCNH1	1
GO:CC	dendritic spine membrane	GO:0032591	0.0966579	1.01476	7	180	4	1313	SHISA8,SHISA9,SHISA6,ITGA8	1
GO:CC	platelet alpha granule	GO:0031091	0.100414	0.998206	4	180	3	1313	IGF1,SERPINE2,SNCA	1
GO:CC	synapse	GO:0045202	0.125094	0.902765	390	180	67	1313	CBLN2,SORCS3,SEZ6,NRXN1,SDK1,EGFR,PENK,SHISA8,CACNA2D1,CNR1,CRH,PDE4B,AP1S2,RGS12,HTR2C,SYNPR,SORCS2,DSCAM,VWC2L,PTPRD,SHISA9,PTPRO,OLFM1,LRFN2,DGKB,CPLX2,LRRC4C,CACNB2,CALB2,NBEA,DAB1,DCC,SH3GL3,NTRK3,GRID1,PTPRN,SERPINE2,LRRTM4,SHANK2,ERBB4,GABRA2,PDZD2,CCK,GRM7,GRID2,CHRNA7,PTPN5,BAIAP2,ASAP1,CAMK2D,NLGN1,OLFM3,GRM8,SHISA6,GABRG2,CDKL5,GPC6,CDH10,GABRA1,SNCA,ITGA8,PCDH15,CADPS2,KCNH1,CDH8,GPC1…	1
GO:CC	integral component of postsynaptic density membrane	GO:0099061	0.125094	0.902765	29	180	9	1313	SORCS3,SHISA9,PTPRO,LRFN2,DCC,GRID1,LRRTM4,ERBB4,GRID2	1
GO:CC	cell junction	GO:0030054	0.161844	0.790902	436	180	73	1313	CBLN2,SORCS3,SEZ6,NRXN1,SDK1,MAGI3,CDH12,EGFR,PENK,SHISA8,KIT,CACNA2D1,CNR1,CRH,PDE4B,AP1S2,RGS12,HTR2C,SYNPR,SORCS2,DSCAM,VWC2L,PRKD1,PTPRD,SHISA9,PTPRO,OLFM1,LRFN2,DGKB,CPLX2,LRRC4C,CACNB2,CALB2,NBEA,DAB1,DCC,SH3GL3,NTRK3,GRID1,PTPRN,SERPINE2,LRRTM4,SHANK2,ERBB4,GABRA2,PDZD2,CCK,GRM7,GRID2,CHRNA7,PTPN5,PKP2,BAIAP2,ASAP1,CAMK2D,NLGN1,OLFM3,GRM8,SHISA6,GABRG2,CDKL5,GPC6,CDH10,GABRA1,ITGB8,SNCA,IT…	1
GO:CC	postsynaptic density membrane	GO:0098839	0.169723	0.77026	41	180	11	1313	SORCS3,SORCS2,SHISA9,PTPRO,LRFN2,DCC,GRID1,LRRTM4,ERBB4,GRID2,SHISA6	1
GO:CC	protein complex involved in cell adhesion	GO:0098636	0.169723	0.77026	2	180	2	1313	ITGB8,ITGA8	1
GO:CC	intrinsic component of postsynaptic density membrane	GO:0099146	0.169723	0.77026	31	180	9	1313	SORCS3,SHISA9,PTPRO,LRFN2,DCC,GRID1,LRRTM4,ERBB4,GRID2	1
GO:CC	integrin complex	GO:0008305	0.169723	0.77026	2	180	2	1313	ITGB8,ITGA8	1
GO:CC	Golgi lumen	GO:0005796	0.169723	0.77026	2	180	2	1313	GPC6,GPC1	1
GO:CC	vesicle lumen	GO:0031983	0.1816	0.740885	5	180	3	1313	EGFR,PENK,PCSK2	1
GO:CC	intrinsic component of presynaptic active zone membrane	GO:0098945	0.193679	0.712918	13	180	5	1313	NRXN1,CACNA2D1,GRM7,GRM8,CDH10	1
GO:CC	voltage-gated calcium channel complex	GO:0005891	0.193679	0.712918	13	180	5	1313	CACNA2D1,PDE4B,PDE4D,CACNB2,CACNA2D3	1
GO:CC	anchored component of plasma membrane	GO:0046658	0.193679	0.712918	13	180	5	1313	CACNA2D1,THY1,GPC6,GPC1,NRN1	1
KEGG	Neuroactive ligand-receptor interaction	KEGG:04080	0.0150013	1.82387	44	180	16	1313	VIP,PENK,CNR1,CRH,HTR2C,GRID1,GABRA2,CCK,GRM7,GRID2,CHRNA7,GRM8,GABRG2,GABRA1,RXFP1,GHR	1
CORUM	Dync1i1-Snca complex	CORUM:7237	0.224444	0.648892	2	180	2	1313	DYNC1I1,SNCA	1
CORUM	Fak-Pde4d5-Rack1 complex	CORUM:6924	0.235013	0.628909	1	180	1	1313	PDE4D	1
CORUM	Dynein-dynactin complex	CORUM:6048	0.235013	0.628909	1	180	1	1313	DYNC1I1	1
CORUM	Il1rap-Il1rl1-Kit-Myd88 complex	CORUM:7508	0.235013	0.628909	1	180	1	1313	KIT	1
CORUM	Itgb1-Rap1a-Prkd1 complex	CORUM:2415	0.235013	0.628909	1	180	1	1313	PRKD1	1
CORUM	GluR delta-2 complex, postsynaptic	CORUM:1913	0.235013	0.628909	3	180	2	1313	SHANK2,GRID2	1
CORUM	Egfr-Grb2-mSos1 complex, EGF stimulated	CORUM:2548	0.235013	0.628909	1	180	1	1313	EGFR	1
GO:MF	DNA-binding transcription factor activity, RNA polymerase II-specific	GO:0000981	0.205743	0.686676	55	240	19	1313	SOX5,ESRRG,ETV6,RARB,MEF2C,SOX6,CUX1,RORA,CAMTA1,ARID5B,KLF12,TFDP2,TLE4,DACH1,BACH1,CUX2,MAFB,CDC5L,BCL11B	2
GO:MF	channel activity	GO:0015267	0.205743	0.686676	93	240	28	1313	GABRD,KCNC1,TRPC3,KCNH7,ITPR1,KCNC2,SCN1A,HCN1,SLC24A2,KCNJ3,KCNMA1,GRIA4,GABRG3,GABRA1,SCN8A,KCNAB1,CACNA1A,TRPM2,GABRB2,SCN1B,GABRG2,CACNG2,KCNQ3,ANO4,ABCC8,KCNT1,PKD1,RYR1	2
GO:MF	double-stranded DNA binding	GO:0003690	0.205743	0.686676	66	240	22	1313	SOX5,ESRRG,TRPS1,ERBB4,ETV6,RARB,MEF2C,SOX6,CUX1,RORA,TOX3,ARID5B,KLF12,TRERF1,TFDP2,DACH1,BACH1,CUX2,MAFB,CDC5L,NPAS2,BCL11B	2
GO:MF	DNA-binding transcription factor activity	GO:0003700	0.205743	0.686676	62	240	22	1313	SOX5,ESRRG,TRPS1,ETV6,RARB,MEF2C,SOX6,CUX1,RORA,CAMTA1,ARID5B,KLF12,TRERF1,TFDP2,TLE4,DACH1,BACH1,CUX2,MAFB,CDC5L,NPAS2,BCL11B	2
GO:MF	sequence-specific double-stranded DNA binding	GO:1990837	0.205743	0.686676	64	240	22	1313	SOX5,ESRRG,TRPS1,ERBB4,ETV6,RARB,MEF2C,SOX6,CUX1,RORA,TOX3,ARID5B,KLF12,TRERF1,TFDP2,DACH1,BACH1,CUX2,MAFB,CDC5L,NPAS2,BCL11B	2
GO:MF	sequence-specific DNA binding	GO:0043565	0.205743	0.686676	70	240	24	1313	SOX5,ESRRG,PPARGC1A,TRPS1,ERBB4,ETV6,RARB,MEF2C,SOX6,CUX1,RORA,CAMTA1,TOX3,ARID5B,KLF12,TRERF1,TFDP2,DACH1,BACH1,CUX2,MAFB,CDC5L,NPAS2,BCL11B	2
GO:MF	passive transmembrane transporter activity	GO:0022803	0.205743	0.686676	93	240	28	1313	GABRD,KCNC1,TRPC3,KCNH7,ITPR1,KCNC2,SCN1A,HCN1,SLC24A2,KCNJ3,KCNMA1,GRIA4,GABRG3,GABRA1,SCN8A,KCNAB1,CACNA1A,TRPM2,GABRB2,SCN1B,GABRG2,CACNG2,KCNQ3,ANO4,ABCC8,KCNT1,PKD1,RYR1	2
GO:MF	ion channel activity	GO:0005216	0.205743	0.686676	93	240	28	1313	GABRD,KCNC1,TRPC3,KCNH7,ITPR1,KCNC2,SCN1A,HCN1,SLC24A2,KCNJ3,KCNMA1,GRIA4,GABRG3,GABRA1,SCN8A,KCNAB1,CACNA1A,TRPM2,GABRB2,SCN1B,GABRG2,CACNG2,KCNQ3,ANO4,ABCC8,KCNT1,PKD1,RYR1	2
GO:MF	transcription regulatory region sequence-specific DNA binding	GO:0000976	0.205743	0.686676	59	240	20	1313	SOX5,ESRRG,TRPS1,ERBB4,ETV6,RARB,MEF2C,SOX6,RORA,TOX3,ARID5B,KLF12,TRERF1,TFDP2,DACH1,BACH1,CUX2,MAFB,CDC5L,BCL11B	2
GO:MF	regulatory region nucleic acid binding	GO:0001067	0.207983	0.681972	60	240	20	1313	SOX5,ESRRG,TRPS1,ERBB4,ETV6,RARB,MEF2C,SOX6,RORA,TOX3,ARID5B,KLF12,TRERF1,TFDP2,DACH1,BACH1,CUX2,MAFB,CDC5L,BCL11B	2
GO:MF	DNA binding	GO:0003677	0.223652	0.650427	99	240	29	1313	SOX5,ESRRG,PPARGC1A,TRPS1,ERBB4,ETV6,RARB,MEF2C,SOX6,CUX1,RORA,CAMTA1,TOX3,ARID5B,KLF12,SETBP1,TRERF1,TFDP2,TSHZ3,DACH1,BACH1,EEPD1,BDP1,CUX2,MAFB,CDC5L,NPAS2,BCL11B,ZMAT4	2
HP	Talipes valgus	HP:0004684	0.0734397	1.13407	5	240	5	1313	GABRD,SCN1A,HCN1,SCN1B,GABRG2	2
HP	Non-convulsive status epilepticus without coma	HP:0032671	0.0734397	1.13407	5	240	5	1313	GABRD,SCN1A,HCN1,SCN1B,GABRG2	2
HP	Status epilepticus without prominent motor symptoms	HP:0031475	0.0734397	1.13407	7	240	6	1313	GABRD,SCN1A,HCN1,GABRA1,SCN1B,GABRG2	2
HP	Atypical absence status epilepticus	HP:0011151	0.0734397	1.13407	5	240	5	1313	GABRD,SCN1A,HCN1,SCN1B,GABRG2	2
HP	Generalized cerebral atrophy/hypoplasia	HP:0007058	0.0734397	1.13407	5	240	5	1313	GABRD,SCN1A,HCN1,SCN1B,GABRG2	2
HP	Generalized non-convulsive status epilepticus without coma	HP:0032860	0.0734397	1.13407	5	240	5	1313	GABRD,SCN1A,HCN1,SCN1B,GABRG2	2
HP	Tibial torsion	HP:0100694	0.0734397	1.13407	7	240	6	1313	GABRD,SCN1A,HCN1,GABRA1,SCN1B,GABRG2	2
HP	Bilateral tonic-clonic seizure with generalized onset	HP:0025190	0.10196	0.991569	10	240	7	1313	GABRD,SCN1A,CPLX1,GABRA1,SCN1B,GABRG2,KCNQ3	2
HP	Visually-induced seizure	HP:0020216	0.10196	0.991569	10	240	7	1313	GABRD,SCN1A,CPLX1,GABRA1,SCN1B,GABRG2,KCNQ3	2
HP	Reflex seizure	HP:0020207	0.10196	0.991569	10	240	7	1313	GABRD,SCN1A,CPLX1,GABRA1,SCN1B,GABRG2,KCNQ3	2
HP	Photosensitive tonic-clonic seizure	HP:0007207	0.10196	0.991569	10	240	7	1313	GABRD,SCN1A,CPLX1,GABRA1,SCN1B,GABRG2,KCNQ3	2
HP	Obsessive-compulsive trait	HP:0008770	0.13398	0.87296	8	240	6	1313	GABRD,SCN1A,HCN1,GABRA1,SCN1B,GABRG2	2
HP	Limited knee extension	HP:0003066	0.13398	0.87296	8	240	6	1313	GABRD,SCN1A,HCN1,GABRA1,SCN1B,GABRG2	2
HP	Broad ribs	HP:0000885	0.188621	0.72441	4	240	4	1313	COL11A1,SETBP1,XYLT1,GNPTAB	2
HP	EEG with spike-wave complexes	HP:0010850	0.188621	0.72441	20	240	10	1313	GABRD,SCN1A,HCN1,KCNMA1,CPLX1,GABRA1,PRICKLE1,SCN1B,GABRG2,KCNQ3	2
HP	Myoclonic seizure	HP:0032794	0.247375	0.606645	24	240	11	1313	GABRD,SCN1A,HCN1,CPLX1,GABRA1,CAMTA1,PRICKLE1,SCN1B,GABRG2,ABCC8,CUX2	2
source	term_name	term_id	adjusted_p_value	negative_log10_of_adjusted_p_value	term_size	query_size	intersection_size	effective_domain_size	intersections	3
GO:MF	gated channel activity	GO:0022836	0.0111874	1.95127	77	175	24	1313	GRIN3A,GRIK3,CACNA2D3,CACNA1E,GRM7,CACNG3,GRIA3,GRIK1,ASIC2,GRID2,KCNMB4,GRIA1,RYR2,SCN3B,KCNH5,KCNQ3,KCNC2,CACNG8,KCNMA1,ANO5,KCNT1,GRIN2A,PEX5L,RYR3	3
GO:MF	passive transmembrane transporter activity	GO:0022803	0.0235115	1.62872	93	175	25	1313	GRIN3A,GRIK3,ANO3,CACNA2D3,CACNA1E,GRM7,CACNG3,GRIA3,GRIK1,ASIC2,GRID2,KCNMB4,GRIA1,RYR2,SCN3B,KCNH5,KCNQ3,KCNC2,CACNG8,KCNMA1,ANO5,KCNT1,GRIN2A,PEX5L,RYR3	3
GO:MF	channel activity	GO:0015267	0.0235115	1.62872	93	175	25	1313	GRIN3A,GRIK3,ANO3,CACNA2D3,CACNA1E,GRM7,CACNG3,GRIA3,GRIK1,ASIC2,GRID2,KCNMB4,GRIA1,RYR2,SCN3B,KCNH5,KCNQ3,KCNC2,CACNG8,KCNMA1,ANO5,KCNT1,GRIN2A,PEX5L,RYR3	3
GO:MF	glutamate receptor activity	GO:0008066	0.0235115	1.62872	18	175	9	1313	GRIN3A,GRIK3,GRM7,GRIA3,GRIK1,GRID2,GRIA1,GRIN2A,GRM3	3
GO:MF	ion channel activity	GO:0005216	0.0235115	1.62872	93	175	25	1313	GRIN3A,GRIK3,ANO3,CACNA2D3,CACNA1E,GRM7,CACNG3,GRIA3,GRIK1,ASIC2,GRID2,KCNMB4,GRIA1,RYR2,SCN3B,KCNH5,KCNQ3,KCNC2,CACNG8,KCNMA1,ANO5,KCNT1,GRIN2A,PEX5L,RYR3	3
GO:MF	cation channel activity	GO:0005261	0.0357326	1.44693	75	175	21	1313	GRIN3A,GRIK3,CACNA2D3,CACNA1E,GRM7,CACNG3,GRIA3,ASIC2,KCNMB4,GRIA1,RYR2,SCN3B,KCNH5,KCNQ3,KCNC2,CACNG8,KCNMA1,KCNT1,GRIN2A,PEX5L,RYR3	3
GO:MF	ion gated channel activity	GO:0022839	0.0507876	1.29424	7	175	5	1313	ASIC2,KCNMB4,KCNMA1,ANO5,KCNT1	3
GO:MF	ionotropic glutamate receptor activity	GO:0004970	0.0667731	1.1754	14	175	7	1313	GRIN3A,GRIK3,GRIA3,GRIK1,GRID2,GRIA1,GRIN2A	3
GO:MF	ligand-gated cation channel activity	GO:0099094	0.0674024	1.17132	22	175	9	1313	GRIN3A,GRIK3,GRIA3,ASIC2,GRIA1,RYR2,GRIN2A,PEX5L,RYR3	3
GO:MF	metal ion transmembrane transporter activity	GO:0046873	0.0788007	1.10347	82	175	21	1313	GRIN3A,GRIK3,CACNA2D3,CACNA1E,GRM7,CACNG3,SLC8A1,ASIC2,KCNMB4,RYR2,SLC9A9,SCN3B,KCNH5,KCNQ3,KCNC2,ATP1A1,CACNG8,KCNMA1,KCNT1,GRIN2A,RYR3	3
GO:MF	ion transmembrane transporter activity	GO:0015075	0.107992	0.966609	126	175	28	1313	GRIN3A,GRIK3,ANO3,CACNA2D3,CACNA1E,GRM7,CACNG3,GRIA3,GRIK1,SLC8A1,ASIC2,GRID2,KCNMB4,GRIA1,RYR2,SLC9A9,SCN3B,KCNH5,KCNQ3,KCNC2,ATP1A1,CACNG8,KCNMA1,ANO5,KCNT1,GRIN2A,PEX5L,RYR3	3
GO:MF	transmembrane signaling receptor activity	GO:0004888	0.107992	0.966609	69	175	18	1313	GRIN3A,GRIK3,GRM7,CHRM3,GRIA3,EPHB6,GRIK1,GRID2,GRIA1,EPHA6,PLXNA2,PTPRT,GRIN2A,PTPRM,GRM3,MFSD6,CHRM2,TACR1	3
GO:MF	inorganic molecular entity transmembrane transporter activity	GO:0015318	0.107992	0.966609	126	175	28	1313	GRIN3A,GRIK3,ANO3,CACNA2D3,CACNA1E,GRM7,CACNG3,GRIA3,GRIK1,SLC8A1,ASIC2,GRID2,KCNMB4,GRIA1,RYR2,SLC9A9,SCN3B,KCNH5,KCNQ3,KCNC2,ATP1A1,CACNG8,KCNMA1,ANO5,KCNT1,GRIN2A,PEX5L,RYR3	3
GO:MF	ligand-gated channel activity	GO:0022834	0.124475	0.904917	35	175	11	1313	GRIN3A,GRIK3,GRIA3,GRIK1,ASIC2,GRID2,GRIA1,RYR2,GRIN2A,PEX5L,RYR3	3
GO:MF	inorganic cation transmembrane transporter activity	GO:0022890	0.124475	0.904917	106	175	24	1313	GRIN3A,GRIK3,CACNA2D3,CACNA1E,GRM7,CACNG3,GRIA3,SLC8A1,ASIC2,KCNMB4,GRIA1,RYR2,SLC9A9,SCN3B,KCNH5,KCNQ3,KCNC2,ATP1A1,CACNG8,KCNMA1,KCNT1,GRIN2A,PEX5L,RYR3	3
GO:MF	ligand-gated ion channel activity	GO:0015276	0.124475	0.904917	35	175	11	1313	GRIN3A,GRIK3,GRIA3,GRIK1,ASIC2,GRID2,GRIA1,RYR2,GRIN2A,PEX5L,RYR3	3
GO:MF	transferase activity, transferring glycosyl groups	GO:0016757	0.124475	0.904917	21	175	8	1313	MGAT4C,XYLT1,ST6GALNAC5,TMTC1,FUT9,ST8SIA1,TMTC2,CSGALNACT1	3
GO:MF	cation transmembrane transporter activity	GO:0008324	0.124475	0.904917	106	175	24	1313	GRIN3A,GRIK3,CACNA2D3,CACNA1E,GRM7,CACNG3,GRIA3,SLC8A1,ASIC2,KCNMB4,GRIA1,RYR2,SLC9A9,SCN3B,KCNH5,KCNQ3,KCNC2,ATP1A1,CACNG8,KCNMA1,KCNT1,GRIN2A,PEX5L,RYR3	3
GO:MF	postsynaptic neurotransmitter receptor activity	GO:0098960	0.154726	0.810437	23	175	8	1313	GRIN3A,GRIK3,CHRM3,GRIA3,GRID2,GRIA1,GRIN2A,CHRM2	3
GO:MF	cadherin binding	GO:0045296	0.154726	0.810437	18	175	7	1313	CDH4,CDH13,CDH22,PTPRT,CDH8,PTPRM,PTPRB	3
GO:MF	molecular transducer activity	GO:0060089	0.154726	0.810437	81	175	19	1313	GRIN3A,GRIK3,UNC13C,GRM7,CHRM3,GRIA3,EPHB6,GRIK1,GRID2,GRIA1,EPHA6,PLXNA2,PTPRT,GRIN2A,PTPRM,GRM3,MFSD6,CHRM2,TACR1	3
GO:MF	signaling receptor activity	GO:0038023	0.154726	0.810437	81	175	19	1313	GRIN3A,GRIK3,UNC13C,GRM7,CHRM3,GRIA3,EPHB6,GRIK1,GRID2,GRIA1,EPHA6,PLXNA2,PTPRT,GRIN2A,PTPRM,GRM3,MFSD6,CHRM2,TACR1	3
GO:MF	adenylate cyclase inhibiting G protein-coupled glutamate receptor activity	GO:0001640	0.154726	0.810437	4	175	3	1313	GRIK3,GRM7,GRM3	3
GO:MF	transmembrane transporter activity	GO:0022857	0.154726	0.810437	136	175	28	1313	GRIN3A,GRIK3,ANO3,CACNA2D3,CACNA1E,GRM7,CACNG3,GRIA3,GRIK1,SLC8A1,ASIC2,GRID2,KCNMB4,GRIA1,RYR2,SLC9A9,SCN3B,KCNH5,KCNQ3,KCNC2,ATP1A1,CACNG8,KCNMA1,ANO5,KCNT1,GRIN2A,PEX5L,RYR3	3
GO:MF	voltage-gated channel activity	GO:0022832	0.154726	0.810437	48	175	13	1313	GRIN3A,CACNA2D3,CACNA1E,GRM7,CACNG3,SCN3B,KCNH5,KCNQ3,KCNC2,CACNG8,KCNMA1,KCNT1,GRIN2A	3
GO:MF	neurotransmitter receptor activity	GO:0030594	0.154726	0.810437	28	175	9	1313	GRIN3A,GRIK3,CHRM3,GRIA3,GRIK1,GRID2,GRIA1,GRIN2A,CHRM2	3
GO:MF	voltage-gated ion channel activity	GO:0005244	0.154726	0.810437	48	175	13	1313	GRIN3A,CACNA2D3,CACNA1E,GRM7,CACNG3,SCN3B,KCNH5,KCNQ3,KCNC2,CACNG8,KCNMA1,KCNT1,GRIN2A	3
GO:MF	calcium channel activity	GO:0005262	0.154726	0.810437	28	175	9	1313	GRIN3A,CACNA2D3,CACNA1E,GRM7,CACNG3,RYR2,CACNG8,GRIN2A,RYR3	3
GO:MF	calcium ion transmembrane transporter activity	GO:0015085	0.154726	0.810437	33	175	10	1313	GRIN3A,CACNA2D3,CACNA1E,GRM7,CACNG3,SLC8A1,RYR2,CACNG8,GRIN2A,RYR3	3
GO:MF	voltage-gated cation channel activity	GO:0022843	0.174199	0.758955	39	175	11	1313	GRIN3A,CACNA2D3,CACNA1E,GRM7,CACNG3,KCNH5,KCNQ3,KCNC2,KCNMA1,KCNT1,GRIN2A	3
GO:MF	divalent inorganic cation transmembrane transporter activity	GO:0072509	0.2135	0.670603	35	175	10	1313	GRIN3A,CACNA2D3,CACNA1E,GRM7,CACNG3,SLC8A1,RYR2,CACNG8,GRIN2A,RYR3	3
GO:MF	transporter activity	GO:0005215	0.225966	0.645956	147	175	29	1313	GRIN3A,GRIK3,ANO3,PITPNC1,CACNA2D3,CACNA1E,GRM7,CACNG3,GRIA3,GRIK1,SLC8A1,ASIC2,GRID2,KCNMB4,GRIA1,RYR2,SLC9A9,SCN3B,KCNH5,KCNQ3,KCNC2,ATP1A1,CACNG8,KCNMA1,ANO5,KCNT1,GRIN2A,PEX5L,RYR3	3
GO:MF	G protein-coupled acetylcholine receptor activity	GO:0016907	0.238586	0.622356	2	175	2	1313	CHRM3,CHRM2	3
GO:MF	transmembrane receptor protein phosphatase activity	GO:0019198	0.238586	0.622356	2	175	2	1313	PTPRT,PTPRM	3
GO:MF	transmembrane receptor protein tyrosine phosphatase activity	GO:0005001	0.238586	0.622356	2	175	2	1313	PTPRT,PTPRM	3
GO:MF	G protein-coupled receptor activity	GO:0004930	0.238586	0.622356	17	175	6	1313	GRIK3,GRM7,CHRM3,GRM3,CHRM2,TACR1	3
GO:MF	metalloaminopeptidase activity	GO:0070006	0.238586	0.622356	2	175	2	1313	TRHDE,MMP16	3
GO:MF	aminopeptidase activity	GO:0004177	0.238586	0.622356	2	175	2	1313	TRHDE,MMP16	3
GO:MF	dolichyl-phosphate-mannose-protein mannosyltransferase activity	GO:0004169	0.238586	0.622356	2	175	2	1313	TMTC1,TMTC2	3
GO:MF	calcium-activated potassium channel activity	GO:0015269	0.238586	0.622356	2	175	2	1313	KCNMB4,KCNMA1	3
GO:MF	G protein-coupled glutamate receptor activity	GO:0098988	0.24617	0.608765	5	175	3	1313	GRIK3,GRM7,GRM3	3
GO:CC	intrinsic component of membrane	GO:0031224	0.000116328	3.93432	476	175	94	1313	GRIN3A,GRIK3,TRHDE,STXBP6,RAB3B,NETO1,ANO3,CERS6,CDH4,NETO2,CNTN3,CACNA2D3,SEMA6D,TMEFF2,PCDH11X,CACNA1E,CDH13,GRM7,CHRM3,CACNG3,SHISA6,GRIA3,ADCY2,CADM2,THSD7B,CDH9,LHFPL3,EPHB6,GRIK1,NEGR1,SLC8A1,SYNPR,CHL1,ASIC2,PTPRR,GRID2,MGAT4C,KCNMB4,GRIA1,XKR4,XYLT1,RYR2,SLC9A9,EPHA6,CDH22,EFNA5,SCN3B,TMEM130,KCNH5,KCNQ3,FAM189A1,ASTN2,KCNC2,ATP1A1,PCDH7,MMP16,CACNG8,KCNMA1,PLXNA2,DSCAM,ST6GALNAC5,ANO5,TM…	3
GO:CC	integral component of membrane	GO:0016021	0.000338621	3.47029	456	175	89	1313	GRIN3A,GRIK3,TRHDE,STXBP6,NETO1,ANO3,CERS6,CDH4,NETO2,CACNA2D3,SEMA6D,TMEFF2,PCDH11X,CACNA1E,GRM7,CHRM3,CACNG3,SHISA6,GRIA3,ADCY2,CADM2,THSD7B,CDH9,LHFPL3,EPHB6,GRIK1,SLC8A1,SYNPR,CHL1,ASIC2,PTPRR,GRID2,MGAT4C,KCNMB4,GRIA1,XKR4,XYLT1,RYR2,SLC9A9,EPHA6,CDH22,SCN3B,TMEM130,KCNH5,KCNQ3,FAM189A1,ASTN2,KCNC2,ATP1A1,PCDH7,MMP16,CACNG8,KCNMA1,PLXNA2,DSCAM,ST6GALNAC5,ANO5,TMTC1,FUT9,CADM3,PTPRT,FAT1,SYT4…	3
GO:CC	cell periphery	GO:0071944	0.01228	1.9108	571	175	99	1313	GRIN3A,GRIK3,TRHDE,RAB3B,NETO1,DGKG,ANO3,CDH4,NETO2,CNTN3,CACNA2D3,MCC,SEMA6D,UNC13C,LRRC7,TMEFF2,KCTD8,RGS6,PCDH11X,CACNA1E,CDH13,CALB1,GRM7,CHRM3,TSHZ3,RELN,CACNG3,CPNE5,SHISA6,GRIA3,ADCY2,CADM2,THSD7B,CDH9,EPHB6,GRIK1,NEGR1,SLC8A1,CHL1,ASIC2,PTPRR,GRID2,KCNMB4,GRIA1,XKR4,PDE2A,RYR2,SLC9A9,PRKG1,CDH22,EFNA5,SCN3B,TMEM130,KCNH5,DLGAP2,DAPK1,KCNQ3,ASTN2,KCNC2,GAP43,ATP1A1,PCDH7,MMP16,UCHL1,KCNMA1…	3
GO:CC	plasma membrane	GO:0005886	0.01228	1.9108	556	175	97	1313	GRIN3A,GRIK3,TRHDE,RAB3B,NETO1,DGKG,ANO3,CDH4,NETO2,CNTN3,CACNA2D3,MCC,SEMA6D,UNC13C,LRRC7,TMEFF2,KCTD8,RGS6,PCDH11X,CACNA1E,CDH13,GRM7,CHRM3,TSHZ3,RELN,CACNG3,CPNE5,SHISA6,GRIA3,ADCY2,CADM2,THSD7B,CDH9,EPHB6,GRIK1,NEGR1,SLC8A1,CHL1,ASIC2,PTPRR,GRID2,KCNMB4,GRIA1,XKR4,PDE2A,RYR2,SLC9A9,PRKG1,CDH22,EFNA5,SCN3B,TMEM130,KCNH5,DLGAP2,DAPK1,KCNQ3,KCNC2,GAP43,ATP1A1,PCDH7,MMP16,UCHL1,KCNMA1,DAAM1,PLXNA…	3
GO:CC	membrane	GO:0016020	0.0362115	1.44115	803	175	127	1313	GRIN3A,GRIK3,TRHDE,STXBP6,RAB3B,NETO1,DGKG,ANO3,CERS6,CDH4,NETO2,CNTN3,CACNA2D3,MCC,SEMA6D,UNC13C,LRRC7,TMEFF2,KCTD8,RGS6,PCDH11X,CACNA1E,CDH13,GRM7,SH3KBP1,CHRM3,TSHZ3,RELN,CACNG3,CPNE5,SHISA6,GRIA3,PARK2,ADCY2,CADM2,THSD7B,CDH9,LHFPL3,EPHB6,GRIK1,NEGR1,SLC8A1,SYNPR,CHL1,ASIC2,PTPRR,GRID2,MGAT4C,KCNMB4,GRIA1,XKR4,XYLT1,PDE2A,RYR2,SLC9A9,PRKG1,EPHA6,CDH22,EFNA5,SCN3B,TMEM130,KCNH5,DLGAP2,DAPK1,KC…	3
GO:CC	integral component of plasma membrane	GO:0005887	0.0414806	1.38215	175	175	38	1313	GRIN3A,GRIK3,NETO1,CDH4,SEMA6D,PCDH11X,GRM7,CHRM3,CACNG3,SHISA6,GRIA3,CDH9,EPHB6,SLC8A1,ASIC2,GRID2,KCNMB4,GRIA1,SCN3B,TMEM130,KCNH5,KCNQ3,KCNC2,ATP1A1,PCDH7,MMP16,KCNMA1,PLXNA2,DSCAM,CADM3,PTPRT,TENM4,GRIN2A,GPC6,GRM3,CHRM2,SGCD,OLFM3	3
GO:CC	intrinsic component of plasma membrane	GO:0031226	0.0501045	1.30012	184	175	39	1313	GRIN3A,GRIK3,NETO1,CDH4,SEMA6D,PCDH11X,GRM7,CHRM3,CACNG3,SHISA6,GRIA3,CDH9,EPHB6,SLC8A1,ASIC2,GRID2,KCNMB4,GRIA1,EFNA5,SCN3B,TMEM130,KCNH5,KCNQ3,KCNC2,ATP1A1,PCDH7,MMP16,KCNMA1,PLXNA2,DSCAM,CADM3,PTPRT,TENM4,GRIN2A,GPC6,GRM3,CHRM2,SGCD,OLFM3	3
GO:CC	neurotransmitter receptor complex	GO:0098878	0.137156	0.862787	25	175	9	1313	GRIN3A,GRIK3,CACNG3,SHISA6,GRIA3,GRID2,GRIA1,GRIN2A,OLFM3	3
GO:CC	ionotropic glutamate receptor complex	GO:0008328	0.137156	0.862787	25	175	9	1313	GRIN3A,GRIK3,CACNG3,SHISA6,GRIA3,GRID2,GRIA1,GRIN2A,OLFM3	3
GO:CC	cation channel complex	GO:0034703	0.193229	0.713929	73	175	18	1313	GRIN3A,GRIK3,CACNA2D3,CACNA1E,CACNG3,SHISA6,GRIA3,KCNMB4,GRIA1,RYR2,SCN3B,KCNQ3,KCNC2,KCNMA1,GRIN2A,PEX5L,RYR3,OLFM3	3
GO:CC	extracellular region	GO:0005576	0.193738	0.712784	157	175	32	1313	SST,LAMA4,SEMA6D,TMEFF2,CDH13,NXPH1,RELN,GRIA3,EPHB6,CHL1,CBLN4,GRIA1,XYLT1,EFNA5,GPX3,TIMP2,NPY,MMP16,PLXNA2,SERPINI1,SYT4,NELL1,PDZD2,CDH8,GPC6,LINGO1,BRINP2,COL19A1,BRINP3,SLIT1,COL11A1,OLFM3	3
GO:CC	motile cilium	GO:0031514	0.236284	0.626566	15	175	6	1313	ATP1A1,DAAM1,VPS13A,DYNC2H1,PACRG,TACR1	3
GO:CC	sperm midpiece	GO:0097225	0.236284	0.626566	4	175	3	1313	VPS13A,PACRG,TACR1	3
GO:CC	parallel fiber to Purkinje cell synapse	GO:0098688	0.236284	0.626566	11	175	5	1313	UNC13C,GRIA3,GRID2,CADM3,GRIN2A	3
GO:CC	plasma membrane protein complex	GO:0098797	0.236284	0.626566	102	175	22	1313	GRIN3A,GRIK3,CDH4,CACNA2D3,CACNA1E,CDH13,CACNG3,SHISA6,GRIA3,GRID2,KCNMB4,GRIA1,CDH22,SCN3B,KCNQ3,KCNC2,ATP1A1,KCNMA1,CDH8,GRIN2A,SGCD,OLFM3	3
GO:CC	integral component of postsynaptic density membrane	GO:0099061	0.236284	0.626566	29	175	9	1313	GRIN3A,NETO1,CHRM3,CACNG3,GRIA3,GRID2,GRIA1,PTPRT,GRIN2A	3
GO:CC	transmembrane transporter complex	GO:1902495	0.236284	0.626566	90	175	20	1313	GRIN3A,GRIK3,CACNA2D3,CACNA1E,CACNG3,SHISA6,GRIA3,GRID2,KCNMB4,GRIA1,RYR2,SCN3B,KCNQ3,KCNC2,ATP1A1,KCNMA1,GRIN2A,PEX5L,RYR3,OLFM3	3
GO:CC	transporter complex	GO:1990351	0.236284	0.626566	90	175	20	1313	GRIN3A,GRIK3,CACNA2D3,CACNA1E,CACNG3,SHISA6,GRIA3,GRID2,KCNMB4,GRIA1,RYR2,SCN3B,KCNQ3,KCNC2,ATP1A1,KCNMA1,GRIN2A,PEX5L,RYR3,OLFM3	3
KEGG	Neuroactive ligand-receptor interaction	KEGG:04080	0.147148	0.832247	44	175	14	1313	SST,GRIN3A,GRIK3,GRM7,CHRM3,GRIA3,GRIK1,GRID2,GRIA1,NPY,GRIN2A,GRM3,CHRM2,TACR1	3
GO:MF	molecular transducer activity	GO:0060089	0.0204168	1.69001	81	189	25	1313	EGFR,KIT,UNC5C,ADRA1A,ALK,CHRNA7,PTPRM,GABBR2,GABRB2,UNC5D,RORA,GRIN2A,GABRG3,GRM5,NLGN1,NR2F2,GABRD,EPHA3,ERBB4,GHR,RXFP1,GABRA1,GRIK1,ABCC8,PTK2B	4
GO:MF	signaling receptor activity	GO:0038023	0.0204168	1.69001	81	189	25	1313	EGFR,KIT,UNC5C,ADRA1A,ALK,CHRNA7,PTPRM,GABBR2,GABRB2,UNC5D,RORA,GRIN2A,GABRG3,GRM5,NLGN1,NR2F2,GABRD,EPHA3,ERBB4,GHR,RXFP1,GABRA1,GRIK1,ABCC8,PTK2B	4
GO:MF	transmembrane signaling receptor activity	GO:0004888	0.0225567	1.64672	69	189	22	1313	EGFR,KIT,UNC5C,ADRA1A,ALK,CHRNA7,PTPRM,GABBR2,GABRB2,UNC5D,GRIN2A,GABRG3,GRM5,GABRD,EPHA3,ERBB4,GHR,RXFP1,GABRA1,GRIK1,ABCC8,PTK2B	4
GO:MF	transcription regulatory region sequence-specific DNA binding	GO:0000976	0.112775	0.947786	59	189	18	1313	NFIB,TOX2,PROX1,TSC22D1,TOX3,BCL11B,RORA,SOX5,ZBTB16,NR2F2,BACH2,ERBB4,ZEB1,ARID5B,MEF2A,PKNOX2,BCL11A,TRPS1	4
GO:MF	sequence-specific double-stranded DNA binding	GO:1990837	0.112775	0.947786	64	189	19	1313	NFIB,TOX2,PROX1,TSC22D1,TOX3,BCL11B,RORA,SOX5,ZBTB16,NPAS2,NR2F2,BACH2,ERBB4,ZEB1,ARID5B,MEF2A,PKNOX2,BCL11A,TRPS1	4
GO:MF	regulatory region nucleic acid binding	GO:0001067	0.112775	0.947786	60	189	18	1313	NFIB,TOX2,PROX1,TSC22D1,TOX3,BCL11B,RORA,SOX5,ZBTB16,NR2F2,BACH2,ERBB4,ZEB1,ARID5B,MEF2A,PKNOX2,BCL11A,TRPS1	4
GO:MF	protein tyrosine kinase activity	GO:0004713	0.121228	0.916397	14	189	7	1313	EGFR,KIT,ALK,EPHA3,ERBB4,MAP2K1,PTK2B	4
GO:MF	double-stranded DNA binding	GO:0003690	0.121228	0.916397	66	189	19	1313	NFIB,TOX2,PROX1,TSC22D1,TOX3,BCL11B,RORA,SOX5,ZBTB16,NPAS2,NR2F2,BACH2,ERBB4,ZEB1,ARID5B,MEF2A,PKNOX2,BCL11A,TRPS1	4
GO:MF	RNA polymerase II transcription regulatory region sequence-specific DNA binding	GO:0000977	0.132935	0.876362	53	189	16	1313	NFIB,TOX2,PROX1,TSC22D1,TOX3,BCL11B,RORA,ZBTB16,NR2F2,BACH2,ZEB1,ARID5B,MEF2A,PKNOX2,BCL11A,TRPS1	4
GO:MF	sequence-specific DNA binding	GO:0043565	0.183686	0.735924	70	189	19	1313	NFIB,TOX2,PROX1,TSC22D1,TOX3,BCL11B,RORA,SOX5,ZBTB16,NPAS2,NR2F2,BACH2,ERBB4,ZEB1,ARID5B,MEF2A,PKNOX2,BCL11A,TRPS1	4
GO:MF	DNA-binding transcription factor activity	GO:0003700	0.246767	0.607713	62	189	17	1313	NFIB,TOX2,PROX1,TSC22D1,BCL11B,RORA,SOX5,ZBTB16,NPAS2,NR2F2,BACH2,ZEB1,ARID5B,MEF2A,PKNOX2,BCL11A,TRPS1	4
GO:CC	intrinsic component of postsynaptic membrane	GO:0098936	0.138556	0.858373	55	189	18	1313	CACNA2D1,ADRA1A,SLC6A1,CHRNA7,GABBR2,GABRB2,RGS7BP,ADCY1,PTPRO,GRIN2A,GRM5,NLGN1,SHISA9,GSG1L,GABRD,ERBB4,KCND3,GABRA1	4
GO:CC	receptor complex	GO:0043235	0.141516	0.849194	64	189	19	1313	EGFR,KIT,ALK,CHRNA7,GABBR2,KCTD16,GABRB2,OLFM1,GRIN2A,GABRG3,NLGN1,SHISA9,LRP1B,GABRD,ERBB4,GHR,SHANK2,GABRA1,PTK2B	4
GO:CC	postsynaptic membrane	GO:0045211	0.141516	0.849194	100	189	26	1313	CACNA2D1,ADRA1A,SLC6A1,CHRNA7,GABBR2,KCTD16,GABRB2,RGS7BP,ADCY1,RGS7,PTPRO,GRIN2A,RPH3A,GABRG3,GRM5,DGKB,LIN7A,NLGN1,SHISA9,GSG1L,GABRD,ERBB4,KCND3,SHANK2,GABRA1,GRIK1	4
GO:CC	integral component of postsynaptic membrane	GO:0099055	0.160143	0.795491	52	189	16	1313	ADRA1A,SLC6A1,CHRNA7,GABBR2,GABRB2,ADCY1,PTPRO,GRIN2A,GRM5,NLGN1,SHISA9,GSG1L,GABRD,ERBB4,KCND3,GABRA1	4
GO:CC	intrinsic component of membrane	GO:0031224	0.201008	0.696786	476	189	86	1313	LAMP5,SV2C,CACNA2D1,EGFR,IGSF11,KIT,PLD5,TRPC5,SGCZ,UNC5C,CALN1,ADRA1A,SLC6A1,DNER,RAB3C,ALK,GAD2,KCNQ5,DSCAML1,CHRNA7,PTPRM,GABBR2,PARM1,KCTD16,EEPD1,GABRB2,PRMT8,HS3ST5,MCTP1,RGS7BP,UNC5D,ITPR1,KCNH7,CNTN5,ADCY1,SLC2A13,CHSY3,OSBPL8,SUSD4,PTPRO,OLFM1,GRIN2A,UST,CACNB2,GABRG3,SEZ6,ATRNL1,NALCN,GRM5,NLGN1,SHISA9,LRP1B,CSMD3,ATP8B1,GSG1L,NDST3,ATP2C1,PPM1L,GABRD,LINGO2,EPHA3,ERBB4,GHR,SLCO3A1,FAT1…	4
GO:CC	intrinsic component of synaptic membrane	GO:0099240	0.201008	0.696786	75	189	20	1313	CACNA2D1,ADRA1A,SLC6A1,CHRNA7,GABBR2,GABRB2,RGS7BP,ADCY1,PTPRO,GRIN2A,GABRG3,GRM5,NLGN1,SHISA9,GSG1L,GABRD,ERBB4,KCND3,GABRA1,NTNG2	4
GO:CC	GABA-ergic synapse	GO:0098982	0.219807	0.657959	37	189	12	1313	ADRA1A,SLC6A1,GABBR2,GABRB2,ITPR1,CNTN5,PTPRO,GABRG3,GABRD,ERBB4,KCND3,GABRA1	4
GO:CC	intrinsic component of plasma membrane	GO:0031226	0.221642	0.654349	184	189	39	1313	CACNA2D1,EGFR,KIT,TRPC5,ADRA1A,SLC6A1,ALK,KCNQ5,CHRNA7,GABBR2,EEPD1,GABRB2,PRMT8,RGS7BP,KCNH7,ADCY1,SLC2A13,PTPRO,OLFM1,GRIN2A,GABRG3,GRM5,NLGN1,SHISA9,GSG1L,GABRD,EPHA3,ERBB4,GHR,SLCO3A1,RXFP1,KCND3,SHANK2,GABRA1,KCNIP4,SEMA3E,ABCC8,NTNG2,PTK2B	4
TF	Factor: GR; motif: GGTACAANNTGTYCTK; match class: 1	TF:M00205_1	0.15587	0.807239	99	189	29	1313	PLD5,PHACTR1,VGLL4,CALN1,ADRA1A,RAB3C,FSTL4,CHRNA7,DAB1,SIPA1L1,CAMKV,FRMPD4,SPOCK1,RPH3A,GRM5,ATXN1,FRY,PPM1L,LINGO2,GHR,CAP2,RASGRF2,SHANK2,CYP46A1,FMN1,TRPS1,ABCC8,PTK2B,FREM1	4
TF	Factor: FPM315; motif: SRGGGAGGAGGN	TF:M01587	0.227437	0.643139	248	189	55	1313	SV2C,EGFR,NFIB,TRPC5,MPDZ,ZMAT4,CALN1,SLC6A1,NPY,KCNQ5,GABBR2,EEPD1,PROX1,HS3ST5,TOX3,DAB1,SIPA1L1,CAMKV,RORA,SUSD4,RGS7,GAS7,PID1,ZBTB16,PTPRO,OLFM1,UST,RPH3A,GABRG3,NPAS2,DGKB,ATXN1,LIN7A,PRKCA,SHISA9,NDST3,ATP2C1,BACH2,ARPP21,CAMKK2,DOK5,GHR,ZEB1,CAP2,ARID5B,PTCHD4,GPR155,BCL11A,SLC39A11,SHC3,LRRN2,SYNJ2,TRPS1,NWD2,PLEKHA6	4
GO:MF	receptor ligand activity	GO:0048018	0.0696959	1.15679	26	13	3	1313	CXCL14,CCK,FAM19A1	5
GO:MF	signaling receptor activator activity	GO:0030546	0.0696959	1.15679	27	13	3	1313	CXCL14,CCK,FAM19A1	5
GO:MF	receptor regulator activity	GO:0030545	0.0696959	1.15679	28	13	3	1313	CXCL14,CCK,FAM19A1	5
GO:MF	LIM domain binding	GO:0030274	0.106711	0.971792	1	13	1	1313	LDB2	5
GO:MF	chemokine receptor binding	GO:0042379	0.106711	0.971792	1	13	1	1313	CXCL14	5
GO:MF	retinoic acid binding	GO:0001972	0.106711	0.971792	1	13	1	1313	NR2F2	5
GO:MF	chemokine activity	GO:0008009	0.106711	0.971792	1	13	1	1313	CXCL14	5
GO:MF	retinoid binding	GO:0005501	0.106711	0.971792	1	13	1	1313	NR2F2	5
GO:MF	isoprenoid binding	GO:0019840	0.106711	0.971792	1	13	1	1313	NR2F2	5
GO:MF	peptide receptor activity	GO:0001653	0.159334	0.797692	2	13	1	1313	RXFP1	5
GO:MF	neuropeptide hormone activity	GO:0005184	0.159334	0.797692	2	13	1	1313	CCK	5
GO:MF	G protein-coupled peptide receptor activity	GO:0008528	0.159334	0.797692	2	13	1	1313	RXFP1	5
GO:MF	RNA polymerase II activating transcription factor binding	GO:0001102	0.178432	0.748528	3	13	1	1313	LDB2	5
GO:MF	cytokine activity	GO:0005125	0.178432	0.748528	3	13	1	1313	CXCL14	5
GO:MF	calcium activated cation channel activity	GO:0005227	0.178432	0.748528	3	13	1	1313	TRPM3	5
GO:MF	molecular function regulator	GO:0098772	0.178432	0.748528	261	13	6	1313	CXCL14,CCK,RGS12,LDB2,NR2F2,FAM19A1	5
GO:MF	activating transcription factor binding	GO:0033613	0.214312	0.668953	5	13	1	1313	LDB2	5
GO:MF	G-protein alpha-subunit binding	GO:0001965	0.214312	0.668953	5	13	1	1313	RGS12	5
GO:MF	peptide hormone receptor binding	GO:0051428	0.214312	0.668953	5	13	1	1313	CCK	5
GO:MF	monocarboxylic acid binding	GO:0033293	0.214312	0.668953	4	13	1	1313	NR2F2	5
GO:MF	extracellular matrix structural constituent conferring tensile strength	GO:0030020	0.214312	0.668953	5	13	1	1313	COL25A1	5
GO:MF	cytokine receptor binding	GO:0005126	0.214312	0.668953	5	13	1	1313	CXCL14	5
GO:MF	steroid hormone receptor activity	GO:0003707	0.242254	0.615729	7	13	1	1313	NR2F2	5
GO:MF	nuclear receptor activity	GO:0004879	0.242254	0.615729	7	13	1	1313	NR2F2	5
GO:MF	ion gated channel activity	GO:0022839	0.242254	0.615729	7	13	1	1313	TRPM3	5
GO:MF	ligand-activated transcription factor activity	GO:0098531	0.242254	0.615729	7	13	1	1313	NR2F2	5
GO:MF	hormone activity	GO:0005179	0.242254	0.615729	6	13	1	1313	CCK	5
KEGG	Viral protein interaction with cytokine and cytokine receptor	KEGG:04061	0.0985571	1.00631	1	13	1	1313	CXCL14	5
KEGG	Cytokine-cytokine receptor interaction	KEGG:04060	0.0985571	1.00631	2	13	1	1313	CXCL14	5
KEGG	Neuroactive ligand-receptor interaction	KEGG:04080	0.19005	0.721133	44	13	2	1313	CCK,RXFP1	5
KEGG	ECM-receptor interaction	KEGG:04512	0.19005	0.721133	10	13	1	1313	FREM1	5
KEGG	Protein digestion and absorption	KEGG:04974	0.19005	0.721133	10	13	1	1313	COL25A1	5
REAC	Peptide ligand-binding receptors	REAC:R-MMU-375276	0.047019	1.32773	9	13	2	1313	CCK,RXFP1	5
REAC	Class A/1 (Rhodopsin-like receptors)	REAC:R-MMU-373076	0.049505	1.30535	14	13	2	1313	CCK,RXFP1	5
REAC	Relaxin receptors	REAC:R-MMU-444821	0.049505	1.30535	1	13	1	1313	RXFP1	5
REAC	GPCR downstream signalling	REAC:R-MMU-388396	0.0829508	1.08118	79	13	3	1313	CCK,RGS12,RXFP1	5
REAC	GPCR ligand binding	REAC:R-MMU-500792	0.0829508	1.08118	28	13	2	1313	CCK,RXFP1	5
REAC	TRP channels	REAC:R-MMU-3295583	0.0829508	1.08118	3	13	1	1313	TRPM3	5
REAC	Signaling by GPCR	REAC:R-MMU-372790	0.0829508	1.08118	79	13	3	1313	CCK,RGS12,RXFP1	5
WP	White fat cell differentiation	WP:WP2872	0.13798	0.860184	2	13	1	1313	NR2F2	5
WP	Nuclear Receptors	WP:WP509	0.170124	0.769234	5	13	1	1313	NR2F2	5
TF	Factor: Nkx6A; motif: TTAATTAC	TF:M07399	0.204253	0.689832	55	13	5	1313	RGS12,FREM1,CADPS2,TRPM3,FAM19A1	5
MIRNA	mmu-miR-217-5p	MIRNA:mmu-miR-217-5p	0.0872934	1.05902	1	13	1	1313	TRPM3	5
MIRNA	mmu-miR-713	MIRNA:mmu-miR-713	0.0872934	1.05902	2	13	1	1313	TRPM3	5
MIRNA	mmu-miR-698-3p	MIRNA:mmu-miR-698-3p	0.0872934	1.05902	2	13	1	1313	NR2F2	5
MIRNA	mmu-miR-450b-3p	MIRNA:mmu-miR-450b-3p	0.0872934	1.05902	1	13	1	1313	FAM19A1	5
MIRNA	mmu-miR-3100-5p	MIRNA:mmu-miR-3100-5p	0.0872934	1.05902	1	13	1	1313	FAM19A1	5
MIRNA	mmu-miR-3089-3p	MIRNA:mmu-miR-3089-3p	0.0872934	1.05902	2	13	1	1313	TRPM3	5
MIRNA	mmu-miR-1952	MIRNA:mmu-miR-1952	0.0872934	1.05902	2	13	1	1313	NR2F2	5
MIRNA	mmu-miR-302a-3p	MIRNA:mmu-miR-302a-3p	0.114049	0.942908	3	13	1	1313	NR2F2	5
MIRNA	mmu-miR-134-5p	MIRNA:mmu-miR-134-5p	0.121097	0.916866	4	13	1	1313	TRPM3	5
MIRNA	mmu-miR-1950	MIRNA:mmu-miR-1950	0.121097	0.916866	4	13	1	1313	TRPM3	5
MIRNA	mmu-miR-3086-3p	MIRNA:mmu-miR-3086-3p	0.125568	0.901121	5	13	1	1313	NR2F2	5
MIRNA	mmu-miR-434-3p	MIRNA:mmu-miR-434-3p	0.125568	0.901121	5	13	1	1313	TRPM3	5
MIRNA	mmu-miR-343	MIRNA:mmu-miR-343	0.248128	0.605324	11	13	1	1313	NR2F2	5
HP	Hypoplastic heart	HP:0001961	0.143236	0.843947	2	13	1	1313	NR2F2	5
HP	Exercise-induced muscle fatigue	HP:0009020	0.143236	0.843947	1	13	1	1313	NR2F2	5
HP	Bacterial endocarditis	HP:0006689	0.143236	0.843947	2	13	1	1313	NR2F2	5
HP	Short lingual frenulum	HP:0000200	0.143236	0.843947	1	13	1	1313	FREM1	5
HP	Abnormal oral frenulum morphology	HP:0000190	0.143236	0.843947	2	13	1	1313	FREM1	5
HP	Rectovaginal fistula	HP:0000143	0.143236	0.843947	1	13	1	1313	FREM1	5
HP	Abnormality of the 5th toe	HP:0010322	0.143236	0.843947	2	13	1	1313	FREM1	5
HP	Common atrium	HP:0011565	0.143236	0.843947	1	13	1	1313	NR2F2	5
HP	Intestinal fistula	HP:0100819	0.143236	0.843947	1	13	1	1313	FREM1	5
HP	Rectal fistula	HP:0100590	0.143236	0.843947	1	13	1	1313	FREM1	5
HP	Atrial flutter	HP:0004749	0.143236	0.843947	2	13	1	1313	NR2F2	5
HP	Anomalous pulmonary venous return	HP:0010772	0.143236	0.843947	2	13	1	1313	NR2F2	5
HP	Endocarditis	HP:0100584	0.143236	0.843947	2	13	1	1313	NR2F2	5
HP	Congenital malformation of the left heart	HP:0045017	0.143236	0.843947	2	13	1	1313	NR2F2	5
HP	Hypoplastic left heart	HP:0004383	0.143236	0.843947	2	13	1	1313	NR2F2	5
HP	Upper eyelid coloboma	HP:0000636	0.143236	0.843947	2	13	1	1313	FREM1	5
HP	Coronary sinus enlargement	HP:0031298	0.143236	0.843947	1	13	1	1313	NR2F2	5
HP	Anteriorly placed anus	HP:0001545	0.143236	0.843947	2	13	1	1313	FREM1	5
HP	Abnormal pulmonary vein morphology	HP:0030968	0.143236	0.843947	2	13	1	1313	NR2F2	5
HP	Heterotaxy	HP:0030853	0.143236	0.843947	1	13	1	1313	NR2F2	5
HP	Metopic synostosis	HP:0011330	0.143236	0.843947	2	13	1	1313	FREM1	5
HP	Vaginal fistula	HP:0004320	0.143236	0.843947	2	13	1	1313	FREM1	5
HP	Increased muscle fatiguability	HP:0003750	0.143236	0.843947	1	13	1	1313	NR2F2	5
HP	Bifid nose	HP:0011803	0.143236	0.843947	2	13	1	1313	FREM1	5
HP	Angina pectoris	HP:0001681	0.143236	0.843947	2	13	1	1313	NR2F2	5
HP	Abnormality of the pulmonary veins	HP:0011718	0.143236	0.843947	2	13	1	1313	NR2F2	5
HP	Abnormal coronary sinus morphology	HP:0011642	0.143236	0.843947	1	13	1	1313	NR2F2	5
HP	Partial atrioventricular canal defect	HP:0011577	0.143236	0.843947	1	13	1	1313	NR2F2	5
HP	Bifid nasal tip	HP:0000456	0.143236	0.843947	2	13	1	1313	FREM1	5
HP	Nasolacrimal duct obstruction	HP:0000579	0.143236	0.843947	1	13	1	1313	FREM1	5
HP	Urogenital fistula	HP:0100589	0.160405	0.794783	3	13	1	1313	FREM1	5
HP	Abnormal heart sound	HP:0031657	0.160405	0.794783	3	13	1	1313	NR2F2	5
HP	Cryptophthalmos	HP:0001126	0.160405	0.794783	3	13	1	1313	FREM1	5
HP	Heart murmur	HP:0030148	0.160405	0.794783	3	13	1	1313	NR2F2	5
HP	Abnormal endocardium morphology	HP:0004306	0.160405	0.794783	3	13	1	1313	NR2F2	5
HP	Double outlet right ventricle	HP:0001719	0.160405	0.794783	3	13	1	1313	NR2F2	5
HP	Congenital malformation of the right heart	HP:0011723	0.160405	0.794783	3	13	1	1313	NR2F2	5
HP	Abnormality of the rectum	HP:0002034	0.160405	0.794783	3	13	1	1313	FREM1	5
HP	Atrioventricular canal defect	HP:0006695	0.160405	0.794783	3	13	1	1313	NR2F2	5
HP	Abnormal lacrimal duct morphology	HP:0011481	0.160405	0.794783	3	13	1	1313	FREM1	5
HP	Anal stenosis	HP:0002025	0.181189	0.741869	4	13	1	1313	FREM1	5
HP	Abnormal tricuspid valve morphology	HP:0001702	0.181189	0.741869	4	13	1	1313	NR2F2	5
HP	Transient ischemic attack	HP:0002326	0.181189	0.741869	4	13	1	1313	NR2F2	5
HP	Exertional dyspnea	HP:0002875	0.181189	0.741869	4	13	1	1313	NR2F2	5
HP	Midline defect of the nose	HP:0004122	0.181189	0.741869	4	13	1	1313	FREM1	5
HP	Aortic valve stenosis	HP:0001650	0.181189	0.741869	4	13	1	1313	NR2F2	5
HP	Abnormal nasolacrimal system morphology	HP:0000614	0.181189	0.741869	4	13	1	1313	FREM1	5
HP	Anophthalmia	HP:0000528	0.19993	0.699121	5	13	1	1313	FREM1	5
HP	Abnormal aortic valve cusp morphology	HP:0031567	0.19993	0.699121	5	13	1	1313	NR2F2	5
HP	Bicuspid aortic valve	HP:0001647	0.19993	0.699121	5	13	1	1313	NR2F2	5
HP	Eyelid coloboma	HP:0000625	0.19993	0.699121	5	13	1	1313	FREM1	5
HP	Ectopic anus	HP:0004397	0.19993	0.699121	5	13	1	1313	FREM1	5
HP	Trigonocephaly	HP:0000243	0.19993	0.699121	5	13	1	1313	FREM1	5
HP	Aplasia/Hypoplasia of the eyelid	HP:0011226	0.22603	0.645834	6	13	1	1313	FREM1	5
HP	Hypotelorism	HP:0000601	0.22603	0.645834	6	13	1	1313	FREM1	5
HP	Prominent supraorbital ridges	HP:0000336	0.22603	0.645834	6	13	1	1313	FREM1	5
HP	Mitral regurgitation	HP:0001653	0.245002	0.610831	7	13	1	1313	NR2F2	5
HP	Cerebral ischemia	HP:0002637	0.245002	0.610831	7	13	1	1313	NR2F2	5
HP	Abnormal vagina morphology	HP:0000142	0.245002	0.610831	7	13	1	1313	FREM1	5
HP	Palpitations	HP:0001962	0.245002	0.610831	7	13	1	1313	NR2F2	5

## Sheet: Mouse Motor Cortex
source	term_name	term_id	adjusted_p_value	negative_log10_of_adjusted_p_value	term_size	query_size	intersection_size	effective_domain_size	intersections	cluster
GO:BP	regulation of alcohol biosynthetic process	GO:1902930	0.183013	0.737517	4	37	3	1231	PTK2B,SNCA,DKK3	1
MIRNA	hsa-miR-1266-5p	MIRNA:hsa-miR-1266-5p	0.153705	0.813312	6	34	3	1140	SV2B,DPY19L1,PCSK2	1
MIRNA	hsa-miR-4518	MIRNA:hsa-miR-4518	0.153705	0.813312	6	34	3	1140	SV2B,DPY19L1,PCSK2	1
CORUM	mGluR3-mGluR8 complex	CORUM:6371	0.00449671	2.3471	2	6	2	295	GRM3,GRM8	1
CORUM	ITGAV-ITGB3-PXN-PTK2b complex	CORUM:2363	0.0330508	1.48082	1	6	1	295	PTK2B	1
CORUM	OCT2-TLE4 complex	CORUM:3121	0.0330508	1.48082	1	6	1	295	TLE4	1
CORUM	DJ-1-SNCA complex, high molecular weight complex	CORUM:5830	0.0330508	1.48082	1	6	1	295	SNCA	1
CORUM	Glutamate receptor 8 complex, metabotropic	CORUM:6360	0.0330508	1.48082	1	6	1	295	GRM8	1
CORUM	mGluR2-mGluR8 complex	CORUM:6368	0.0330508	1.48082	1	6	1	295	GRM8	1
CORUM	mGluR3-mGluR4 complex	CORUM:6369	0.0330508	1.48082	1	6	1	295	GRM3	1
CORUM	SNCA-TUBB3 complex	CORUM:7241	0.0330508	1.48082	1	6	1	295	SNCA	1
CORUM	ArgBP2a-CBL-PTK2B complex	CORUM:5709	0.0436931	1.35959	2	6	1	295	PTK2B	1
CORUM	DGKZ-RASGRP1-HRAS complex	CORUM:6219	0.0436931	1.35959	2	6	1	295	RASGRP1	1
CORUM	mGluR3-mGluR7 complex	CORUM:6370	0.0436931	1.35959	2	6	1	295	GRM3	1
CORUM	EphA1 receptor signaling complex	CORUM:6842	0.0436931	1.35959	2	6	1	295	PTK2B	1
HP	Abnormal circulating estrogen level	HP:0025132	0.246085	0.608916	1	9	1	382	ZFPM2	1
HP	Vanishing testis	HP:0012870	0.246085	0.608916	1	9	1	382	ZFPM2	1
HP	Panniculitis	HP:0012490	0.246085	0.608916	1	9	1	382	RASGRP1	1
HP	Vocal tremor	HP:0012477	0.246085	0.608916	1	9	1	382	ANO3	1
HP	Decreased circulating level of specific antibody	HP:0012475	0.246085	0.608916	1	9	1	382	RASGRP1	1
HP	Hypoxemia	HP:0012418	0.246085	0.608916	1	9	1	382	ZFPM2	1
HP	Abnormal respiratory system morphology	HP:0012252	0.246085	0.608916	79	9	5	382	RASGRP1,ZFPM2,SATB2,ANO3,MEIS2	1
HP	Sex reversal	HP:0012245	0.246085	0.608916	1	9	1	382	ZFPM2	1
HP	Abnormal sex determination	HP:0012244	0.246085	0.608916	1	9	1	382	ZFPM2	1
HP	T-cell lymphoma	HP:0012190	0.246085	0.608916	1	9	1	382	RASGRP1	1
HP	Aplasia/Hypoplasia of the vagina	HP:0011026	0.246085	0.608916	1	9	1	382	ZFPM2	1
HP	Abnormality of T cell physiology	HP:0011840	0.246085	0.608916	1	9	1	382	RASGRP1	1
HP	Broad thumb	HP:0011304	0.246085	0.608916	11	9	2	382	SATB2,MEIS2	1
HP	Laterally extended eyebrow	HP:0011230	0.246085	0.608916	1	9	1	382	MEIS2	1
HP	Abnormality of serum cytokine level	HP:0011112	0.246085	0.608916	1	9	1	382	RASGRP1	1
HP	Abnormality of immune serum protein physiology	HP:0011111	0.246085	0.608916	1	9	1	382	RASGRP1	1
HP	Recurrent aphthous stomatitis	HP:0011107	0.246085	0.608916	1	9	1	382	RASGRP1	1
HP	Abnormal serum estradiol	HP:0025133	0.246085	0.608916	1	9	1	382	ZFPM2	1
HP	Aplasia/Hypoplasia of the testes	HP:0010468	0.246085	0.608916	8	9	2	382	ZFPM2,SATB2	1
HP	Aplasia/Hypoplasia of the diaphragm	HP:0010315	0.246085	0.608916	1	9	1	382	ZFPM2	1
HP	Broad hallux	HP:0010055	0.246085	0.608916	11	9	2	382	SATB2,MEIS2	1
HP	Elevated circulating luteinizing hormone level	HP:0011969	0.246085	0.608916	1	9	1	382	ZFPM2	1
HP	Cervical lymphadenopathy	HP:0025289	0.246085	0.608916	1	9	1	382	RASGRP1	1
HP	Abnormal circulating follicle-stimulating hormone level	HP:0030346	0.246085	0.608916	1	9	1	382	ZFPM2	1
HP	Abnormal spleen physiology	HP:0025409	0.246085	0.608916	1	9	1	382	RASGRP1	1
HP	Lymphocytosis	HP:0100827	0.246085	0.608916	1	9	1	382	RASGRP1	1
HP	Abnormality of the testis size	HP:0045058	0.246085	0.608916	11	9	2	382	ZFPM2,SATB2	1
HP	Increased proportion autoreactive unresponsive CD21-/low B cells	HP:0033207	0.246085	0.608916	1	9	1	382	RASGRP1	1
HP	Aphthous ulcer	HP:0032154	0.246085	0.608916	1	9	1	382	RASGRP1	1
HP	Anti-thyroglobulin antibody positivity	HP:0032069	0.246085	0.608916	1	9	1	382	RASGRP1	1
HP	Monotonic speech	HP:0031435	0.246085	0.608916	1	9	1	382	SNCA	1
HP	Abnormal speech prosody	HP:0031434	0.246085	0.608916	3	9	2	382	FOXP2,SNCA	1
HP	Impaired antigen-specific response	HP:0031404	0.246085	0.608916	1	9	1	382	RASGRP1	1
HP	Abnormal proportion of double-negative alpha-beta regulatory T cell	HP:0031399	0.246085	0.608916	1	9	1	382	RASGRP1	1
HP	Abnormal CD4:CD8 ratio	HP:0031394	0.246085	0.608916	1	9	1	382	RASGRP1	1
HP	Anti-thyroid peroxidase antibody positivity	HP:0025379	0.246085	0.608916	1	9	1	382	RASGRP1	1
HP	Abnormal proportion of CD8-positive T cells	HP:0031393	0.246085	0.608916	1	9	1	382	RASGRP1	1
HP	Abnormal T cell proliferation	HP:0031379	0.246085	0.608916	1	9	1	382	RASGRP1	1
HP	Abnormal lymphocyte proliferation	HP:0031378	0.246085	0.608916	1	9	1	382	RASGRP1	1
HP	Abnormal cell proliferation	HP:0031377	0.246085	0.608916	1	9	1	382	RASGRP1	1
HP	Abnormal serum interleukin level	HP:0030782	0.246085	0.608916	1	9	1	382	RASGRP1	1
HP	Short 2nd finger	HP:0009536	0.246085	0.608916	1	9	1	382	MEIS2	1
HP	Abnormal circulating luteinizing hormone level	HP:0030345	0.246085	0.608916	1	9	1	382	ZFPM2	1
HP	Defective T cell proliferation	HP:0030253	0.246085	0.608916	1	9	1	382	RASGRP1	1
HP	Peripheral hypermyelination	HP:0030173	0.246085	0.608916	1	9	1	382	NEFL	1
HP	Burkitt lymphoma	HP:0030080	0.246085	0.608916	1	9	1	382	RASGRP1	1
HP	Abnormal female reproductive system physiology	HP:0030012	0.246085	0.608916	18	9	3	382	RASGRP1,SNCA,ZFPM2	1
HP	Decreased lymphocyte proliferation in response to mitogen	HP:0031381	0.246085	0.608916	1	9	1	382	RASGRP1	1
HP	Decreased testicular size	HP:0008734	0.246085	0.608916	8	9	2	382	ZFPM2,SATB2	1
HP	Grammar-specific speech disorder	HP:0006977	0.246085	0.608916	1	9	1	382	FOXP2	1
HP	Hypoplasia of the vagina	HP:0008726	0.246085	0.608916	1	9	1	382	ZFPM2	1
HP	Systemic lupus erythematosus	HP:0002725	0.246085	0.608916	1	9	1	382	RASGRP1	1
HP	Vasculitis	HP:0002633	0.246085	0.608916	1	9	1	382	RASGRP1	1
HP	Incomprehensible speech	HP:0002546	0.246085	0.608916	4	9	2	382	FOXP2,SATB2	1
HP	Abnormality of the upper respiratory tract	HP:0002087	0.246085	0.608916	37	9	4	382	RASGRP1,SATB2,ANO3,MEIS2	1
HP	Autoimmune thrombocytopenia	HP:0001973	0.246085	0.608916	1	9	1	382	RASGRP1	1
HP	Hypersplenism	HP:0001971	0.246085	0.608916	1	9	1	382	RASGRP1	1
HP	Neutropenia in presence of anti-neutropil antibodies	HP:0001904	0.246085	0.608916	1	9	1	382	RASGRP1	1
HP	Autoimmune hemolytic anemia	HP:0001890	0.246085	0.608916	1	9	1	382	RASGRP1	1
HP	Broad toe	HP:0001837	0.246085	0.608916	11	9	2	382	SATB2,MEIS2	1
HP	Laryngomalacia	HP:0001601	0.246085	0.608916	9	9	2	382	SATB2,MEIS2	1
HP	Abnormality of the larynx	HP:0001600	0.246085	0.608916	24	9	3	382	SATB2,ANO3,MEIS2	1
HP	Increased circulating gonadotropin level	HP:0000837	0.246085	0.608916	1	9	1	382	ZFPM2	1
HP	Low frustration tolerance	HP:0000744	0.246085	0.608916	1	9	1	382	SNCA	1
HP	Dacryocystitis	HP:0000620	0.246085	0.608916	1	9	1	382	SATB2	1
HP	Narrow nose	HP:0000460	0.246085	0.608916	1	9	1	382	SATB2	1
HP	Convex nasal ridge	HP:0000444	0.246085	0.608916	6	9	2	382	SATB2,MEIS2	1
HP	Ovarian gonadoblastoma	HP:0000149	0.246085	0.608916	1	9	1	382	ZFPM2	1
HP	Abnormality of the ovary	HP:0000137	0.246085	0.608916	9	9	2	382	RASGRP1,ZFPM2	1
HP	Gonadal dysgenesis	HP:0000133	0.246085	0.608916	1	9	1	382	ZFPM2	1
HP	Fused labia minora	HP:0000063	0.246085	0.608916	1	9	1	382	ZFPM2	1
HP	Testicular gonadoblastoma	HP:0000030	0.246085	0.608916	1	9	1	382	ZFPM2	1
HP	Chronic noninfectious lymphadenopathy	HP:0002730	0.246085	0.608916	1	9	1	382	RASGRP1	1
HP	Decreased specific anti-polysaccharide antibody level	HP:0002848	0.246085	0.608916	1	9	1	382	RASGRP1	1
HP	Elevated proportion of CD4-negative, CD8-negative, alpha-beta regulatory T cells	HP:0002851	0.246085	0.608916	1	9	1	382	RASGRP1	1
HP	Rheumatoid factor positive	HP:0002923	0.246085	0.608916	1	9	1	382	RASGRP1	1
HP	Elevated circulating follicle stimulating hormone level	HP:0008232	0.246085	0.608916	1	9	1	382	ZFPM2	1
HP	Decreased serum estradiol	HP:0008214	0.246085	0.608916	1	9	1	382	ZFPM2	1
HP	Primary gonadal insufficiency	HP:0008193	0.246085	0.608916	1	9	1	382	ZFPM2	1
HP	Clusters of axonal regeneration	HP:0007233	0.246085	0.608916	1	9	1	382	NEFL	1
HP	Abnormal blood oxygen level	HP:0500165	0.246085	0.608916	1	9	1	382	ZFPM2	1
HP	Aplasia/Hypoplasia of the 2nd finger	HP:0006264	0.246085	0.608916	1	9	1	382	MEIS2	1
HP	Hypotrophy of the small hand muscles	HP:0006006	0.246085	0.608916	1	9	1	382	NEFL	1
HP	Impaired T cell function	HP:0005435	0.246085	0.608916	1	9	1	382	RASGRP1	1
HP	Decreased proportion of CD4-positive helper T cells	HP:0005407	0.246085	0.608916	1	9	1	382	RASGRP1	1
HP	Increased B cell count	HP:0005404	0.246085	0.608916	1	9	1	382	RASGRP1	1
HP	Female external genitalia in individual with 46,XY karyotype	HP:0008730	0.246085	0.608916	1	9	1	382	ZFPM2	1
HP	T lymphocytopenia	HP:0005403	0.246085	0.608916	1	9	1	382	RASGRP1	1
HP	Coombs-positive hemolytic anemia	HP:0004844	0.246085	0.608916	1	9	1	382	RASGRP1	1
HP	Myelin outfoldings	HP:0004336	0.246085	0.608916	1	9	1	382	NEFL	1
HP	Abnormality of the gastric mucosa	HP:0004295	0.246085	0.608916	1	9	1	382	RASGRP1	1
HP	Abnormal 5th finger morphology	HP:0004207	0.246085	0.608916	27	9	3	382	ZFPM2,SATB2,MEIS2	1
HP	Antiphospholipid antibody positivity	HP:0003613	0.246085	0.608916	1	9	1	382	RASGRP1	1
HP	Middle age onset	HP:0003596	0.246085	0.608916	1	9	1	382	SNCA	1
HP	Segmental peripheral demyelination/remyelination	HP:0003481	0.246085	0.608916	1	9	1	382	NEFL	1
HP	Increased circulating IgA level	HP:0003261	0.246085	0.608916	1	9	1	382	RASGRP1	1
HP	Increased circulating IgG level	HP:0003237	0.246085	0.608916	1	9	1	382	RASGRP1	1
HP	Increased circulating IgE level	HP:0003212	0.246085	0.608916	1	9	1	382	RASGRP1	1
HP	Gastritis	HP:0005263	0.246085	0.608916	1	9	1	382	RASGRP1	1
HP	Abnormal proportion of CD4-positive helper T cells	HP:0500267	0.246085	0.608916	1	9	1	382	RASGRP1	1
GO:MF	protein serine/threonine kinase activity	GO:0004674	0.0998987	1.00044	51	370	28	1238	PTK2B,KALRN,MAPK4,MAST3,CAMK2A,CDK14,RPS6KA3,NLK,NUAK1,PRKCA,MAP3K5,MAST4,PRKCB,CAMKK1,CAMKK2,CAMKV,MARK1,TLK1,WNK2,PRKAG2,KSR2,DCLK1,CAMK1D,CDKL5,PRKG1,DAPK1,PAK1,RPS6KC1	2
GO:MF	calmodulin binding	GO:0005516	0.174469	0.758281	46	370	24	1238	ARPP21,NRGN,RGS4,RYR1,CAMK2A,PDE1A,KCNH1,KCNQ5,ATP2B1,RYR2,SYT7,KCNH5,PPP3CA,CAMKK1,RYR3,ADD2,CAMKK2,CAMKV,MYH10,CAMK1D,DAPK1,UNC13A,SLC8A1,KCNQ3	2
GO:MF	phosphotransferase activity, alcohol group as acceptor	GO:0016773	0.174469	0.758281	76	370	36	1238	PTK2B,EPHA4,KALRN,MAPK4,MAST3,PGM2L1,DGKB,CAMK2A,DGKH,CDK14,RPS6KA3,NLK,NUAK1,PRKCA,MAP3K5,DGKZ,MAST4,PRKCB,CAMKK1,CAMKK2,CAMKV,MARK1,TLK1,WNK2,PRKAG2,KSR2,ITPK1,DCLK1,CAMK1D,DGKI,CDKL5,PRKG1,DAPK1,PAK1,EPHB6,RPS6KC1	2
GO:MF	cation binding	GO:0043169	0.174469	0.758281	329	370	121	1238	CACNA2D1,PDZRN3,RASGRP1,FOXP1,SLIT3,KALRN,LMO7,MAST3,EXT1,NPAS2,NPTXR,FSTL4,PGM2L1,DGKB,CSGALNACT1,CACNA1E,RYR1,LMO4,CAMK2A,DGKH,ACTN1,NELL2,FAT3,FRAS1,NR4A2,PDE1A,PDE7B,GRM7,CPNE5,CHSY3,PDE4B,GDA,ATP1A1,RORB,ITPR1,ITGA8,TESC,NPTX1,SYT4,ATP2B1,CADPS2,CDH12,PDP1,XYLT1,RNF144A,SNCA,CDH10,PRICKLE1,RYR2,RPS6KA3,KCNIP4,TENM2,NLK,SLIT2,ZFYVE28,NUAK1,PRKCA,SYT7,PRICKLE2,MAP3K5,MGAT5,HIVEP2,DGKZ,HIVEP3,K…	2
GO:MF	metal ion binding	GO:0046872	0.174469	0.758281	320	370	118	1238	CACNA2D1,PDZRN3,RASGRP1,FOXP1,SLIT3,KALRN,LMO7,MAST3,EXT1,NPAS2,NPTXR,FSTL4,PGM2L1,DGKB,CSGALNACT1,CACNA1E,RYR1,LMO4,CAMK2A,DGKH,ACTN1,NELL2,FAT3,FRAS1,NR4A2,PDE1A,PDE7B,GRM7,CPNE5,CHSY3,PDE4B,GDA,ATP1A1,RORB,ITPR1,ITGA8,TESC,NPTX1,SYT4,ATP2B1,CADPS2,CDH12,PDP1,XYLT1,RNF144A,SNCA,CDH10,PRICKLE1,RYR2,RPS6KA3,KCNIP4,TENM2,NLK,SLIT2,ZFYVE28,NUAK1,PRKCA,SYT7,PRICKLE2,MAP3K5,MGAT5,HIVEP2,DGKZ,HIVEP3,K…	2
GO:MF	protein kinase activity	GO:0004672	0.238205	0.623048	63	370	30	1238	PTK2B,EPHA4,KALRN,MAPK4,MAST3,CAMK2A,CDK14,RPS6KA3,NLK,NUAK1,PRKCA,MAP3K5,MAST4,PRKCB,CAMKK1,CAMKK2,CAMKV,MARK1,TLK1,WNK2,PRKAG2,KSR2,DCLK1,CAMK1D,CDKL5,PRKG1,DAPK1,PAK1,EPHB6,RPS6KC1	2
source	term_name	term_id	adjusted_p_value	negative_log10_of_adjusted_p_value	term_size	query_size	intersection_size	effective_domain_size	intersections	3
GO:MF	DNA-binding transcription factor activity, RNA polymerase II-specific	GO:0000981	0.079746	1.09829	59	419	34	1238	SOX6,ESRRG,RARB,TRPS1,ETV6,CUX2,MAFB,CUX1,RORA,KLF12,TCF4,ZEB2,LRRFIP1,CSRNP3,SOX5,BACH1,MEF2C,THRB,TSHZ3,NFAT5,MAF,DLX1,MEF2A,TFDP2,CDC5L,BACH2,PKNOX2,TLE4,BCL11B,NR3C2,PRDM2,AEBP2,RFX3,ARNTL2	3
GO:MF	DNA-binding transcription factor activity	GO:0003700	0.079746	1.09829	60	419	34	1238	SOX6,ESRRG,RARB,TRPS1,ETV6,CUX2,MAFB,CUX1,RORA,KLF12,TCF4,ZEB2,LRRFIP1,CSRNP3,SOX5,BACH1,MEF2C,THRB,TSHZ3,NFAT5,MAF,DLX1,MEF2A,TFDP2,CDC5L,BACH2,PKNOX2,TLE4,BCL11B,NR3C2,PRDM2,AEBP2,RFX3,ARNTL2	3
GO:MF	transcription regulatory region sequence-specific DNA binding	GO:0000976	0.146277	0.834824	59	419	32	1238	ERBB4,SOX6,ESRRG,RARB,TRPS1,ETV6,CUX2,MAFB,CUX1,ARID5B,RORA,KLF12,TCF4,LRRFIP1,SOX5,BACH1,MEF2C,THRB,NFAT5,MAF,DLX1,MEF2A,TFDP2,CDC5L,BACH2,PKNOX2,BCL11B,NR3C2,PRDM2,AEBP2,RFX3,ARNTL2	3
GO:MF	RNA polymerase II transcription regulatory region sequence-specific DNA binding	GO:0000977	0.146277	0.834824	52	419	29	1238	SOX6,ESRRG,RARB,TRPS1,ETV6,CUX2,MAFB,CUX1,RORA,KLF12,TCF4,LRRFIP1,BACH1,MEF2C,THRB,NFAT5,MAF,DLX1,MEF2A,TFDP2,CDC5L,BACH2,PKNOX2,BCL11B,NR3C2,PRDM2,AEBP2,RFX3,ARNTL2	3
GO:MF	regulatory region nucleic acid binding	GO:0001067	0.146277	0.834824	59	419	32	1238	ERBB4,SOX6,ESRRG,RARB,TRPS1,ETV6,CUX2,MAFB,CUX1,ARID5B,RORA,KLF12,TCF4,LRRFIP1,SOX5,BACH1,MEF2C,THRB,NFAT5,MAF,DLX1,MEF2A,TFDP2,CDC5L,BACH2,PKNOX2,BCL11B,NR3C2,PRDM2,AEBP2,RFX3,ARNTL2	3
GO:MF	sequence-specific DNA binding	GO:0043565	0.151086	0.820777	69	419	36	1238	ERBB4,SOX6,ESRRG,RARB,PPARGC1A,TRPS1,ETV6,CUX2,MAFB,CUX1,ARID5B,RORA,KLF12,TCF4,ZEB2,LRRFIP1,CSRNP3,SOX5,BACH1,MEF2C,THRB,NFAT5,MAF,DLX1,MEF2A,TFDP2,CDC5L,BACH2,PKNOX2,HMBOX1,BCL11B,NR3C2,PRDM2,AEBP2,RFX3,ARNTL2	3
GO:MF	DNA-binding transcription activator activity, RNA polymerase II-specific	GO:0001228	0.179695	0.745463	23	419	15	1238	ESRRG,ETV6,MAFB,TCF4,ZEB2,CSRNP3,BACH1,MEF2C,NFAT5,MAF,MEF2A,TFDP2,CDC5L,BCL11B,PRDM2	3
GO:MF	sequence-specific double-stranded DNA binding	GO:1990837	0.179695	0.745463	63	419	33	1238	ERBB4,SOX6,ESRRG,RARB,TRPS1,ETV6,CUX2,MAFB,CUX1,ARID5B,RORA,KLF12,TCF4,LRRFIP1,SOX5,BACH1,MEF2C,THRB,NFAT5,MAF,DLX1,MEF2A,TFDP2,CDC5L,BACH2,PKNOX2,HMBOX1,BCL11B,NR3C2,PRDM2,AEBP2,RFX3,ARNTL2	3
GO:MF	cis-regulatory region sequence-specific DNA binding	GO:0000987	0.179695	0.745463	45	419	25	1238	SOX6,ESRRG,RARB,ETV6,CUX2,MAFB,RORA,KLF12,TCF4,LRRFIP1,SOX5,BACH1,MEF2C,THRB,NFAT5,MAF,DLX1,MEF2A,BACH2,PKNOX2,BCL11B,NR3C2,AEBP2,RFX3,ARNTL2	3
GO:MF	DNA-binding transcription activator activity	GO:0001216	0.179695	0.745463	23	419	15	1238	ESRRG,ETV6,MAFB,TCF4,ZEB2,CSRNP3,BACH1,MEF2C,NFAT5,MAF,MEF2A,TFDP2,CDC5L,BCL11B,PRDM2	3
GO:MF	nucleoside-triphosphatase regulator activity	GO:0060589	0.186503	0.729313	69	419	35	1238	DOCK4,SLIT2,ARHGAP5,TRIO,RAPGEF5,ADGRB3,ARHGAP21,ARHGEF3,ITSN1,GIT2,RALGAPA2,TIAM1,ATP1B1,SRGAP3,NF1,DENND5B,RAP1GAP,DOCK9,RASGRF2,IQSEC1,DGKI,ABR,ARAP2,CYTH1,DNAJA1,HERC1,ELMOD1,ARHGAP20,RAB3A,RAPGEF4,RASA1,GNB5,SIRPA,DOCK3,RASAL2	3
GO:MF	vitamin B6 binding	GO:0070279	0.218293	0.660961	5	419	5	1238	GAD1,GOT1,ABAT,GAD2,PDXK	3
GO:MF	solute:cation symporter activity	GO:0015294	0.218293	0.660961	10	419	8	1238	SLC6A1,SLC25A3,SLC38A1,SLC4A8,SLC6A17,SLC12A5,SLC2A13,SLC4A10	3
GO:MF	symporter activity	GO:0015293	0.218293	0.660961	12	419	9	1238	SLC6A1,SLC25A3,SLC38A1,SLC24A2,SLC4A8,SLC6A17,SLC12A5,SLC2A13,SLC4A10	3
GO:MF	secondary active transmembrane transporter activity	GO:0015291	0.218293	0.660961	16	419	11	1238	SLC6A1,SLC25A3,ATP1A3,SLC38A1,SLC24A2,SLC4A8,SLC6A17,SLC12A5,SLC2A13,SLC4A10,SLCO3A1	3
GO:MF	double-stranded DNA binding	GO:0003690	0.218293	0.660961	66	419	33	1238	ERBB4,SOX6,ESRRG,RARB,TRPS1,ETV6,CUX2,MAFB,CUX1,ARID5B,RORA,KLF12,TCF4,LRRFIP1,SOX5,BACH1,MEF2C,THRB,NFAT5,MAF,DLX1,MEF2A,TFDP2,CDC5L,BACH2,PKNOX2,HMBOX1,BCL11B,NR3C2,PRDM2,AEBP2,RFX3,ARNTL2	3
GO:MF	DNA binding	GO:0003677	0.218293	0.660961	108	419	50	1238	ERBB4,SOX6,ESRRG,RARB,PPARGC1A,TRPS1,ETV6,CUX2,MAFB,TOX3,CUX1,ARID5B,TOX2,RORA,KLF12,TCF4,PHTF1,ZEB2,LRRFIP1,CSRNP3,SOX5,BACH1,MEF2C,THRB,STRBP,BDP1,TSHZ3,CERS6,NFAT5,TRERF1,MAF,DLX1,MEF2A,TFDP2,ZFAND5,CDC5L,BACH2,RBM5,PKNOX2,HMBOX1,CHD5,BCL11B,PDS5B,NR3C2,EEPD1,PRDM2,AEBP2,RFX3,AFF3,ARNTL2	3
GO:MF	RNA polymerase II cis-regulatory region sequence-specific DNA binding	GO:0000978	0.218293	0.660961	44	419	24	1238	SOX6,ESRRG,RARB,ETV6,CUX2,MAFB,RORA,KLF12,TCF4,LRRFIP1,BACH1,MEF2C,THRB,NFAT5,MAF,DLX1,MEF2A,BACH2,PKNOX2,BCL11B,NR3C2,AEBP2,RFX3,ARNTL2	3
GO:MF	pyridoxal phosphate binding	GO:0030170	0.218293	0.660961	5	419	5	1238	GAD1,GOT1,ABAT,GAD2,PDXK	3
HPA	stomach 2	HPA:0550000	0.196577	0.706468	512	271	189	809	TAC1,ERBB4,SOX6,EYA4,TMEM108,RARB,PTPRE,PPIP5K2,NTRK3,SORBS1,ETV6,TRIO,PTPRM,PARM1,ACSL3,RPS6KA2,NEBL,KCNAB1,TRPM2,MAFB,FMN1,ARHGAP21,VWC2,MAN1A2,MTSS1,TOX3,CUX1,USP25,LDHB,UBASH3B,OPTN,ELAVL2,ITSN1,RERG,EFR3A,GOT1,INPP4B,ENOX1,KAZN,CKB,ATP2A2,ITPR1,KLHL5,GIT2,GNPTAB,RORA,KLF12,KIFC2,LUZP1,TCF4,TIAM1,EVL,ADCY8,KIF5A,DGKD,WWP1,SGK1,LANCL1,MPP6,ATP1B1,SPTAN1,ABAT,EPB41L2,GCC2,LRRFIP1,CSRNP3,KCNAB2,…	3
HPA	parathyroid gland; glandular cells[鈮edium]	HPA:0360052	0.196577	0.706468	271	271	109	809	PVALB,ERBB4,EYA4,RARB,SORBS1,PTPRM,PARM1,ACSL3,RPS6KA2,TRPM2,MAFB,FMN1,ARHGAP21,MAN1A2,MTSS1,CUX1,USP25,LDHB,UBASH3B,OPTN,EFR3A,GOT1,KLHL5,GIT2,GNPTAB,CLEC16A,EPB41L3,RORA,KIFC2,LUZP1,TIAM1,ADCY8,DGKD,WWP1,SGK1,ATP1B1,SPTAN1,ABAT,GCC2,CSRNP3,RAP1GAP,PKD1,TACC1,ALCAM,ISCU,CDC14B,ST8SIA1,WNK2,PAIP2,MICAL2,TSHZ3,ABR,WLS,CLVS1,KIDINS220,ARAP2,FAR2,MAF,SAT1,CNTN5,MEF2A,SCLT1,COX6C,ZMYND8,REPS1,TFDP2,R…	3
HPA	skeletal muscle	HPA:0440000	0.196577	0.706468	370	271	142	809	SOX6,EYA4,ANK1,RARB,PTPRE,PPIP5K2,NTRK3,SORBS1,ETV6,PTPRM,ACSL3,RPS6KA2,MAFB,FMN1,ARHGAP21,VWC2,MAN1A2,MTSS1,CUX1,USP25,LDHB,UBASH3B,OPTN,ITSN1,RERG,EFR3A,GOT1,INPP4B,KAZN,CKB,ATP2A2,KLHL5,GIT2,GNPTAB,RORA,KLF12,KIFC2,TCF4,TIAM1,ADCY8,WWP1,SGK1,LANCL1,SRGAP3,SPTAN1,GCC2,OSBPL6,CSRNP3,DENND5B,PI4KA,MEF2C,DGKZ,ALK,SH3RF3,TACC1,ALCAM,ISCU,ST8SIA1,MGAT4C,WNK2,PAIP2,RHOBTB2,MICAL2,PRKCA,TSHZ3,ABR,WLS,…	3
HPA	salivary gland; glandular cells[鈮ow]	HPA:0420051	0.196577	0.706468	434	271	163	809	TAC1,ERBB4,EYA4,TMEM108,RARB,PTPRE,PPIP5K2,TRPS1,NTRK3,SORBS1,ETV6,TRIO,PARM1,ACSL3,RPS6KA2,KCNAB1,TRPM2,FMN1,ARHGAP21,VWC2,MAN1A2,MTSS1,CUX1,USP25,LDHB,UBASH3B,OPTN,ITSN1,EFR3A,GOT1,INPP4B,ENOX1,KAZN,ATP2A2,KLHL5,GIT2,GNPTAB,CLEC16A,RORA,KLF12,KIFC2,LUZP1,TCF4,TIAM1,DGKD,WWP1,SGK1,ATP1B1,SPTAN1,ABAT,GCC2,LRRFIP1,CSRNP3,KCNAB2,DENND5B,PI4KA,DGKZ,RAP1GAP,SH3RF3,TACC1,ALCAM,ISCU,ST8SIA1,WNK2,PAIP2,…	3
HPA	salivary gland	HPA:0420000	0.196577	0.706468	434	271	163	809	TAC1,ERBB4,EYA4,TMEM108,RARB,PTPRE,PPIP5K2,TRPS1,NTRK3,SORBS1,ETV6,TRIO,PARM1,ACSL3,RPS6KA2,KCNAB1,TRPM2,FMN1,ARHGAP21,VWC2,MAN1A2,MTSS1,CUX1,USP25,LDHB,UBASH3B,OPTN,ITSN1,EFR3A,GOT1,INPP4B,ENOX1,KAZN,ATP2A2,KLHL5,GIT2,GNPTAB,CLEC16A,RORA,KLF12,KIFC2,LUZP1,TCF4,TIAM1,DGKD,WWP1,SGK1,ATP1B1,SPTAN1,ABAT,GCC2,LRRFIP1,CSRNP3,KCNAB2,DENND5B,PI4KA,DGKZ,RAP1GAP,SH3RF3,TACC1,ALCAM,ISCU,ST8SIA1,WNK2,PAIP2,…	3
HPA	rectum; glandular cells[鈮edium]	HPA:0400052	0.196577	0.706468	396	271	152	809	EYA4,TMEM108,PTPRE,PPIP5K2,SORBS1,TRIO,PTPRM,PARM1,ACSL3,RPS6KA2,NEBL,KCNAB1,FMN1,VWC2,MAN1A2,MTSS1,CUX1,USP25,LDHB,UBASH3B,OPTN,ITSN1,EFR3A,GOT1,INPP4B,ENOX1,KAZN,CKB,KLHL5,GIT2,GNPTAB,CLEC16A,RORA,KIFC2,LUZP1,TCF4,TIAM1,ADCY8,DGKD,WWP1,SGK1,MPP6,ATP1B1,SPTAN1,EPB41L2,GCC2,LRRFIP1,CSRNP3,SRSF5,DENND5B,CADPS,RAP1GAP,SH3RF3,PKD1,TACC1,ISCU,ST8SIA1,WNK2,PAIP2,CHGB,KCNMA1,RAB3B,RHOBTB2,MICAL2,TSHZ3,…	3
HPA	stomach 2; glandular cells[鈮ow]	HPA:0550051	0.196577	0.706468	512	271	189	809	TAC1,ERBB4,SOX6,EYA4,TMEM108,RARB,PTPRE,PPIP5K2,NTRK3,SORBS1,ETV6,TRIO,PTPRM,PARM1,ACSL3,RPS6KA2,NEBL,KCNAB1,TRPM2,MAFB,FMN1,ARHGAP21,VWC2,MAN1A2,MTSS1,TOX3,CUX1,USP25,LDHB,UBASH3B,OPTN,ELAVL2,ITSN1,RERG,EFR3A,GOT1,INPP4B,ENOX1,KAZN,CKB,ATP2A2,ITPR1,KLHL5,GIT2,GNPTAB,RORA,KLF12,KIFC2,LUZP1,TCF4,TIAM1,EVL,ADCY8,KIF5A,DGKD,WWP1,SGK1,LANCL1,MPP6,ATP1B1,SPTAN1,ABAT,EPB41L2,GCC2,LRRFIP1,CSRNP3,KCNAB2,…	3
HPA	skeletal muscle; myocytes[鈮ow]	HPA:0440341	0.196577	0.706468	370	271	142	809	SOX6,EYA4,ANK1,RARB,PTPRE,PPIP5K2,NTRK3,SORBS1,ETV6,PTPRM,ACSL3,RPS6KA2,MAFB,FMN1,ARHGAP21,VWC2,MAN1A2,MTSS1,CUX1,USP25,LDHB,UBASH3B,OPTN,ITSN1,RERG,EFR3A,GOT1,INPP4B,KAZN,CKB,ATP2A2,KLHL5,GIT2,GNPTAB,RORA,KLF12,KIFC2,TCF4,TIAM1,ADCY8,WWP1,SGK1,LANCL1,SRGAP3,SPTAN1,GCC2,OSBPL6,CSRNP3,DENND5B,PI4KA,MEF2C,DGKZ,ALK,SH3RF3,TACC1,ALCAM,ISCU,ST8SIA1,MGAT4C,WNK2,PAIP2,RHOBTB2,MICAL2,PRKCA,TSHZ3,ABR,WLS,…	3
HPA	urinary bladder; urothelial cells[鈮ow]	HPA:0610831	0.196577	0.706468	465	271	173	809	EYA4,TMEM108,RARB,PTPRE,SORBS1,ETV6,TRIO,PTPRM,PARM1,ACSL3,RPS6KA2,NEBL,MAFB,FMN1,ARHGAP21,VWC2,MAN1A2,MTSS1,OSBPL3,CUX1,USP25,LDHB,UBASH3B,OPTN,ITSN1,EFR3A,GOT1,INPP4B,KAZN,ATP2A2,KLHL5,GIT2,GNPTAB,CLEC16A,RORA,KIFC2,LUZP1,TCF4,TIAM1,EVL,ADCY8,KIF5A,DGKD,WWP1,SGK1,LANCL1,MPP6,ATP1B1,SRGAP3,SPTAN1,ABAT,EPB41L2,GCC2,LRRFIP1,CSRNP3,KCNAB2,SRSF5,DENND5B,BACH1,MEF2C,ALK,SH3RF3,PKD1,TACC1,ALCAM,ISCU,C…	3
HPA	urinary bladder	HPA:0610000	0.196577	0.706468	465	271	173	809	EYA4,TMEM108,RARB,PTPRE,SORBS1,ETV6,TRIO,PTPRM,PARM1,ACSL3,RPS6KA2,NEBL,MAFB,FMN1,ARHGAP21,VWC2,MAN1A2,MTSS1,OSBPL3,CUX1,USP25,LDHB,UBASH3B,OPTN,ITSN1,EFR3A,GOT1,INPP4B,KAZN,ATP2A2,KLHL5,GIT2,GNPTAB,CLEC16A,RORA,KIFC2,LUZP1,TCF4,TIAM1,EVL,ADCY8,KIF5A,DGKD,WWP1,SGK1,LANCL1,MPP6,ATP1B1,SRGAP3,SPTAN1,ABAT,EPB41L2,GCC2,LRRFIP1,CSRNP3,KCNAB2,SRSF5,DENND5B,BACH1,MEF2C,ALK,SH3RF3,PKD1,TACC1,ALCAM,ISCU,C…	3
HPA	colon; glandular cells[鈮edium]	HPA:0130052	0.245475	0.609993	383	271	145	809	EYA4,TMEM108,RARB,PPIP5K2,SORBS1,TRIO,PTPRM,PARM1,ACSL3,RPS6KA2,NEBL,FMN1,VWC2,MAN1A2,MTSS1,CUX1,USP25,LDHB,UBASH3B,OPTN,ITSN1,EFR3A,GOT1,INPP4B,ENOX1,CKB,KLHL5,GIT2,GNPTAB,CLEC16A,RORA,KLF12,KIFC2,LUZP1,TCF4,TIAM1,ADCY8,DGKD,SGK1,ATP1B1,SPTAN1,EPB41L2,GCC2,LRRFIP1,CSRNP3,SRSF5,DENND5B,RAP1GAP,SH3RF3,PKD1,TACC1,ISCU,ST8SIA1,WSB1,WNK2,PAIP2,CHGB,KCNMA1,RAB3B,RHOBTB2,MICAL2,TSHZ3,ABR,WLS,CLVS1,KIDI…	3
GO:CC	intrinsic component of membrane	GO:0031224	0.00241992	2.6162	492	160	89	1251	GRIN3A,SYNPR,CDH13,RAB3B,SHISA6,TMEM130,GRIK3,CHL1,CDH9,PCDH11X,NETO2,GRIK1,SEMA6D,GRIA1,CACNA2D3,ADCY2,STXBP6,LSAMP,GAD2,KCTD8,CNTN3,TRHDE,NRXN3,NETO1,PTPRM,GALNTL6,PAM,TMEFF2,THSD7A,NKAIN3,SCN3B,CERS6,CDH4,KCNIP1,ATP6AP2,GRM7,ANO5,CHRM3,MGAT4C,DSCAM,GRID2,CADM2,XKR4,ATP1B1,GALNT14,KCNC2,DPP6,CACNG3,NCAM1,ITFG1,LINGO2,PTCHD4,OLFM3,SLC6A1,APLP1,CYP46A1,PTPRN,EPB41L3,DSCAML1,ATP6AP1,GRIA3,EPHA6,CN…	4
GO:CC	integral component of membrane	GO:0016021	0.00626321	2.2032	471	160	84	1251	GRIN3A,SYNPR,SHISA6,TMEM130,GRIK3,CHL1,CDH9,PCDH11X,NETO2,GRIK1,SEMA6D,GRIA1,CACNA2D3,ADCY2,STXBP6,LSAMP,KCTD8,TRHDE,NRXN3,NETO1,PTPRM,GALNTL6,PAM,TMEFF2,THSD7A,NKAIN3,SCN3B,CERS6,CDH4,KCNIP1,ATP6AP2,GRM7,ANO5,CHRM3,MGAT4C,DSCAM,GRID2,CADM2,XKR4,ATP1B1,GALNT14,KCNC2,DPP6,CACNG3,NCAM1,ITFG1,LINGO2,PTCHD4,OLFM3,SLC6A1,APLP1,CYP46A1,PTPRN,EPB41L3,DSCAML1,ATP6AP1,GRIA3,EPHA6,CNTNAP2,ASIC2,PLPPR1,CACN…	4
GO:CC	integral component of plasma membrane	GO:0005887	0.0515413	1.28784	209	160	42	1251	GRIN3A,SHISA6,TMEM130,GRIK3,CDH9,PCDH11X,GRIK1,SEMA6D,GRIA1,ADCY2,TRHDE,NRXN3,NETO1,PTPRM,SCN3B,CDH4,KCNIP1,GRM7,CHRM3,DSCAM,GRID2,ATP1B1,KCNC2,DPP6,CACNG3,OLFM3,SLC6A1,GRIA3,EPHA6,CNTNAP2,ASIC2,PLPPR1,CACNG8,KCND3,PCDH15,SORCS2,CADM3,SLC24A3,COL25A1,FAT1,PTPRN2,KCNQ3	4
GO:CC	extracellular matrix	GO:0031012	0.0515413	1.28784	52	160	16	1251	RELN,LAMA4,CDH13,COL19A1,SPOCK3,CBLN4,TIMP2,TMEFF2,CLU,NCAM1,LINGO2,COL11A1,APLP1,GLG1,COL25A1,GPC6	4
GO:CC	intrinsic component of plasma membrane	GO:0031226	0.0515413	1.28784	221	160	44	1251	GRIN3A,SHISA6,TMEM130,GRIK3,CDH9,PCDH11X,GRIK1,SEMA6D,GRIA1,ADCY2,TRHDE,NRXN3,NETO1,PTPRM,SCN3B,CDH4,KCNIP1,GRM7,CHRM3,DSCAM,GRID2,ATP1B1,KCNC2,DPP6,CACNG3,OLFM3,SLC6A1,GRIA3,EPHA6,CNTNAP2,ASIC2,PLPPR1,CACNG8,KCND3,PCDH15,CNTN6,SORCS2,CADM3,SLC24A3,COL25A1,GPC6,FAT1,PTPRN2,KCNQ3	4
GO:CC	collagen-containing extracellular matrix	GO:0062023	0.0515413	1.28784	35	160	12	1251	LAMA4,CDH13,COL19A1,CBLN4,TIMP2,TMEFF2,CLU,NCAM1,COL11A1,APLP1,COL25A1,GPC6	4
GO:CC	plasma membrane protein complex	GO:0098797	0.102825	0.987901	110	160	25	1251	GRIN3A,CDH13,SHISA6,GRIK3,CDH9,GRIA1,CACNA2D3,SCN3B,CDH4,KCNIP1,IGF1,GRID2,ATP1B1,KCNC2,DPP6,CACNG3,OLFM3,SNTG1,DMD,ATP6AP1,GRIA3,CNTNAP2,CACNG8,KCND3,KCNQ3	4
GO:CC	neurotransmitter receptor complex	GO:0098878	0.110292	0.957457	25	160	9	1251	GRIN3A,SHISA6,GRIK3,GRIA1,GRID2,CACNG3,OLFM3,GRIA3,CACNG8	4
GO:CC	ionotropic glutamate receptor complex	GO:0008328	0.110292	0.957457	25	160	9	1251	GRIN3A,SHISA6,GRIK3,GRIA1,GRID2,CACNG3,OLFM3,GRIA3,CACNG8	4
GO:CC	AMPA glutamate receptor complex	GO:0032281	0.203656	0.691102	14	160	6	1251	SHISA6,GRIA1,CACNG3,OLFM3,GRIA3,CACNG8	4
GO:CC	excitatory synapse	GO:0060076	0.216519	0.664504	28	160	9	1251	UNC13C,SHISA6,GRIA1,NETO1,GRID2,CACNG3,GRIA3,CNTN6,CADM3	4
CORUM	RNA polymerase II complex, chromatin structure modifying	CORUM:3066	0.1124	0.949235	1	21	1	295	SMARCA2	4
CORUM	CIN85 homotetramer complex	CORUM:3173	0.1124	0.949235	1	21	1	295	SH3KBP1	4
CORUM	CIN85-BLNK complex	CORUM:3174	0.1124	0.949235	1	21	1	295	SH3KBP1	4
CORUM	CIN85-CBL complex	CORUM:3175	0.1124	0.949235	1	21	1	295	SH3KBP1	4
CORUM	SWI/SNF-related chromatin-remodeling complex	CORUM:5184	0.1124	0.949235	1	21	1	295	SMARCA2	4
CORUM	TNF-alpha/Nf-kappa B signaling complex (RPL6, RPL30, RPS13, CHUK, DDX3X, NFKB2, NFKBIB, REL, IKBKG, NFKB1, MAP3K8, RELB, GLG1, NFKBIA, RELA, TNIP2, GTF2I)	CORUM:5232	0.1124	0.949235	1	21	1	295	GLG1	4
CORUM	SEMA6D-PlexinA1-NRP1 complex	CORUM:5689	0.1124	0.949235	1	21	1	295	SEMA6D	4
CORUM	CIN85-CBL complex	CORUM:5720	0.1124	0.949235	1	21	1	295	SH3KBP1	4
CORUM	ESR1-GRIP1 complex	CORUM:6069	0.1124	0.949235	1	21	1	295	GRIP1	4
CORUM	AFF4 super elongation complex (SEC)	CORUM:6084	0.1124	0.949235	1	21	1	295	MLLT3	4
CORUM	Glutamate receptor 7 complex, metabotropic	CORUM:6358	0.1124	0.949235	1	21	1	295	GRM7	4
CORUM	mGluR2-mGluR7 complex	CORUM:6367	0.1124	0.949235	1	21	1	295	GRM7	4
CORUM	CADM1-4.1B-MPP3 complex	CORUM:6616	0.1124	0.949235	1	21	1	295	EPB41L3	4
CORUM	GRASP1-GRIP1 complex	CORUM:6726	0.1124	0.949235	1	21	1	295	GRIP1	4
CORUM	PP2A-NR3A complex	CORUM:7005	0.1124	0.949235	1	21	1	295	GRIN3A	4
CORUM	MLC1-Na,K-ATPase-Kir4.1-AQP4-TRPV4-syntrophin complex	CORUM:7265	0.1124	0.949235	2	21	2	295	ATP1B1,SNTG1	4
CORUM	HEPACAM-MLC1-Na,K-ATPase-Kir4.1-AQP4-TRPV4 complex	CORUM:7268	0.1124	0.949235	1	21	1	295	ATP1B1	4
CORUM	BRD7-SWI鈥揝NF complex	CORUM:7372	0.1124	0.949235	1	21	1	295	SMARCA2	4
CORUM	BRD7-SWI鈥揝NF-SUZ12 complex	CORUM:7373	0.1124	0.949235	1	21	1	295	SMARCA2	4
CORUM	BRD7-CBP-SWI鈥揝NF complex	CORUM:7376	0.1124	0.949235	1	21	1	295	SMARCA2	4
CORUM	RNA polymerase II complex (RPB1, RAP74, CDK8, CYCC, SRB7, BAF190, BAF47), chromatin structure modifying	CORUM:3060	0.1124	0.949235	1	21	1	295	SMARCA2	4
CORUM	RBP-Jkappa-RING1-KyoT2 complex	CORUM:2945	0.1124	0.949235	1	21	1	295	FHL1	4
CORUM	RNA polymerase II complex, chromatin structure modifying	CORUM:3064	0.1124	0.949235	1	21	1	295	SMARCA2	4
CORUM	BAF complex	CORUM:1237	0.1124	0.949235	1	21	1	295	SMARCA2	4
CORUM	SWI-SNF chromatin remodeling-related-BRCA1 complex	CORUM:238	0.1124	0.949235	1	21	1	295	SMARCA2	4
CORUM	IGF1-IGFBP3-ALS complex	CORUM:541	0.1124	0.949235	1	21	1	295	IGF1	4
CORUM	BAF complex	CORUM:564	0.1124	0.949235	1	21	1	295	SMARCA2	4
CORUM	Brm-associated complex	CORUM:711	0.1124	0.949235	1	21	1	295	SMARCA2	4
CORUM	BRM-SIN3A complex	CORUM:714	0.1124	0.949235	1	21	1	295	SMARCA2	4
CORUM	BRM-SIN3A-HDAC complex	CORUM:806	0.1124	0.949235	1	21	1	295	SMARCA2	4
CORUM	BRM-associated complex	CORUM:808	0.1124	0.949235	1	21	1	295	SMARCA2	4
CORUM	ITGAV-ITGB3-LAMA4 complex	CORUM:2374	0.1124	0.949235	1	21	1	295	LAMA4	4
CORUM	ESR1-JUN-GRIP1 complex	CORUM:2699	0.1124	0.949235	1	21	1	295	GRIP1	4
CORUM	WINAC complex	CORUM:1230	0.1124	0.949235	1	21	1	295	SMARCA2	4
CORUM	RGS6-DNMT1-DMAP1 complex	CORUM:1491	0.1124	0.949235	1	21	1	295	RGS6	4
CORUM	BAF complex	CORUM:1251	0.1124	0.949235	1	21	1	295	SMARCA2	4
CORUM	RICH1/AMOT polarity complex, Flag-Rich1 precipitated	CORUM:846	0.1124	0.949235	1	21	1	295	SH3KBP1	4
CORUM	ALL-1 supercomplex	CORUM:1257	0.1124	0.949235	1	21	1	295	SMARCA2	4
CORUM	CIN85 complex (CIN85, CRK, BCAR1, CBL, PIK3R1, GRB2, SOS1)	CORUM:2480	0.147354	0.831638	2	21	1	295	SH3KBP1	4
CORUM	KCND3-KCNIP4 complex	CORUM:6650	0.147354	0.831638	2	21	1	295	KCND3	4
CORUM	KCNQ2-KCNQ3 complex	CORUM:6712	0.147354	0.831638	2	21	1	295	KCNQ3	4
CORUM	mGluR3-mGluR7 complex	CORUM:6370	0.147354	0.831638	2	21	1	295	GRM7	4
CORUM	KCNQ3-KCNQ5 complex	CORUM:6717	0.147354	0.831638	2	21	1	295	KCNQ3	4
CORUM	Stargazin-Glu1-mu3 complex	CORUM:6197	0.147354	0.831638	2	21	1	295	GRIA1	4
CORUM	Stargazin-Glu1-mu2 complex	CORUM:6196	0.147354	0.831638	2	21	1	295	GRIA1	4
CORUM	CIN85-SH3GL3 complex	CORUM:2457	0.147354	0.831638	2	21	1	295	SH3KBP1	4
CORUM	MET-CIN85-SH3GL3-CBL complex, HGF stimulated	CORUM:2456	0.147354	0.831638	2	21	1	295	SH3KBP1	4
CORUM	CIN85-SH3GL2 complex	CORUM:2455	0.147354	0.831638	2	21	1	295	SH3KBP1	4
CORUM	CIN85-CBL-SH3GL2-EGFR complex, EGF stimulated	CORUM:2454	0.147354	0.831638	2	21	1	295	SH3KBP1	4
CORUM	DDN-MAGI2-SH3KBP1 complex	CORUM:6293	0.147354	0.831638	2	21	1	295	SH3KBP1	4
CORUM	SH3KBP1-CBLB-EGFR complex	CORUM:5171	0.147354	0.831638	2	21	1	295	SH3KBP1	4
CORUM	PICK1-GRIP1-GLUR2 complex	CORUM:2272	0.147354	0.831638	2	21	1	295	GRIP1	4
CORUM	CIN85-CBL-SH3GL2 complex	CORUM:5721	0.147354	0.831638	2	21	1	295	SH3KBP1	4
CORUM	CIN85-SH3GL3-CBL complex	CORUM:5724	0.147354	0.831638	2	21	1	295	SH3KBP1	4
CORUM	APBB1-TSHZ3-HDAC1 complex	CORUM:5870	0.147354	0.831638	2	21	1	295	TSHZ3	4
CORUM	TNF-alpha/NF-kappa B signaling complex 5	CORUM:5233	0.147354	0.831638	2	21	1	295	MCC	4
CORUM	Multiprotein complex (monoubiquitination)	CORUM:2453	0.202724	0.693094	3	21	1	295	SH3KBP1	4
CORUM	KCTD8-GNB1-GNG2 complex	CORUM:6392	0.202724	0.693094	3	21	1	295	KCTD8	4
CORUM	BAF complex	CORUM:189	0.202724	0.693094	3	21	1	295	SMARCA2	4
HP	X-linked recessive inheritance	HP:0001419	0.0905543	1.04309	16	40	8	382	ATP6AP2,FHL1,SH3KBP1,DMD,ATP6AP1,GRIA3,FRMPD4,PAK3	4
HP	X-linked inheritance	HP:0001417	0.103105	0.986721	23	40	9	382	ATP6AP2,FHL1,SH3KBP1,NHS,DMD,ATP6AP1,GRIA3,FRMPD4,PAK3	4
HP	Gonosomal inheritance	HP:0010985	0.103105	0.986721	23	40	9	382	ATP6AP2,FHL1,SH3KBP1,NHS,DMD,ATP6AP1,GRIA3,FRMPD4,PAK3	4
GO:MF	hormone activity	GO:0005179	0.011075	1.95565	8	94	5	1238	VIP,IGF1,CRH,PENK,NPY	5
GO:MF	signaling receptor activator activity	GO:0030546	0.011075	1.95565	23	94	8	1238	VIP,IGF1,CRH,CXCL14,PENK,NPY,SEMA5B,FGF13	5
GO:MF	G protein-coupled peptide receptor activity	GO:0008528	0.011075	1.95565	5	94	4	1238	RXFP1,SORCS3,SORCS1,SORCS2	5
GO:MF	neuropeptide hormone activity	GO:0005184	0.011075	1.95565	5	94	4	1238	VIP,CRH,PENK,NPY	5
GO:MF	receptor ligand activity	GO:0048018	0.011075	1.95565	21	94	8	1238	VIP,IGF1,CRH,CXCL14,PENK,NPY,SEMA5B,FGF13	5
GO:MF	peptide receptor activity	GO:0001653	0.011075	1.95565	5	94	4	1238	RXFP1,SORCS3,SORCS1,SORCS2	5
GO:MF	G protein-coupled receptor activity	GO:0004930	0.0143814	1.8422	25	94	8	1238	RXFP1,CNR1,SORCS3,HTR2C,NPY,SORCS1,ADRA1A,SORCS2	5
GO:MF	signaling receptor activity	GO:0038023	0.0143814	1.8422	102	94	18	1238	KIT,EGFR,NR2F2,RXFP1,DNER,CNR1,SORCS3,PTPRO,ERBB4,CHRNA7,HTR2C,NPY,SORCS1,ADRA1A,NR3C2,SORCS2,EPHA3,GRIK2	5
GO:MF	molecular transducer activity	GO:0060089	0.0143814	1.8422	102	94	18	1238	KIT,EGFR,NR2F2,RXFP1,DNER,CNR1,SORCS3,PTPRO,ERBB4,CHRNA7,HTR2C,NPY,SORCS1,ADRA1A,NR3C2,SORCS2,EPHA3,GRIK2	5
GO:MF	receptor regulator activity	GO:0030545	0.0143814	1.8422	25	94	8	1238	VIP,IGF1,CRH,CXCL14,PENK,NPY,SEMA5B,FGF13	5
GO:MF	transmembrane signaling receptor activity	GO:0004888	0.0157319	1.80322	86	94	16	1238	KIT,EGFR,RXFP1,DNER,CNR1,SORCS3,PTPRO,ERBB4,CHRNA7,HTR2C,NPY,SORCS1,ADRA1A,SORCS2,EPHA3,GRIK2	5
GO:MF	neuropeptide receptor activity	GO:0008188	0.0570019	1.24411	4	94	3	1238	SORCS3,SORCS1,SORCS2	5
GO:MF	glutamate decarboxylase activity	GO:0004351	0.187062	0.728013	2	94	2	1238	GAD2,GAD1	5
GO:MF	double-stranded DNA binding	GO:0003690	0.240916	0.618135	66	94	11	1238	PROX1,EGFR,NR2F2,DLX1,NPAS1,ERBB4,NFIB,NPAS3,NR3C2,ZBTB16,MAF	5
GO:MF	transmembrane receptor protein tyrosine kinase activity	GO:0004714	0.240916	0.618135	12	94	4	1238	KIT,EGFR,ERBB4,EPHA3	5
GO:MF	cation channel activity	GO:0005261	0.240916	0.618135	75	94	12	1238	CNR1,SLC24A3,CHRNA7,KCNIP1,SCN3B,CACNB2,KCNQ5,KCND3,GRIK2,KCNT2,CACNA2D1,TRPC5	5
GO:MF	transmembrane receptor protein kinase activity	GO:0019199	0.240916	0.618135	12	94	4	1238	KIT,EGFR,ERBB4,EPHA3	5
GO:MF	regulatory region nucleic acid binding	GO:0001067	0.242548	0.615202	59	94	10	1238	PROX1,NR2F2,DLX1,NPAS1,ERBB4,NFIB,NPAS3,NR3C2,ZBTB16,MAF	5
GO:MF	transcription regulatory region sequence-specific DNA binding	GO:0000976	0.242548	0.615202	59	94	10	1238	PROX1,NR2F2,DLX1,NPAS1,ERBB4,NFIB,NPAS3,NR3C2,ZBTB16,MAF	5
GO:BP	circulatory system process	GO:0003013	0.184333	0.734397	92	92	18	1231	EGFR,CRH,NR2F2,CNR1,PTPRO,SLC24A3,CHRNA7,SLC6A1,KCNIP1,NPY,SCN3B,SLC2A13,ADRA1A,CACNB2,KCND3,CACNA2D1,PDE4B,FGF13	5
GO:BP	behavior	GO:0007610	0.184333	0.734397	130	92	21	1231	KIT,VIP,EGFR,CRH,CNR1,SORCS3,NPAS1,PENK,SEZ6,GAD1,CHRNA7,SLC6A1,HTR2C,CHL1,NPY,DAB1,RNF180,GRIK2,FGF13,PRKAR2B,RELN	5
GO:BP	gliogenesis	GO:0042063	0.184333	0.734397	38	92	10	1231	EGFR,DNER,DLX1,PENK,NFIB,DAB1,GPC1,SERPINE2,TIAM1,RELN	5
GO:BP	system process	GO:0003008	0.184333	0.734397	265	92	34	1231	KIT,VIP,IGF1,EGFR,CRH,NR2F2,CNR1,SORCS3,NPAS1,PENK,SEZ6,PTPRO,SLC24A3,SHISA9,CHRNA7,SLC6A1,KCNIP1,HTR2C,CHL1,NPY,SEMA5B,SCN3B,SLC2A13,ADRA1A,CACNB2,KCND3,GRIK2,SERPINE2,CACNA2D1,TIAM1,PDE4B,FGF13,PRKAR2B,RELN	5
GO:BP	regulation of multicellular organismal process	GO:0051239	0.184333	0.734397	275	92	35	1231	PROX1,KIT,VIP,IGF1,EGFR,CRH,NR2F2,CNR1,DLX1,PENK,PTPRO,ERBB4,SHISA9,CHRNA7,NFIB,KCNIP1,CBLN2,HTR2C,DAB1,SEMA5B,SCN3B,HDAC9,ADRA1A,CACNB2,KCND3,ZBTB16,SERPINE2,CACNA2D1,MAF,TIAM1,PDE4B,TRPC5,LINGO2,FGF13,RELN	5
GO:BP	actin-mediated cell contraction	GO:0070252	0.191917	0.716886	22	92	6	1231	SCN3B,CACNB2,KCND3,CACNA2D1,PDE4B,FGF13	5
GO:BP	regulation of penile erection	GO:0060405	0.191917	0.716886	2	92	2	1231	VIP,CNR1	5
GO:BP	ERK1 and ERK2 cascade	GO:0070371	0.191917	0.716886	34	92	8	1231	IGF1,EGFR,ERBB4,NECAB2,CHRNA7,HTR2C,ADRA1A,TIAM1	5
GO:BP	positive regulation of ERK1 and ERK2 cascade	GO:0070374	0.191917	0.716886	22	92	6	1231	EGFR,ERBB4,NECAB2,CHRNA7,HTR2C,ADRA1A	5
GO:BP	cardiac muscle cell contraction	GO:0086003	0.191917	0.716886	20	92	6	1231	SCN3B,CACNB2,KCND3,CACNA2D1,PDE4B,FGF13	5
GO:BP	spinal cord motor neuron migration	GO:0097476	0.191917	0.716886	2	92	2	1231	DAB1,RELN	5
GO:BP	motor neuron migration	GO:0097475	0.191917	0.716886	2	92	2	1231	DAB1,RELN	5
GO:BP	lateral motor column neuron migration	GO:0097477	0.191917	0.716886	2	92	2	1231	DAB1,RELN	5
GO:BP	potassium ion export across plasma membrane	GO:0097623	0.191917	0.716886	2	92	2	1231	KCND3,KCNT2	5
GO:BP	anterograde trans-synaptic signaling	GO:0098916	0.191917	0.716886	215	92	26	1231	KIT,EGFR,CRH,CNR1,SYNPR,GAD2,SORCS3,PENK,SEZ6,CALB2,SHISA9,GAD1,CHRNA7,SLC6A1,CBLN2,HTR2C,NPY,RIMS3,CPLX2,ADRA1A,CACNB2,SORCS2,GRIK2,SERPINE2,PRKAR2B,RELN	5
GO:BP	trans-synaptic signaling	GO:0099537	0.191917	0.716886	218	92	26	1231	KIT,EGFR,CRH,CNR1,SYNPR,GAD2,SORCS3,PENK,SEZ6,CALB2,SHISA9,GAD1,CHRNA7,SLC6A1,CBLN2,HTR2C,NPY,RIMS3,CPLX2,ADRA1A,CACNB2,SORCS2,GRIK2,SERPINE2,PRKAR2B,RELN	5
GO:BP	regulation of high voltage-gated calcium channel activity	GO:1901841	0.191917	0.716886	6	92	3	1231	CACNB2,CACNA2D1,PDE4B	5
GO:BP	regulation of blood circulation	GO:1903522	0.191917	0.716886	55	92	10	1231	EGFR,CHRNA7,KCNIP1,SCN3B,ADRA1A,CACNB2,KCND3,CACNA2D1,PDE4B,FGF13	5
GO:BP	regulation of bile acid metabolic process	GO:1904251	0.191917	0.716886	2	92	2	1231	PROX1,KIT	5
GO:BP	positive regulation of lipase activity	GO:0060193	0.191917	0.716886	6	92	3	1231	KIT,EGFR,ADRA1A	5
GO:BP	regulation of heart rate by cardiac conduction	GO:0086091	0.191917	0.716886	11	92	4	1231	SCN3B,CACNB2,KCND3,CACNA2D1	5
GO:BP	regulation of lipase activity	GO:0060191	0.191917	0.716886	9	92	4	1231	KIT,EGFR,HDAC9,ADRA1A	5
GO:BP	obsolete regulation of transcription involved in lymphatic endothelial cell fate commitment	GO:0060849	0.191917	0.716886	2	92	2	1231	PROX1,NR2F2	5
GO:BP	digestive system development	GO:0055123	0.191917	0.716886	10	92	4	1231	KIT,EGFR,NPY,DAB1	5
GO:BP	blood circulation	GO:0008015	0.191917	0.716886	85	92	15	1231	EGFR,CRH,NR2F2,CNR1,PTPRO,CHRNA7,KCNIP1,NPY,SCN3B,ADRA1A,CACNB2,KCND3,CACNA2D1,PDE4B,FGF13	5
GO:BP	regulation of blood pressure	GO:0008217	0.191917	0.716886	28	92	7	1231	CRH,NR2F2,CNR1,PTPRO,CHRNA7,NPY,ADRA1A	5
GO:BP	positive regulation of cell population proliferation	GO:0008284	0.191917	0.716886	55	92	10	1231	PROX1,KIT,VIP,IGF1,EGFR,CRH,ERBB4,CHRNA7,TIAM1,TRPC5	5
GO:BP	glial cell differentiation	GO:0010001	0.191917	0.716886	31	92	8	1231	EGFR,DNER,DLX1,NFIB,DAB1,GPC1,SERPINE2,RELN	5
GO:BP	positive regulation of phospholipase activity	GO:0010518	0.191917	0.716886	6	92	3	1231	KIT,EGFR,ADRA1A	5
GO:BP	positive regulation of phosphorus metabolic process	GO:0010562	0.191917	0.716886	110	92	16	1231	PROX1,KIT,IGF1,EGFR,CRH,ERBB4,CHRNA7,HTR2C,DAB1,ADRA1A,EPHA3,TIAM1,TRPC5,FGF13,PRKAR2B,RELN	5
GO:BP	positive regulation of phospholipase C activity	GO:0010863	0.191917	0.716886	6	92	3	1231	KIT,EGFR,ADRA1A	5
GO:BP	regulation of epinephrine secretion	GO:0014060	0.191917	0.716886	2	92	2	1231	VIP,CRH	5
GO:BP	copulation	GO:0007620	0.191917	0.716886	6	92	3	1231	VIP,CNR1,SERPINE2	5
GO:BP	regulation of serotonin secretion	GO:0014062	0.191917	0.716886	2	92	2	1231	CRH,CNR1	5
GO:BP	regulation of phosphatidylinositol 3-kinase signaling	GO:0014066	0.191917	0.716886	17	92	6	1231	KIT,IGF1,EGFR,ERBB4,SERPINE2,RELN	5
GO:BP	positive regulation of phosphatidylinositol 3-kinase signaling	GO:0014068	0.191917	0.716886	9	92	4	1231	KIT,IGF1,ERBB4,RELN	5
GO:BP	diterpenoid metabolic process	GO:0016101	0.191917	0.716886	5	92	3	1231	EGFR,CRH,GPC1	5
GO:BP	cell migration	GO:0016477	0.191917	0.716886	173	92	22	1231	PROX1,KIT,IGF1,EGFR,NR2F2,CXCL14,DNER,PTPRO,ERBB4,CHL1,DOCK10,BEX4,DAB1,SEMA5B,GPC1,HDAC9,EPHA3,SERPINE2,TIAM1,PDE4B,FGF13,RELN	5
GO:BP	cAMP-mediated signaling	GO:0019933	0.191917	0.716886	31	92	7	1231	VIP,CRH,RXFP1,CNR1,GNG2,ADRA1A,PRKAR2B	5
GO:BP	cardiac muscle contraction	GO:0060048	0.191917	0.716886	29	92	7	1231	SCN3B,ADRA1A,CACNB2,KCND3,CACNA2D1,PDE4B,FGF13	5
GO:BP	limbic system development	GO:0021761	0.191917	0.716886	23	92	6	1231	PROX1,CRH,DLX1,DAB1,FGF13,RELN	5
GO:BP	cerebral cortex cell migration	GO:0021795	0.191917	0.716886	9	92	4	1231	EGFR,DAB1,FGF13,RELN	5
GO:BP	phosphatidylinositol 3-kinase signaling	GO:0014065	0.191917	0.716886	21	92	6	1231	KIT,IGF1,EGFR,ERBB4,SERPINE2,RELN	5
GO:BP	parturition	GO:0007567	0.191917	0.716886	2	92	2	1231	CRH,RXFP1	5
GO:BP	muscle organ development	GO:0007517	0.191917	0.716886	31	92	7	1231	PROX1,IGF1,NR2F2,DNER,FHL1,GPC1,HDAC9	5
GO:BP	midgut development	GO:0007494	0.191917	0.716886	2	92	2	1231	EGFR,DAB1	5
GO:BP	action potential	GO:0001508	0.191917	0.716886	39	92	8	1231	CNR1,SCN3B,ADRA1A,CACNB2,KCND3,GRIK2,CACNA2D1,FGF13	5
GO:BP	behavioral fear response	GO:0001662	0.191917	0.716886	9	92	4	1231	CRH,PENK,HTR2C,GRIK2	5
GO:BP	serotonin secretion	GO:0001820	0.191917	0.716886	2	92	2	1231	CRH,CNR1	5
GO:BP	positive regulation of protein phosphorylation	GO:0001934	0.191917	0.716886	91	92	14	1231	PROX1,KIT,IGF1,EGFR,CRH,ERBB4,CHRNA7,DAB1,ADRA1A,TIAM1,TRPC5,FGF13,PRKAR2B,RELN	5
GO:BP	regulation of systemic arterial blood pressure by carotid sinus baroreceptor feedback	GO:0001978	0.191917	0.716886	2	92	2	1231	CHRNA7,ADRA1A	5
GO:BP	behavioral defense response	GO:0002209	0.191917	0.716886	9	92	4	1231	CRH,PENK,HTR2C,GRIK2	5
GO:BP	regulation of systemic arterial blood pressure	GO:0003073	0.191917	0.716886	15	92	5	1231	CRH,NR2F2,PTPRO,CHRNA7,ADRA1A	5
GO:BP	positive regulation of systemic arterial blood pressure	GO:0003084	0.191917	0.716886	4	92	3	1231	NR2F2,CHRNA7,ADRA1A	5
GO:BP	negative regulation of systemic arterial blood pressure	GO:0003085	0.191917	0.716886	2	92	2	1231	CRH,ADRA1A	5
GO:BP	glutamate decarboxylation to succinate	GO:0006540	0.191917	0.716886	2	92	2	1231	GAD2,GAD1	5
GO:BP	isoprenoid metabolic process	GO:0006720	0.191917	0.716886	5	92	3	1231	EGFR,CRH,GPC1	5
GO:BP	terpenoid metabolic process	GO:0006721	0.191917	0.716886	5	92	3	1231	EGFR,CRH,GPC1	5
GO:BP	G protein-coupled receptor signaling pathway	GO:0007186	0.191917	0.716886	121	92	17	1231	VIP,RGS12,CRH,RXFP1,CNR1,SORCS3,PENK,NECAB2,HTR2C,NPY,SORCS1,GNG4,GNG2,ADRA1A,SORCS2,TIAM1,PDE4B	5
GO:BP	G protein-coupled receptor signaling pathway, coupled to cyclic nucleotide second messenger	GO:0007187	0.191917	0.716886	31	92	7	1231	VIP,RXFP1,CNR1,HTR2C,NPY,GNG2,ADRA1A	5
GO:BP	neuropeptide signaling pathway	GO:0007218	0.191917	0.716886	13	92	5	1231	SORCS3,PENK,NPY,SORCS1,SORCS2	5
GO:BP	receptor signaling pathway via JAK-STAT	GO:0007259	0.191917	0.716886	11	92	4	1231	KIT,IGF1,ERBB4,DAB1	5
GO:BP	tyrosine phosphorylation of STAT protein	GO:0007260	0.191917	0.716886	5	92	3	1231	KIT,IGF1,ERBB4	5
GO:BP	cell-cell signaling	GO:0007267	0.191917	0.716886	302	92	35	1231	KIT,VIP,EGFR,CRH,CXCL14,CNR1,SYNPR,GAD2,SORCS3,PENK,SEZ6,PTPRO,CALB2,SHISA9,GAD1,CHRNA7,SLC6A1,CBLN2,HTR2C,NPY,SCN3B,RIMS3,GNG2,CPLX2,ADRA1A,CACNB2,RBMS3,SORCS2,GRIK2,SERPINE2,CACNA2D1,TIAM1,FGF13,PRKAR2B,RELN	5
GO:BP	chemical synaptic transmission	GO:0007268	0.191917	0.716886	215	92	26	1231	KIT,EGFR,CRH,CNR1,SYNPR,GAD2,SORCS3,PENK,SEZ6,CALB2,SHISA9,GAD1,CHRNA7,SLC6A1,CBLN2,HTR2C,NPY,RIMS3,CPLX2,ADRA1A,CACNB2,SORCS2,GRIK2,SERPINE2,PRKAR2B,RELN	5
GO:BP	actin filament-based movement	GO:0030048	0.191917	0.716886	24	92	6	1231	SCN3B,CACNB2,KCND3,CACNA2D1,PDE4B,FGF13	5
GO:BP	positive regulation of cell migration	GO:0030335	0.191917	0.716886	47	92	9	1231	PROX1,KIT,IGF1,EGFR,CXCL14,SEMA5B,HDAC9,TIAM1,RELN	5
GO:BP	cyclic-nucleotide-mediated signaling	GO:0019935	0.191917	0.716886	37	92	8	1231	VIP,CRH,RXFP1,CNR1,HTR2C,GNG2,ADRA1A,PRKAR2B	5
GO:BP	multicellular organism reproduction	GO:0032504	0.191917	0.716886	55	92	10	1231	KIT,VIP,IGF1,EGFR,NR2F2,CNR1,NPAS1,CHRNA7,ZBTB16,SERPINE2	5
GO:BP	positive regulation of blood pressure	GO:0045777	0.191917	0.716886	7	92	4	1231	NR2F2,CNR1,CHRNA7,ADRA1A	5
GO:BP	regulation of synaptic plasticity	GO:0048167	0.191917	0.716886	72	92	13	1231	KIT,CRH,SYNPR,SORCS3,CALB2,SHISA9,CHRNA7,RIMS3,CPLX2,SORCS2,GRIK2,SERPINE2,RELN	5
GO:BP	epinephrine transport	GO:0048241	0.191917	0.716886	2	92	2	1231	VIP,CRH	5
GO:BP	epinephrine secretion	GO:0048242	0.191917	0.716886	2	92	2	1231	VIP,CRH	5
GO:BP	positive regulation of biological process	GO:0048518	0.191917	0.716886	526	92	53	1231	PROX1,KIT,VIP,IGF1,EGFR,CRH,NR2F2,CXCL14,CNR1,DLX1,PENK,SLC24A3,CALB2,ERBB4,NECAB2,FHL1,CHRNA7,SLC6A1,NFIB,CBLN2,HTR2C,NPY,NPAS3,DAB1,SH3GL3,BEX1,SEMA5B,SCN3B,RIMS3,EDIL3,SLC2A13,GPC1,HDAC9,ADRA1A,PARM1,NR3C2,RNF180,CACNB2,RBMS3,EPHA3,ZBTB16,GRIK2,SERPINE2,CACNA2D1,MAF,EEPD1,TIAM1,PDE4B,TRPC5,LINGO2,FGF13,PRKAR2B,RELN	5
GO:BP	digestive tract development	GO:0048565	0.191917	0.716886	9	92	4	1231	KIT,EGFR,NPY,DAB1	5
GO:BP	multicellular organismal reproductive process	GO:0048609	0.191917	0.716886	55	92	10	1231	KIT,VIP,IGF1,EGFR,NR2F2,CNR1,NPAS1,CHRNA7,ZBTB16,SERPINE2	5
GO:BP	epithelial cell proliferation	GO:0050673	0.191917	0.716886	34	92	8	1231	PROX1,KIT,VIP,IGF1,EGFR,NR2F2,NFIB,MTSS1	5
GO:BP	negative regulation of blood pressure	GO:0045776	0.191917	0.716886	4	92	3	1231	CRH,CNR1,ADRA1A	5
GO:BP	regulation of epithelial cell proliferation	GO:0050678	0.191917	0.716886	30	92	7	1231	PROX1,VIP,IGF1,EGFR,NR2F2,NFIB,MTSS1	5
GO:BP	positive regulation of synaptic transmission	GO:0050806	0.191917	0.716886	51	92	10	1231	EGFR,CRH,CALB2,CHRNA7,RIMS3,ADRA1A,CACNB2,GRIK2,SERPINE2,RELN	5
GO:BP	nervous system process	GO:0050877	0.191917	0.716886	181	92	23	1231	KIT,VIP,EGFR,CRH,CNR1,SORCS3,NPAS1,PENK,SEZ6,SHISA9,CHRNA7,SLC6A1,HTR2C,CHL1,SEMA5B,SCN3B,ADRA1A,CACNB2,GRIK2,SERPINE2,FGF13,PRKAR2B,RELN	5
GO:BP	cognition	GO:0050890	0.191917	0.716886	72	92	12	1231	KIT,VIP,EGFR,CRH,CNR1,SORCS3,CHRNA7,SLC6A1,CHL1,FGF13,PRKAR2B,RELN	5
GO:BP	detection of stimulus involved in sensory perception	GO:0050906	0.191917	0.716886	9	92	4	1231	KIT,SEMA5B,GRIK2,SERPINE2	5
GO:BP	positive regulation of multicellular organismal process	GO:0051240	0.191917	0.716886	145	92	20	1231	PROX1,KIT,VIP,IGF1,EGFR,CRH,CNR1,PENK,ERBB4,CHRNA7,CBLN2,SCN3B,ADRA1A,ZBTB16,SERPINE2,TIAM1,PDE4B,TRPC5,LINGO2,RELN	5
GO:BP	negative regulation of multicellular organismal process	GO:0051241	0.191917	0.716886	99	92	15	1231	IGF1,EGFR,CRH,NR2F2,DLX1,PTPRO,CHRNA7,NFIB,DAB1,SEMA5B,ADRA1A,SERPINE2,PDE4B,TRPC5,FGF13	5
GO:BP	positive regulation of transferase activity	GO:0051347	0.191917	0.716886	92	92	14	1231	PROX1,KIT,IGF1,EGFR,ERBB4,CHRNA7,DAB1,ADRA1A,PARM1,EPHA3,TIAM1,FGF13,PRKAR2B,RELN	5
GO:BP	localization of cell	GO:0051674	0.191917	0.716886	186	92	23	1231	PROX1,KIT,IGF1,EGFR,NR2F2,CXCL14,DNER,PTPRO,ERBB4,CHRNA7,CHL1,DOCK10,BEX4,DAB1,SEMA5B,GPC1,HDAC9,EPHA3,SERPINE2,TIAM1,PDE4B,FGF13,RELN	5
GO:BP	regulation of behavior	GO:0050795	0.191917	0.716886	11	92	4	1231	CRH,CNR1,PENK,RELN	5
GO:BP	mast cell activation	GO:0045576	0.191917	0.716886	6	92	3	1231	KIT,CNR1,CPLX2	5
GO:BP	positive regulation of phosphate metabolic process	GO:0045937	0.191917	0.716886	110	92	16	1231	PROX1,KIT,IGF1,EGFR,CRH,ERBB4,CHRNA7,HTR2C,DAB1,ADRA1A,EPHA3,TIAM1,TRPC5,FGF13,PRKAR2B,RELN	5
GO:BP	regulation of system process	GO:0044057	0.191917	0.716886	115	92	18	1231	KIT,VIP,IGF1,EGFR,CRH,PTPRO,SHISA9,CHRNA7,KCNIP1,HTR2C,SCN3B,ADRA1A,CACNB2,KCND3,CACNA2D1,PDE4B,FGF13,RELN	5
GO:BP	negative regulation of interleukin-1 beta production	GO:0032691	0.191917	0.716886	2	92	2	1231	IGF1,CHRNA7	5
GO:BP	negative regulation of interleukin-1 production	GO:0032692	0.191917	0.716886	2	92	2	1231	IGF1,CHRNA7	5
GO:BP	regulation of localization	GO:0032879	0.191917	0.716886	378	92	40	1231	PROX1,KIT,VIP,IGF1,EGFR,CRH,NR2F2,CXCL14,CNR1,PTPRO,ERBB4,SHISA9,NECAB2,FHL1,CHRNA7,SLC6A1,KCNIP1,RAB3C,HTR2C,DOCK10,BEX4,SH3GL3,SEMA5B,SCN3B,RIMS3,GPC1,HDAC9,CPLX2,ADRA1A,CACNB2,KCNQ5,KCND3,EPHA3,SERPINE2,CACNA2D1,EEPD1,TIAM1,PDE4B,FGF13,RELN	5
GO:BP	multicellular organismal response to stress	GO:0033555	0.191917	0.716886	17	92	5	1231	CRH,PENK,HTR2C,GRIK2,RELN	5
GO:BP	exploration behavior	GO:0035640	0.191917	0.716886	10	92	4	1231	CRH,PENK,GAD1,CHL1	5
GO:BP	locomotory exploration behavior	GO:0035641	0.191917	0.716886	5	92	3	1231	CRH,PENK,GAD1	5
GO:BP	neurotransmitter biosynthetic process	GO:0042136	0.191917	0.716886	2	92	2	1231	GAD2,GAD1	5
GO:BP	positive regulation of phosphorylation	GO:0042327	0.191917	0.716886	99	92	15	1231	PROX1,KIT,IGF1,EGFR,CRH,ERBB4,CHRNA7,DAB1,ADRA1A,EPHA3,TIAM1,TRPC5,FGF13,PRKAR2B,RELN	5
GO:BP	response to drug	GO:0042493	0.191917	0.716886	45	92	9	1231	EGFR,CRH,GAD2,GAD1,HTR2C,DAB1,ADRA1A,PDE4B,PRKAR2B	5
GO:BP	regulation of cell population proliferation	GO:0042127	0.191917	0.716886	121	92	17	1231	PROX1,KIT,VIP,IGF1,EGFR,CRH,NR2F2,ERBB4,CHRNA7,NFIB,BEX4,ADRA1A,MTSS1,ZBTB16,SERPINE2,TIAM1,TRPC5	5
GO:BP	cell motility	GO:0048870	0.191917	0.716886	186	92	23	1231	PROX1,KIT,IGF1,EGFR,NR2F2,CXCL14,DNER,PTPRO,ERBB4,CHRNA7,CHL1,DOCK10,BEX4,DAB1,SEMA5B,GPC1,HDAC9,EPHA3,SERPINE2,TIAM1,PDE4B,FGF13,RELN	5
GO:BP	positive regulation of tyrosine phosphorylation of STAT protein	GO:0042531	0.191917	0.716886	4	92	3	1231	KIT,IGF1,ERBB4	5
GO:BP	fear response	GO:0042596	0.191917	0.716886	10	92	4	1231	CRH,PENK,HTR2C,GRIK2	5
GO:BP	regulation of tyrosine phosphorylation of STAT protein	GO:0042509	0.191917	0.716886	5	92	3	1231	KIT,IGF1,ERBB4	5
GO:BP	penile erection	GO:0043084	0.191917	0.716886	2	92	2	1231	VIP,CNR1	5
GO:BP	positive regulation of kinase activity	GO:0033674	0.19549	0.708876	84	92	13	1231	PROX1,KIT,IGF1,EGFR,ERBB4,CHRNA7,DAB1,ADRA1A,EPHA3,TIAM1,FGF13,PRKAR2B,RELN	5
GO:BP	positive regulation of cell motility	GO:2000147	0.19549	0.708876	48	92	9	1231	PROX1,KIT,IGF1,EGFR,CXCL14,SEMA5B,HDAC9,TIAM1,RELN	5
GO:BP	cell population proliferation	GO:0008283	0.19549	0.708876	144	92	19	1231	PROX1,KIT,VIP,IGF1,EGFR,CRH,NR2F2,PENK,ERBB4,CHRNA7,NFIB,BEX4,ADRA1A,MTSS1,ZBTB16,SERPINE2,TIAM1,TRPC5,FGF13	5
GO:BP	striated muscle contraction	GO:0006941	0.198577	0.702071	32	92	7	1231	SCN3B,ADRA1A,CACNB2,KCND3,CACNA2D1,PDE4B,FGF13	5
GO:BP	regulation of ERK1 and ERK2 cascade	GO:0070372	0.198577	0.702071	32	92	7	1231	EGFR,ERBB4,NECAB2,CHRNA7,HTR2C,ADRA1A,TIAM1	5
GO:BP	synaptic signaling	GO:0099536	0.201617	0.695472	221	92	26	1231	KIT,EGFR,CRH,CNR1,SYNPR,GAD2,SORCS3,PENK,SEZ6,CALB2,SHISA9,GAD1,CHRNA7,SLC6A1,CBLN2,HTR2C,NPY,RIMS3,CPLX2,ADRA1A,CACNB2,SORCS2,GRIK2,SERPINE2,PRKAR2B,RELN	5
GO:BP	hippocampus development	GO:0021766	0.212036	0.673591	18	92	5	1231	PROX1,DLX1,DAB1,FGF13,RELN	5
GO:BP	amyloid precursor protein metabolic process	GO:0042982	0.212036	0.673591	18	92	5	1231	IGF1,NECAB2,CHRNA7,NECAB1,SLC2A13	5
GO:BP	multi-multicellular organism process	GO:0044706	0.212036	0.673591	18	92	5	1231	CRH,NR2F2,RXFP1,CNR1,SERPINE2	5
GO:BP	positive regulation of protein metabolic process	GO:0051247	0.220971	0.655666	136	92	18	1231	PROX1,KIT,VIP,IGF1,EGFR,CRH,ERBB4,CHRNA7,DAB1,SLC2A13,ADRA1A,RNF180,RBMS3,TIAM1,TRPC5,FGF13,PRKAR2B,RELN	5
GO:BP	telencephalon cell migration	GO:0022029	0.226656	0.644632	12	92	4	1231	EGFR,DAB1,FGF13,RELN	5
GO:BP	multicellular organismal process	GO:0032501	0.226656	0.644632	707	92	64	1231	PROX1,KIT,VIP,IGF1,EGFR,CRH,NR2F2,RXFP1,CXCL14,DNER,CNR1,DLX1,SORCS3,NPAS1,PENK,SEZ6,PTPRO,SLC24A3,ERBB4,SHISA9,UST,FHL1,CHRNA7,SLC6A1,NFIB,PLPPR1,KCNIP1,CBLN2,NECAB1,HTR2C,CHL1,DOCK10,NPY,DAB1,FSTL5,SH3GL3,BEX1,CSMD3,SEMA5B,SCN3B,EDIL3,SLC2A13,GPC1,GNG2,HDAC9,CPLX2,ADRA1A,RNF180,CACNB2,KCND3,EPHA3,MTSS1,ZBTB16,GRIK2,SERPINE2,CACNA2D1,MAF,TIAM1,PDE4B,TRPC5,LINGO2,FGF13,PRKAR2B,RELN	5
GO:BP	forebrain cell migration	GO:0021885	0.226656	0.644632	12	92	4	1231	EGFR,DAB1,FGF13,RELN	5
GO:BP	regulation of heart contraction	GO:0008016	0.23396	0.630858	50	92	9	1231	CHRNA7,KCNIP1,SCN3B,ADRA1A,CACNB2,KCND3,CACNA2D1,PDE4B,FGF13	5
GO:BP	learning or memory	GO:0007611	0.234702	0.629482	68	92	11	1231	KIT,VIP,EGFR,CRH,CNR1,SORCS3,CHRNA7,SLC6A1,FGF13,PRKAR2B,RELN	5
GO:BP	sensory perception	GO:0007600	0.235466	0.628072	59	92	10	1231	KIT,VIP,CNR1,PENK,CHRNA7,SEMA5B,SCN3B,CACNB2,GRIK2,SERPINE2	5
GO:BP	regulation of heart rate	GO:0002027	0.238743	0.622069	26	92	6	1231	CHRNA7,SCN3B,ADRA1A,CACNB2,KCND3,CACNA2D1	5
GO:BP	tissue development	GO:0009888	0.238743	0.622069	170	92	21	1231	PROX1,IGF1,EGFR,NR2F2,RXFP1,DNER,PTPRO,SLC24A3,ERBB4,NFIB,NPY,SEMA5B,GPC1,HDAC9,ADRA1A,EPHA3,MTSS1,ZBTB16,SERPINE2,MAF,TIAM1	5
GO:BP	positive regulation of protein modification process	GO:0031401	0.238743	0.622069	107	92	15	1231	PROX1,KIT,IGF1,EGFR,CRH,ERBB4,CHRNA7,DAB1,ADRA1A,RNF180,TIAM1,TRPC5,FGF13,PRKAR2B,RELN	5
GO:BP	positive regulation of macromolecule metabolic process	GO:0010604	0.241615	0.616876	249	92	28	1231	PROX1,KIT,VIP,IGF1,EGFR,CRH,NR2F2,DLX1,SLC24A3,ERBB4,CHRNA7,NFIB,NPAS3,DAB1,BEX1,SLC2A13,ADRA1A,PARM1,RNF180,RBMS3,ZBTB16,MAF,TIAM1,PDE4B,TRPC5,FGF13,PRKAR2B,RELN	5
GO:BP	positive regulation of peptidyl-tyrosine phosphorylation	GO:0050731	0.241615	0.616876	19	92	5	1231	KIT,IGF1,ERBB4,ADRA1A,RELN	5
GO:BP	adenylate cyclase-activating G protein-coupled receptor signaling pathway	GO:0007189	0.241615	0.616876	19	92	5	1231	VIP,RXFP1,CNR1,GNG2,ADRA1A	5
GO:BP	gland development	GO:0048732	0.241615	0.616876	34	92	7	1231	PROX1,EGFR,CRH,RXFP1,ERBB4,NFIB,SERPINE2	5
GO:BP	membrane depolarization during cardiac muscle cell action potential	GO:0086012	0.245871	0.609292	7	92	3	1231	SCN3B,CACNB2,CACNA2D1	5
GO:BP	response to nicotine	GO:0035094	0.245871	0.609292	7	92	3	1231	CNR1,PENK,CHRNA7	5
GO:BP	transport across blood-brain barrier	GO:0150104	0.245871	0.609292	7	92	3	1231	SLC24A3,SLC6A1,SLC2A13	5
GO:BP	regulation of phospholipase C activity	GO:1900274	0.245871	0.609292	7	92	3	1231	KIT,EGFR,ADRA1A	5
GO:BP	glial cell migration	GO:0008347	0.245871	0.609292	7	92	3	1231	DAB1,TIAM1,RELN	5
GO:BP	positive regulation of locomotion	GO:0040017	0.245871	0.609292	51	92	9	1231	PROX1,KIT,IGF1,EGFR,CXCL14,SEMA5B,HDAC9,TIAM1,RELN	5
GO:BP	vascular transport	GO:0010232	0.245871	0.609292	7	92	3	1231	SLC24A3,SLC6A1,SLC2A13	5
GO:BP	positive regulation of heart rate	GO:0010460	0.245871	0.609292	7	92	3	1231	CHRNA7,SCN3B,ADRA1A	5
KEGG	Neuroactive ligand-receptor interaction	KEGG:04080	0.103765	0.983949	44	44	10	575	VIP,CRH,RXFP1,CNR1,PENK,CHRNA7,HTR2C,NPY,ADRA1A,GRIK2	5
REAC	GPCR ligand binding	REAC:R-HSA-500792	0.00129333	2.88829	32	57	11	792	VIP,CRH,RXFP1,CNR1,PENK,PLPPR1,HTR2C,NPY,GNG4,GNG2,ADRA1A	5
REAC	Class A/1 (Rhodopsin-like receptors)	REAC:R-HSA-373076	0.00754976	2.12207	16	57	7	792	RXFP1,CNR1,PENK,PLPPR1,HTR2C,NPY,ADRA1A	5
REAC	Signaling by GPCR	REAC:R-HSA-372790	0.016609	1.77966	96	57	17	792	VIP,EGFR,RGS12,CRH,RXFP1,CNR1,PENK,PLPPR1,HTR2C,NPY,GNG4,GPC1,GNG2,ADRA1A,TIAM1,PDE4B,PRKAR2B	5
REAC	GPCR downstream signalling	REAC:R-HSA-388396	0.0297419	1.52663	93	57	16	792	VIP,EGFR,RGS12,CRH,RXFP1,CNR1,PENK,HTR2C,NPY,GNG4,GPC1,GNG2,ADRA1A,TIAM1,PDE4B,PRKAR2B	5
REAC	ADORA2B mediated anti-inflammatory cytokines production	REAC:R-HSA-9660821	0.0308261	1.51108	16	57	6	792	VIP,CRH,RXFP1,GNG4,GNG2,PRKAR2B	5
REAC	Leishmania parasite growth and survival	REAC:R-HSA-9664433	0.0455355	1.34165	18	57	6	792	VIP,CRH,RXFP1,GNG4,GNG2,PRKAR2B	5
REAC	Anti-inflammatory response favouring Leishmania parasite infection	REAC:R-HSA-9662851	0.0455355	1.34165	18	57	6	792	VIP,CRH,RXFP1,GNG4,GNG2,PRKAR2B	5
REAC	TFAP2 (AP-2) family regulates transcription of growth factors and their receptors	REAC:R-HSA-8866910	0.115891	0.935951	2	57	2	792	KIT,EGFR	5
REAC	Class B/2 (Secretin family receptors)	REAC:R-HSA-373080	0.115891	0.935951	10	57	4	792	VIP,CRH,GNG4,GNG2	5
REAC	MECP2 regulates transcription of genes involved in GABA signaling	REAC:R-HSA-9022927	0.115891	0.935951	2	57	2	792	GAD2,GAD1	5
REAC	Signaling by Nuclear Receptors	REAC:R-HSA-9006931	0.115891	0.935951	17	57	5	792	EGFR,ARL4C,GNG4,GNG2,EEPD1	5
REAC	GABA synthesis	REAC:R-HSA-888568	0.115891	0.935951	2	57	2	792	GAD2,GAD1	5
REAC	NR1H3 & NR1H2 regulate gene expression linked to cholesterol transport and efflux	REAC:R-HSA-9029569	0.115891	0.935951	2	57	2	792	ARL4C,EEPD1	5
REAC	NR1H2 and NR1H3-mediated signaling	REAC:R-HSA-9024446	0.115891	0.935951	2	57	2	792	ARL4C,EEPD1	5
REAC	Transport of bile salts and organic acids, metal ions and amine compounds	REAC:R-HSA-425366	0.127659	0.893948	6	57	3	792	SLC6A1,SLC2A13,SLC44A5	5
REAC	G alpha (i) signalling events	REAC:R-HSA-418594	0.195802	0.708183	53	57	9	792	RGS12,CNR1,PENK,NPY,GNG4,GPC1,GNG2,PDE4B,PRKAR2B	5
REAC	Reelin signalling pathway	REAC:R-HSA-8866376	0.230014	0.638246	3	57	2	792	DAB1,RELN	5
REAC	Transcriptional regulation by the AP-2 (TFAP2) family of transcription factors	REAC:R-HSA-8864260	0.230014	0.638246	3	57	2	792	KIT,EGFR	5
REAC	G alpha (s) signalling events	REAC:R-HSA-418555	0.230014	0.638246	21	57	5	792	VIP,CRH,RXFP1,GNG4,GNG2	5
REAC	Glucagon-type ligand receptors	REAC:R-HSA-420092	0.230014	0.638246	8	57	3	792	VIP,GNG4,GNG2	5
REAC	Phase 1 - inactivation of fast Na+ channels	REAC:R-HSA-5576894	0.230014	0.638246	3	57	2	792	KCNIP1,KCND3	5
WP	Nuclear Receptors Meta-Pathway	WP:WP2882	0.0553675	1.25675	21	46	7	622	EGFR,DNER,SLC6A1,SLC2A13,EPHA3,PDE4B,FGF13	5
WP	NRF2 pathway	WP:WP2884	0.209669	0.678466	13	46	4	622	SLC6A1,SLC2A13,EPHA3,FGF13	5
WP	Focal Adhesion-PI3K-Akt-mTOR-signaling pathway	WP:WP3932	0.209669	0.678466	34	46	7	622	KIT,IGF1,EGFR,GNG4,GNG2,FGF13,RELN	5
WP	Serotonin and anxiety	WP:WP3947	0.209669	0.678466	7	46	3	622	CRH,HTR2C,ADRA1A	5
WP	PI3K-Akt Signaling Pathway	WP:WP4172	0.209669	0.678466	36	46	7	622	KIT,IGF1,EGFR,GNG4,GNG2,FGF13,RELN	5
WP	Mammary gland development pathway - Pregnancy and lactation (Stage 3 of 4)	WP:WP2817	0.209669	0.678466	2	46	2	622	EGFR,ERBB4	5
WP	Biogenic Amine Synthesis	WP:WP550	0.209669	0.678466	2	46	2	622	GAD2,GAD1	5
WP	GPCRs, Class A Rhodopsin-like	WP:WP455	0.209669	0.678466	7	46	3	622	CNR1,HTR2C,ADRA1A	5
WP	Differentiation Pathway	WP:WP2848	0.233152	0.632362	3	46	2	622	KIT,IGF1	5
CORUM	EGFR-containing signaling complex	CORUM:1185	0.140339	0.852822	1	18	1	295	EGFR	5
CORUM	ITGAV-ITGB3-EGFR complex	CORUM:2369	0.140339	0.852822	1	18	1	295	EGFR	5
CORUM	G protein complex (GNG2, GNB2L1, RAF1)	CORUM:1539	0.140339	0.852822	1	18	1	295	GNG2	5
CORUM	AP1 adaptor complex	CORUM:36	0.140339	0.852822	1	18	1	295	AP1S2	5
CORUM	SNX complex (SNX1, SNX1a, SNX2, SNX4, EGFR)	CORUM:1095	0.140339	0.852822	1	18	1	295	EGFR	5
CORUM	EGFR-CBL-GRB2 complex	CORUM:2542	0.140339	0.852822	1	18	1	295	EGFR	5
CORUM	PKA (RII-alpha and RII-beta)-AKAP5-ADRB1 complex	CORUM:878	0.140339	0.852822	1	18	1	295	PRKAR2B	5
CORUM	GSKIP-PRKAR2B complex	CORUM:7129	0.140339	0.852822	1	18	1	295	PRKAR2B	5
CORUM	Gamma-BAR-AP1 complex	CORUM:144	0.140339	0.852822	1	18	1	295	AP1S2	5
CORUM	IL1RAP-IL1RL1-KIT complex	CORUM:7509	0.140339	0.852822	1	18	1	295	KIT	5
CORUM	NR3C2-UBC9-SRC-1 complex	CORUM:3634	0.140339	0.852822	1	18	1	295	NR3C2	5
CORUM	GNAI1-GNB3-GNG4 complex	CORUM:7033	0.140339	0.852822	1	18	1	295	GNG4	5
CORUM	GNAI1-GNB2-GNG4 complex	CORUM:7032	0.140339	0.852822	1	18	1	295	GNG4	5
CORUM	GNAI1-GNB4-GNG2 complex	CORUM:7022	0.140339	0.852822	1	18	1	295	GNG2	5
CORUM	GNAI1-GNB3-GNG2 complex	CORUM:7021	0.140339	0.852822	1	18	1	295	GNG2	5
CORUM	GNAI1-GNB2-GNG2 complex	CORUM:7020	0.140339	0.852822	1	18	1	295	GNG2	5
CORUM	HTT-DISC1-PDE4B complex	CORUM:7004	0.140339	0.852822	1	18	1	295	PDE4B	5
CORUM	ST3GAL6-EGFR complex	CORUM:6998	0.140339	0.852822	1	18	1	295	EGFR	5
CORUM	ADRA1A-CXCR4 complex	CORUM:6807	0.140339	0.852822	1	18	1	295	ADRA1A	5
CORUM	RBP-Jkappa-RING1-KyoT2 complex	CORUM:2945	0.140339	0.852822	1	18	1	295	FHL1	5
CORUM	IGF1-IGFBP3-ALS complex	CORUM:541	0.140339	0.852822	1	18	1	295	IGF1	5
CORUM	IL1RAP-KIT complex	CORUM:7510	0.140339	0.852822	1	18	1	295	KIT	5
CORUM	GNAI1-GNB4-GNG4 complex	CORUM:7034	0.140339	0.852822	1	18	1	295	GNG4	5
CORUM	CDCP1-Src-EGFR complex	CORUM:6176	0.140339	0.852822	1	18	1	295	EGFR	5
CORUM	AMY-1-S-AKAP84-RII-beta complex	CORUM:519	0.140339	0.852822	1	18	1	295	PRKAR2B	5
CORUM	PDE4B-DISC1 complex	CORUM:6046	0.140339	0.852822	1	18	1	295	PDE4B	5
CORUM	PARK2-EPS15-EGFR complex	CORUM:6036	0.140339	0.852822	1	18	1	295	EGFR	5
CORUM	TIAM1-EFNB1-EPHA2 complex	CORUM:5190	0.140339	0.852822	1	18	1	295	TIAM1	5
CORUM	RIN1-STAM2-EGFR complex, EGF stimulated	CORUM:3678	0.140339	0.852822	1	18	1	295	EGFR	5
CORUM	PTEN-NHERF1-EGFR complex	CORUM:6789	0.140339	0.852822	1	18	1	295	EGFR	5
CORUM	GNAS-L-GNB4-GNG2 complex	CORUM:7150	0.140981	0.85084	2	18	1	295	GNG2	5
CORUM	GNAS-L-GNB2-GNG2 complex	CORUM:7148	0.140981	0.85084	2	18	1	295	GNG2	5
CORUM	GNAS-L-GNB3-GNG2 complex	CORUM:7149	0.140981	0.85084	2	18	1	295	GNG2	5
CORUM	GNAI1- GNB5-GNG4 complex	CORUM:7035	0.140981	0.85084	2	18	1	295	GNG4	5
CORUM	CHRNA7-GRIN2A complex	CORUM:7240	0.140981	0.85084	2	18	1	295	CHRNA7	5
CORUM	GNAS-L-GNB4-GNG4 complex	CORUM:7163	0.140981	0.85084	2	18	1	295	GNG4	5
CORUM	GNAI1-GNB1-GNG4 complex	CORUM:7031	0.140981	0.85084	2	18	1	295	GNG4	5
CORUM	GNAI1-GNB5-GNG2 complex	CORUM:7023	0.140981	0.85084	2	18	1	295	GNG2	5
CORUM	GNAI1-GNB1-GNG2 complex	CORUM:7019	0.140981	0.85084	2	18	1	295	GNG2	5
CORUM	GNAS-L-GNB3-GNG4 complex	CORUM:7162	0.140981	0.85084	2	18	1	295	GNG4	5
CORUM	GNAS-L-GNB2-GNG4 complex	CORUM:7161	0.140981	0.85084	2	18	1	295	GNG4	5
CORUM	KCNQ3-KCNQ5 complex	CORUM:6717	0.140981	0.85084	2	18	1	295	KCNQ5	5
CORUM	KCND3-KCNIP4 complex	CORUM:6650	0.140981	0.85084	2	18	1	295	KCND3	5
CORUM	KCTD12-GNB1-GNG2 complex	CORUM:6391	0.140981	0.85084	2	18	1	295	GNG2	5
CORUM	MEF2-NR2F2 complex	CORUM:6097	0.140981	0.85084	2	18	1	295	NR2F2	5
CORUM	CIN85-SH3GL3-CBL complex	CORUM:5724	0.140981	0.85084	2	18	1	295	SH3GL3	5
CORUM	MR-UBC9-SRC1 complex	CORUM:786	0.140981	0.85084	2	18	1	295	NR3C2	5
CORUM	TIAM1-GRIN1 complex	CORUM:5409	0.140981	0.85084	2	18	1	295	TIAM1	5
CORUM	CHRNA7-NMDAR1 complex	CORUM:7239	0.140981	0.85084	2	18	1	295	CHRNA7	5
CORUM	MET-CIN85-SH3GL3-CBL complex, HGF stimulated	CORUM:2456	0.140981	0.85084	2	18	1	295	SH3GL3	5
CORUM	CIN85-CBL-SH3GL2-EGFR complex, EGF stimulated	CORUM:2454	0.140981	0.85084	2	18	1	295	EGFR	5
CORUM	G protein complex (HDAC4, GNB1, GNG2)	CORUM:1620	0.140981	0.85084	2	18	1	295	GNG2	5
CORUM	G protein complex (HDAC5, GNB1, GNG2)	CORUM:1619	0.140981	0.85084	2	18	1	295	GNG2	5
CORUM	G protein complex (PTHR1, GNB1, GNG2)	CORUM:1618	0.140981	0.85084	2	18	1	295	GNG2	5
CORUM	G protein complex (BTK, GNG1, GNG2)	CORUM:1615	0.140981	0.85084	2	18	1	295	GNG2	5
CORUM	G protein complex (MCF2, GNB1, GNG2)	CORUM:1614	0.140981	0.85084	2	18	1	295	GNG2	5
CORUM	SH3KBP1-CBLB-EGFR complex	CORUM:5171	0.140981	0.85084	2	18	1	295	EGFR	5
CORUM	CIN85-SH3GL3 complex	CORUM:2457	0.140981	0.85084	2	18	1	295	SH3GL3	5
CORUM	GNAS-L-GNB5-GNG4 complex	CORUM:7164	0.175198	0.756471	3	18	1	295	GNG4	5
CORUM	GNAS-L-GNB1-GNG4 complex	CORUM:7160	0.175198	0.756471	3	18	1	295	GNG4	5
CORUM	GNAS-L-GNB4-GNG2 complex	CORUM:7151	0.175198	0.756471	3	18	1	295	GNG2	5
CORUM	GNAS-GNB1-GNG2 complex	CORUM:1612	0.175198	0.756471	3	18	1	295	GNG2	5
CORUM	GNAS-L-GNB1-GNG2 complex	CORUM:7147	0.175198	0.756471	3	18	1	295	GNG2	5
CORUM	KCTD8-GNB1-GNG2 complex	CORUM:6392	0.175198	0.756471	3	18	1	295	GNG2	5
CORUM	Multiprotein complex (monoubiquitination)	CORUM:2453	0.175198	0.756471	3	18	1	295	EGFR	5
CORUM	G protein complex (CACNA1A, GNB1, GNG2)	CORUM:1617	0.175198	0.756471	3	18	1	295	GNG2	5
CORUM	KCTD16-GNB1-GNG2 complex	CORUM:6393	0.175198	0.756471	3	18	1	295	GNG2	5
CORUM	SNARE complex (VAMP2, SNAP25, STX1a, CPLX2)	CORUM:794	0.175198	0.756471	3	18	1	295	CPLX2	5
HP	Supraventricular arrhythmia	HP:0005115	0.0710462	1.14846	13	25	6	382	NR2F2,FHL1,SCN3B,CACNB2,KCND3,CACNA2D1	5
HP	Sick sinus syndrome	HP:0011704	0.111911	0.951127	8	25	4	382	SCN3B,CACNB2,KCND3,CACNA2D1	5
HP	Atrioventricular block	HP:0001678	0.111911	0.951127	13	25	5	382	FHL1,SCN3B,CACNB2,KCND3,CACNA2D1	5
HP	First degree atrioventricular block	HP:0011705	0.111911	0.951127	8	25	4	382	SCN3B,CACNB2,KCND3,CACNA2D1	5
HP	ST segment elevation	HP:0012251	0.111911	0.951127	7	25	4	382	SCN3B,CACNB2,KCND3,CACNA2D1	5
HP	Abnormal atrioventricular conduction	HP:0005150	0.111911	0.951127	13	25	5	382	FHL1,SCN3B,CACNB2,KCND3,CACNA2D1	5
HP	Trifascicular block	HP:0011715	0.111911	0.951127	7	25	4	382	SCN3B,CACNB2,KCND3,CACNA2D1	5
HP	Syncope	HP:0001279	0.111911	0.951127	13	25	5	382	NR2F2,SCN3B,CACNB2,KCND3,CACNA2D1	5
HP	Abnormal ST segment	HP:0012249	0.111911	0.951127	8	25	4	382	SCN3B,CACNB2,KCND3,CACNA2D1	5
HP	Paroxysmal ventricular tachycardia	HP:0004751	0.111911	0.951127	7	25	4	382	SCN3B,CACNB2,KCND3,CACNA2D1	5
HP	Atrial arrhythmia	HP:0001692	0.174982	0.757007	9	25	4	382	NR2F2,SCN3B,CACNB2,CACNA2D1	5
HP	Cardiac arrest	HP:0001695	0.204353	0.689619	16	25	5	382	FHL1,SCN3B,CACNB2,KCND3,CACNA2D1	5
HP	Supraventricular tachycardia	HP:0004755	0.204353	0.689619	10	25	4	382	SCN3B,CACNB2,KCND3,CACNA2D1	5
HP	Right bundle branch block	HP:0011712	0.204353	0.689619	10	25	4	382	SCN3B,CACNB2,KCND3,CACNA2D1	5
HP	Ventricular fibrillation	HP:0001663	0.204353	0.689619	10	25	4	382	SCN3B,CACNB2,KCND3,CACNA2D1	5
HP	Ventricular arrhythmia	HP:0004308	0.238856	0.621865	17	25	5	382	FHL1,SCN3B,CACNB2,KCND3,CACNA2D1	5
