# Supplementary material for: Manifold learning analysis suggests strategies to align single-cell multimodal data of neuronal electrophysiology and transcriptomics
Source: Commun Biol. 2021 Nov 19;4:1308. doi: 10.1038/s42003-021-02807-6 (PMC8604989; doi:10.1038/s42003-021-02807-6)
Supplement: Supplementary file 6 — Supplementary Data 3 [file 42003_2021_2807_MOESM6_ESM.xlsx]

## Sheet: Mouse Visual Cortex
TF	gene	nMotifs	bestMotif	NES	highConfAnnot	Genie3Weight	cluster
Atf2	Camk1d	4	cisbp__M5272	4.23	FALSE	0.0328942	cluster1
Atf2	Ccni	2	cisbp__M5272	4.23	FALSE	0.00744001	cluster1
Atf2	Dpysl2	2	cisbp__M5272	4.23	FALSE	0.00777129	cluster1
Atf2	Dynll2	4	cisbp__M5272	4.23	FALSE	0.00964993	cluster1
Atf2	Pdxk	4	cisbp__M5272	4.23	FALSE	0.00492201	cluster1
Atf2	Scrt1	4	cisbp__M5272	4.23	FALSE	0.00518941	cluster1
Atf2	Stmn2	2	cisbp__M5272	4.23	FALSE	0.00674124	cluster1
Atf2	Basp1	2	cisbp__M4992	3.34	FALSE	0.00937631	cluster1
Atf2	Mtch1	2	cisbp__M4992	3.34	FALSE	0.0114626	cluster1
Atf3	Cebpb	2	cisbp__M0291	3.51	FALSE	0.0166652	cluster1
Atf3	Elf1	1	cisbp__M0291	3.51	FALSE	0.0106749	cluster1
Atf3	Elk3	2	cisbp__M0291	3.51	FALSE	0.00541275	cluster1
Atf3	Fli1	1	cisbp__M0291	3.51	FALSE	0.0184334	cluster1
Atf3	Ikzf1	1	cisbp__M0291	3.51	FALSE	0.024969	cluster1
Atf3	Nfatc1	1	cisbp__M0291	3.51	FALSE	0.0101664	cluster1
Atf3	Relb	2	cisbp__M0291	3.51	FALSE	0.00665709	cluster1
Atf3	Sall3	1	cisbp__M0291	3.51	FALSE	0.0140931	cluster1
Atf3	Smad3	1	cisbp__M0291	3.51	FALSE	0.0059465	cluster1
Atf3	Sp2	1	cisbp__M0291	3.51	FALSE	0.00393297	cluster1
Atf3	Tgif1	1	cisbp__M0291	3.51	FALSE	0.0175611	cluster1
Atf3	Zfpm1	1	cisbp__M0291	3.51	FALSE	0.00378986	cluster1
Atf3	Arid5a	4	dbcorrdb__ATF3__ENCSR000BNU_1__m1	3.36	TRUE	0.0063297	cluster1
Atf3	Elf4	4	dbcorrdb__ATF3__ENCSR000BNU_1__m1	3.36	TRUE	0.0170464	cluster1
Atf3	Maff	4	dbcorrdb__ATF3__ENCSR000BNU_1__m1	3.36	TRUE	0.0198348	cluster1
Atf3	Tagln2	3	dbcorrdb__ATF3__ENCSR000BNU_1__m1	3.36	TRUE	0.0153271	cluster1
Bach2	Cacna1c	1	dbcorrdb__MAFK__ENCSR000EEB_1__m3	3.29	FALSE	0.0141752	cluster1
Bach2	Kcnip1	1	dbcorrdb__MAFK__ENCSR000EEB_1__m3	3.29	FALSE	0.00799329	cluster1
Bach2	Pou2f1	1	dbcorrdb__MAFK__ENCSR000EEB_1__m3	3.29	FALSE	0.00711486	cluster1
Bach2	Robo1	1	dbcorrdb__MAFK__ENCSR000EEB_1__m3	3.29	FALSE	0.0133644	cluster1
Bach2	Tead1	1	dbcorrdb__MAFK__ENCSR000EEB_1__m3	3.29	FALSE	0.00480515	cluster1
Bclaf1	Kdm2b	1	taipale_cyt_meth__FLI1_NACMGGAARTN_FL_meth	3.27	FALSE	0.00925411	cluster1
Bclaf1	Rasa2	1	taipale_cyt_meth__FLI1_NACMGGAARTN_FL_meth	3.27	FALSE	0.00691723	cluster1
Bclaf1	Rbfox2	1	taipale_cyt_meth__FLI1_NACMGGAARTN_FL_meth	3.27	FALSE	0.016009	cluster1
Bclaf1	Zfp410	1	taipale_cyt_meth__FLI1_NACMGGAARTN_FL_meth	3.27	FALSE	0.00545848	cluster1
Bclaf1	Zfp653	1	taipale_cyt_meth__FLI1_NACMGGAARTN_FL_meth	3.27	FALSE	0.00426994	cluster1
Egr1	Egr3	22	cisbp__M0417	4.08	TRUE	0.012372	cluster1
Egr1	Fosb	17	cisbp__M0417	4.08	TRUE	0.0191915	cluster1
Egr1	Junb	20	cisbp__M0417	4.08	TRUE	0.0382769	cluster1
Egr1	Lmo4	20	cisbp__M0417	4.08	TRUE	0.00642956	cluster1
Egr1	Mycn	19	cisbp__M0417	4.08	TRUE	0.00771702	cluster1
Egr1	Npas4	20	cisbp__M0417	4.08	TRUE	0.0073847	cluster1
Egr1	Nr4a1	11	cisbp__M0417	4.08	TRUE	0.00976105	cluster1
Egr1	Nr4a3	21	cisbp__M0417	4.08	TRUE	0.00869996	cluster1
Egr1	Sox4	17	cisbp__M0417	4.08	TRUE	0.00626028	cluster1
Egr1	Tob2	14	cisbp__M0417	4.08	TRUE	0.00557466	cluster1
Egr1	Ets2	5	dbcorrdb__ESRRA__ENCSR000DYQ_1__m5	3.75	FALSE	0.00444292	cluster1
Egr1	Fos	7	dbcorrdb__ESRRA__ENCSR000DYQ_1__m5	3.75	FALSE	0.0355666	cluster1
Egr1	Egr2	9	transfac_pro__M08878	3.58	TRUE	0.024379	cluster1
Egr1	Jun	12	transfac_pro__M08878	3.58	TRUE	0.0291781	cluster1
Egr1	Klf4	9	yetfasco__YER028C_2144	3.26	TRUE	0.00681669	cluster1
Egr1	Myc	11	yetfasco__YER028C_2144	3.26	TRUE	0.0113505	cluster1
Egr1	Egr4	6	cisbp__M4459	3.25	TRUE	0.0188294	cluster1
Egr1	Zfand5	11	cisbp__M4459	3.25	TRUE	0.00927767	cluster1
Egr1	Batf	3	cisbp__M0512	3.17	TRUE	0.00838976	cluster1
Egr1	Zfp770	1	cisbp__M0512	3.17	TRUE	0.00403148	cluster1
Egr1	Jund	5	transfac_pro__M07354	3.1	TRUE	0.021413	cluster1
Egr1	Topors	1	transfac_pro__M07354	3.1	TRUE	0.00358568	cluster1
Esrrg	Ahr	2	cisbp__M5411	3.53	TRUE	0.0109898	cluster1
Esrrg	Alx4	2	cisbp__M5411	3.53	TRUE	0.00464122	cluster1
Esrrg	Cntnap4	1	cisbp__M5411	3.53	TRUE	0.0158091	cluster1
Esrrg	Cpsf4	2	cisbp__M5411	3.53	TRUE	0.00284005	cluster1
Esrrg	Esrrb	2	cisbp__M5411	3.53	TRUE	0.0131055	cluster1
Esrrg	Etv6	1	cisbp__M5411	3.53	TRUE	0.0133083	cluster1
Esrrg	Mitf	1	cisbp__M5411	3.53	TRUE	0.0237805	cluster1
Esrrg	Ntn4	2	cisbp__M5411	3.53	TRUE	0.0104522	cluster1
Esrrg	Rarb	2	cisbp__M5411	3.53	TRUE	0.0067935	cluster1
Esrrg	Scrt2	1	cisbp__M5411	3.53	TRUE	0.00509696	cluster1
Esrrg	Trps1	1	cisbp__M5411	3.53	TRUE	0.0233741	cluster1
Esrrg	Zfp454	2	cisbp__M5411	3.53	TRUE	0.00436759	cluster1
Fos	Arl4c	20	cisbp__M0341	4.42	FALSE	0.00469904	cluster1
Fos	Ddit3	5	cisbp__M0341	4.42	FALSE	0.00764329	cluster1
Fos	Egr4	18	cisbp__M0341	4.42	FALSE	0.00950832	cluster1
Fos	Fosb	21	cisbp__M0341	4.42	FALSE	0.0271732	cluster1
Fos	Hes1	11	cisbp__M0341	4.42	FALSE	0.00826836	cluster1
Fos	Jun	22	cisbp__M0341	4.42	FALSE	0.0228799	cluster1
Fos	Jund	12	cisbp__M0341	4.42	FALSE	0.0222169	cluster1
Fos	Klf13	8	cisbp__M0341	4.42	FALSE	0.00432464	cluster1
Fos	Lmo4	11	cisbp__M0341	4.42	FALSE	0.0048353	cluster1
Fos	Nfil3	19	cisbp__M0341	4.42	FALSE	0.00479158	cluster1
Fos	Nr4a3	25	cisbp__M0341	4.42	FALSE	0.00865548	cluster1
Fos	Klf4	7	cisbp__M0287	4.21	FALSE	0.00899067	cluster1
Fos	Nr4a1	5	cisbp__M0287	4.21	FALSE	0.00659669	cluster1
Fos	Sox4	4	cisbp__M0287	4.21	FALSE	0.00646627	cluster1
Fos	Egr1	7	transfac_pro__M07312	4.2	FALSE	0.0376371	cluster1
Fos	Iscu	3	transfac_pro__M00917	3.95	FALSE	0.0073975	cluster1
Fos	Ptprd	3	transfac_pro__M00917	3.95	FALSE	0.0126219	cluster1
Fos	Ubc	4	transfac_pro__M00917	3.95	FALSE	0.0146728	cluster1
Fos	Ube2e3	8	transfac_pro__M00917	3.95	FALSE	0.006276	cluster1
Fos	Junb	5	dbcorrdb__EZH2__ENCSR000ARD_1__m6	3.86	FALSE	0.0324291	cluster1
Fos	Tob2	5	dbcorrdb__EZH2__ENCSR000ARD_1__m6	3.86	FALSE	0.008144	cluster1
Fos	Zfp568	1	taipale_cyt_meth__ATF2_NRTGAYGTMAYN_FL	3.48	FALSE	0.00294183	cluster1
Fos	Zfp770	1	taipale_cyt_meth__ATF2_NRTGAYGTMAYN_FL	3.48	FALSE	0.00355183	cluster1
Foxp1	Gabpb1	3	transfac_pro__M04666	4.06	TRUE	0.00422148	cluster1
Foxp1	Hoxa3	5	transfac_pro__M04666	4.06	TRUE	0.0167959	cluster1
Foxp1	Maml3	8	transfac_pro__M04666	4.06	TRUE	0.00846567	cluster1
Foxp1	Phf21a	6	transfac_pro__M04666	4.06	TRUE	0.0102418	cluster1
Foxp1	Shank2	1	transfac_pro__M04666	4.06	TRUE	0.00870708	cluster1
Foxp1	Zmiz1	8	transfac_pro__M04666	4.06	TRUE	0.00609368	cluster1
Foxp1	Cacna1d	1	cisbp__M2261	3.07	FALSE	0.0129294	cluster1
Foxp1	Cdh10	1	cisbp__M2261	3.07	FALSE	0.00787284	cluster1
Foxp1	Plcb4	1	cisbp__M2261	3.07	FALSE	0.00556713	cluster1
Foxp1	Rarg	1	cisbp__M2261	3.07	FALSE	0.00350427	cluster1
Irf5	Atf3	12	cisbp__M1267	4.54	TRUE	0.0161499	cluster1
Irf5	Elk3	11	cisbp__M1267	4.54	TRUE	0.00619078	cluster1
Irf5	Hoxc8	8	cisbp__M1267	4.54	TRUE	0.00946161	cluster1
Irf5	Maff	4	cisbp__M1267	4.54	TRUE	0.0131528	cluster1
Irf5	Mafk	11	cisbp__M1267	4.54	TRUE	0.00528162	cluster1
Irf5	Nfatc1	4	cisbp__M1267	4.54	TRUE	0.0097264	cluster1
Irf5	Nuak2	6	cisbp__M1267	4.54	TRUE	0.0118203	cluster1
Irf5	Tgif1	12	cisbp__M1267	4.54	TRUE	0.0363242	cluster1
Irf5	Tgif2	13	cisbp__M1267	4.54	TRUE	0.00682484	cluster1
Irf5	Zfhx3	9	cisbp__M1267	4.54	TRUE	0.0176424	cluster1
Irf5	Ets1	5	transfac_pro__M02771	4.47	FALSE	0.0150311	cluster1
Irf5	Nmi	3	transfac_pro__M02771	4.47	FALSE	0.00589207	cluster1
Irf5	Nfe2l2	1	flyfactorsurvey__Blimp-1_NAR_FBgn0035625	4.38	FALSE	0.0180175	cluster1
Irf5	Zfpm1	2	cisbp__M1266	3.57	FALSE	0.00353743	cluster1
Irf5	Gsc2	1	cisbp__M1273	3.42	FALSE	0.0608278	cluster1
Irf5	Ikzf1	4	cisbp__M1273	3.42	FALSE	0.0263994	cluster1
Irf5	Lyl1	2	cisbp__M1273	3.42	FALSE	0.0148498	cluster1
Irf5	Hlx	10	transfac_pro__M02769	3.1	TRUE	0.0194431	cluster1
Irf5	Runx1	7	transfac_pro__M02769	3.1	TRUE	0.02421	cluster1
Irf5	Sap30	3	transfac_pro__M02769	3.1	TRUE	0.00608447	cluster1
Irf5	Cebpa	4	transfac_pro__M08887	3.01	TRUE	0.0240158	cluster1
Irf5	Elf1	6	transfac_pro__M08887	3.01	TRUE	0.0110774	cluster1
Irf5	Foxq1	5	transfac_pro__M08887	3.01	TRUE	0.0102165	cluster1
Irf5	Lmo2	5	transfac_pro__M08887	3.01	TRUE	0.0158376	cluster1
Irf5	Rel	1	transfac_pro__M08887	3.01	TRUE	0.0080879	cluster1
Irf5	Stat6	2	transfac_pro__M08887	3.01	TRUE	0.012906	cluster1
Junb	Cebpb	38	transfac_pro__M00917	5.33	FALSE	0.0168566	cluster1
Junb	Egr4	37	transfac_pro__M00917	5.33	FALSE	0.0175491	cluster1
Junb	Fos	34	transfac_pro__M00917	5.33	FALSE	0.028971	cluster1
Junb	Jun	30	transfac_pro__M00917	5.33	FALSE	0.0235835	cluster1
Junb	Jund	35	transfac_pro__M00917	5.33	FALSE	0.0228545	cluster1
Junb	Magoh	31	transfac_pro__M00917	5.33	FALSE	0.00723705	cluster1
Junb	Nr4a3	39	transfac_pro__M00917	5.33	FALSE	0.00641634	cluster1
Junb	Rbm3	38	transfac_pro__M00917	5.33	FALSE	0.00537707	cluster1
Junb	Zfand5	34	transfac_pro__M00917	5.33	FALSE	0.00609061	cluster1
Junb	Egr1	30	cisbp__M0300	5.26	FALSE	0.0372746	cluster1
Junb	Myc	14	cisbp__M0300	5.26	FALSE	0.010513	cluster1
Junb	Rab18	11	cisbp__M0300	5.26	FALSE	0.0037836	cluster1
Junb	Sat1	12	cisbp__M0300	5.26	FALSE	0.0094683	cluster1
Junb	Zbtb5	24	cisbp__M0300	5.26	FALSE	0.00574244	cluster1
Junb	Egr2	11	cisbp__M0269	4.99	FALSE	0.0127174	cluster1
Junb	Zfp384	6	transfac_pro__M00981	4.35	FALSE	0.00344557	cluster1
Junb	Arid5a	23	transfac_pro__M08944	4.34	TRUE	0.00513295	cluster1
Junb	Elk3	65	transfac_pro__M08944	4.34	TRUE	0.00648345	cluster1
Junb	Ets2	34	transfac_pro__M08944	4.34	TRUE	0.00407148	cluster1
Junb	Fosb	72	transfac_pro__M08944	4.34	TRUE	0.0170321	cluster1
Junb	Klf4	53	transfac_pro__M08944	4.34	TRUE	0.0129585	cluster1
Junb	Klf6	68	transfac_pro__M08944	4.34	TRUE	0.00555655	cluster1
Junb	Npas4	99	transfac_pro__M08944	4.34	TRUE	0.00608843	cluster1
Junb	Zbtb7a	77	transfac_pro__M08944	4.34	TRUE	0.0049046	cluster1
Junb	Rgs7bp	1	cisbp__M0362	4.24	FALSE	0.00825967	cluster1
Junb	Sirpa	10	cisbp__M0362	4.24	FALSE	0.00889517	cluster1
Junb	Vps72	1	cisbp__M0275	3.8	FALSE	0.0035598	cluster1
Junb	Bhlhe40	44	hocomoco__JUNB_MOUSE.H11MO.0.A	3.68	TRUE	0.00783011	cluster1
Junb	Ubc	65	hocomoco__JUNB_MOUSE.H11MO.0.A	3.68	TRUE	0.0176488	cluster1
Junb	Sox4	1	cisbp__M0287	3.35	FALSE	0.00642783	cluster1
Jund	Cbfb	22	transfac_pro__M01863	4.76	FALSE	0.00369196	cluster1
Jund	Magoh	45	transfac_pro__M00917	4.6	FALSE	0.00644866	cluster1
Jund	Id4	34	transfac_pro__M00981	4.33	FALSE	0.0089713	cluster1
Jund	Junb	22	transfac_pro__M03544	4.3	FALSE	0.0238052	cluster1
Jund	Gtf2b	6	jaspar__MA1047.1	4.26	FALSE	0.00569293	cluster1
Jund	Hif1a	3	jaspar__MA1047.1	4.26	FALSE	0.003696	cluster1
Jund	Srp14	9	jaspar__MA1047.1	4.26	FALSE	0.00707078	cluster1
Jund	Taf7	20	jaspar__MA1047.1	4.26	FALSE	0.00435992	cluster1
Jund	Tob2	7	jaspar__MA1047.1	4.26	FALSE	0.0079933	cluster1
Jund	Gtf3a	2	transfac_pro__M07312	4.2	FALSE	0.00458693	cluster1
Jund	Ppp5c	14	cisbp__M0275	4.05	FALSE	0.00544428	cluster1
Jund	Hmga1	6	cisbp__M0311	3.76	FALSE	0.00609392	cluster1
Jund	Paip2	5	cisbp__M0259	3.7	FALSE	0.00804798	cluster1
Jund	Atf3	68	transfac_pro__M08935	3.59	TRUE	0.0182	cluster1
Jund	Cebpb	69	transfac_pro__M08935	3.59	TRUE	0.0137516	cluster1
Jund	Fos	68	transfac_pro__M08935	3.59	TRUE	0.0228873	cluster1
Jund	Fosb	72	transfac_pro__M08935	3.59	TRUE	0.0121893	cluster1
Jund	Jun	70	transfac_pro__M08935	3.59	TRUE	0.0214524	cluster1
Jund	Klf6	54	transfac_pro__M08935	3.59	TRUE	0.00767507	cluster1
Jund	Maff	72	transfac_pro__M08935	3.59	TRUE	0.0166963	cluster1
Jund	Map1lc3a	72	transfac_pro__M08935	3.59	TRUE	0.00955304	cluster1
Jund	Rbm3	68	transfac_pro__M08935	3.59	TRUE	0.00557631	cluster1
Jund	Rbm42	44	transfac_pro__M08935	3.59	TRUE	0.00374714	cluster1
Jund	Serf2	37	transfac_pro__M08935	3.59	TRUE	0.00761738	cluster1
Jund	Ywhaz	70	transfac_pro__M08935	3.59	TRUE	0.0110187	cluster1
Jund	Zbtb7a	45	transfac_pro__M08935	3.59	TRUE	0.00488547	cluster1
Jund	Atf4	5	cisbp__M0341	3.5	FALSE	0.00947702	cluster1
Jund	Sap30	1	dbcorrdb__ATF1__ENCSR000DNZ_1__m2	3.49	FALSE	0.00422738	cluster1
Jund	Ckmt1	1	transfac_pro__M01187	3.47	FALSE	0.00422018	cluster1
Jund	Nfic	4	transfac_pro__M01187	3.47	FALSE	0.00446884	cluster1
Jund	Batf	1	scertf__morozov.MET28	3.2	FALSE	0.0167887	cluster1
Jund	Actg1	31	taipale_cyt_meth__JUND_NRTGACGTCATN_eDBD	3.05	TRUE	0.0202203	cluster1
Jund	Apbb1	9	taipale_cyt_meth__JUND_NRTGACGTCATN_eDBD	3.05	TRUE	0.00701529	cluster1
Jund	Eef1d	25	taipale_cyt_meth__JUND_NRTGACGTCATN_eDBD	3.05	TRUE	0.00364419	cluster1
Jund	Egr1	44	taipale_cyt_meth__JUND_NRTGACGTCATN_eDBD	3.05	TRUE	0.0208185	cluster1
Jund	Ghitm	9	taipale_cyt_meth__JUND_NRTGACGTCATN_eDBD	3.05	TRUE	0.0143546	cluster1
Jund	Iscu	39	taipale_cyt_meth__JUND_NRTGACGTCATN_eDBD	3.05	TRUE	0.0126322	cluster1
Jund	Odc1	21	taipale_cyt_meth__JUND_NRTGACGTCATN_eDBD	3.05	TRUE	0.00557274	cluster1
Jund	Sf1	37	taipale_cyt_meth__JUND_NRTGACGTCATN_eDBD	3.05	TRUE	0.00447895	cluster1
Jund	Sirpa	21	taipale_cyt_meth__JUND_NRTGACGTCATN_eDBD	3.05	TRUE	0.00556207	cluster1
Jund	Ubc	56	taipale_cyt_meth__JUND_NRTGACGTCATN_eDBD	3.05	TRUE	0.0217438	cluster1
Jund	Zfp740	11	taipale_cyt_meth__JUND_NRTGACGTCATN_eDBD	3.05	TRUE	0.00358471	cluster1
Jund	Sox4	1	hocomoco__ATF2_HUMAN.H11MO.2.C	3.02	FALSE	0.00512338	cluster1
Kdm5b	Arid5b	2	dbcorrdb__YY1__ENCSR000BNT_1__m1	3.2	FALSE	0.00838763	cluster1
Kdm5b	Atf6	2	dbcorrdb__YY1__ENCSR000BNT_1__m1	3.2	FALSE	0.0084931	cluster1
Kdm5b	Bhlhe41	2	dbcorrdb__YY1__ENCSR000BNT_1__m1	3.2	FALSE	0.00692753	cluster1
Kdm5b	Cxxc1	2	dbcorrdb__YY1__ENCSR000BNT_1__m1	3.2	FALSE	0.00393657	cluster1
Kdm5b	Gabpb1	2	dbcorrdb__YY1__ENCSR000BNT_1__m1	3.2	FALSE	0.0044781	cluster1
Kdm5b	Lhx4	2	dbcorrdb__YY1__ENCSR000BNT_1__m1	3.2	FALSE	0.00631468	cluster1
Kdm5b	Mettl3	2	dbcorrdb__YY1__ENCSR000BNT_1__m1	3.2	FALSE	0.00511623	cluster1
Kdm5b	Mrpl2	2	dbcorrdb__YY1__ENCSR000BNT_1__m1	3.2	FALSE	0.00372066	cluster1
Kdm5b	Phf8	2	dbcorrdb__YY1__ENCSR000BNT_1__m1	3.2	FALSE	0.00924269	cluster1
Kdm5b	Prdm10	2	dbcorrdb__YY1__ENCSR000BNT_1__m1	3.2	FALSE	0.00423804	cluster1
Kdm5b	Sin3a	2	dbcorrdb__YY1__ENCSR000BNT_1__m1	3.2	FALSE	0.00436577	cluster1
Kdm5b	Syt4	2	dbcorrdb__YY1__ENCSR000BNT_1__m1	3.2	FALSE	0.00710721	cluster1
Kdm5b	Zbtb7a	2	dbcorrdb__YY1__ENCSR000BNT_1__m1	3.2	FALSE	0.00473675	cluster1
Kdm5b	Zfp184	2	dbcorrdb__YY1__ENCSR000BNT_1__m1	3.2	FALSE	0.00729472	cluster1
Kdm5b	Zfp369	2	dbcorrdb__YY1__ENCSR000BNT_1__m1	3.2	FALSE	0.00361006	cluster1
Klf5	Bcl11a	1	taipale_cyt_meth__KLF15_NCCACGCCCMYN_eDBD	3.09	FALSE	0.0255796	cluster1
Klf5	Col11a1	1	taipale_cyt_meth__KLF15_NCCACGCCCMYN_eDBD	3.09	FALSE	0.0110119	cluster1
Klf5	Efna5	1	taipale_cyt_meth__KLF15_NCCACGCCCMYN_eDBD	3.09	FALSE	0.0130973	cluster1
Klf5	Kcnh5	1	taipale_cyt_meth__KLF15_NCCACGCCCMYN_eDBD	3.09	FALSE	0.0110378	cluster1
Klf5	Klf6	1	taipale_cyt_meth__KLF15_NCCACGCCCMYN_eDBD	3.09	FALSE	0.00626218	cluster1
Klf5	Lhx6	1	taipale_cyt_meth__KLF15_NCCACGCCCMYN_eDBD	3.09	FALSE	0.0306833	cluster1
Klf5	Smarca2	1	taipale_cyt_meth__KLF15_NCCACGCCCMYN_eDBD	3.09	FALSE	0.0111713	cluster1
Nfix	Arpp21	1	hdpi__NFIX	3.43	TRUE	0.0308781	cluster1
Nfix	Egfr	1	hdpi__NFIX	3.43	TRUE	0.0297818	cluster1
Nfix	Nfia	1	hdpi__NFIX	3.43	TRUE	0.024453	cluster1
Nfix	Nfib	1	hdpi__NFIX	3.43	TRUE	0.0281742	cluster1
Nfix	Nr2f1	1	hdpi__NFIX	3.43	TRUE	0.0140803	cluster1
Nfix	Pde4b	1	hdpi__NFIX	3.43	TRUE	0.0165853	cluster1
Npdc1	Faim2	18	jaspar__MA1070.1	3.7	FALSE	0.0150954	cluster1
Npdc1	Gabbr1	27	jaspar__MA1070.1	3.7	FALSE	0.0144833	cluster1
Npdc1	Ptprn	15	jaspar__MA1070.1	3.7	FALSE	0.0178783	cluster1
Npdc1	Scamp5	29	jaspar__MA1070.1	3.7	FALSE	0.0185141	cluster1
Npdc1	Scg2	29	jaspar__MA1070.1	3.7	FALSE	0.0076173	cluster1
Npdc1	Syp	28	jaspar__MA1070.1	3.7	FALSE	0.0137253	cluster1
Npdc1	Tmem59l	29	jaspar__MA1070.1	3.7	FALSE	0.0146145	cluster1
Npdc1	Usp11	12	jaspar__MA1070.1	3.7	FALSE	0.00832715	cluster1
Npdc1	Pld3	4	taipale_cyt_meth__XBP1_NRTGACGTCAYN_FL	3.62	FALSE	0.0121066	cluster1
Npdc1	Prnp	13	taipale_cyt_meth__XBP1_NRTGACGTCAYN_FL	3.62	FALSE	0.00907976	cluster1
Npdc1	Cadm3	10	cisbp__M4092	3.58	FALSE	0.00778497	cluster1
Npdc1	Xbp1	2	cisbp__M4092	3.58	FALSE	0.00804724	cluster1
Npdc1	Celf4	3	cisbp__M0342	3.49	FALSE	0.0101152	cluster1
Npdc1	Fhl1	1	cisbp__M0342	3.49	FALSE	0.00820622	cluster1
Npdc1	Ovol1	1	cisbp__M0342	3.49	FALSE	0.00416988	cluster1
Npdc1	Rtn1	1	cisbp__M0342	3.49	FALSE	0.0155997	cluster1
Npdc1	Slc22a17	1	cisbp__M0342	3.49	FALSE	0.0186042	cluster1
Npdc1	Syt13	3	cisbp__M0342	3.49	FALSE	0.0113015	cluster1
Npdc1	Rims3	1	transfac_pro__M00513	3.19	FALSE	0.00727612	cluster1
Rfx3	Agap2	6	elemento__TGGCAAC	3.79	FALSE	0.00858666	cluster1
Rfx3	Dpf1	6	elemento__TGGCAAC	3.79	FALSE	0.0053938	cluster1
Rfx3	Glis3	2	elemento__TGGCAAC	3.79	FALSE	0.010565	cluster1
Rfx3	Mkl2	6	elemento__TGGCAAC	3.79	FALSE	0.00986226	cluster1
Rfx3	Plagl1	2	elemento__TGGCAAC	3.79	FALSE	0.00636449	cluster1
Rora	Camk2d	2	cisbp__M6382	3.53	FALSE	0.0076666	cluster1
Rora	Adcy1	4	stark__AWNTGGGTCA	3.48	TRUE	0.00860252	cluster1
Rora	Clstn2	4	stark__AWNTGGGTCA	3.48	TRUE	0.0185771	cluster1
Rora	Cntn6	8	stark__AWNTGGGTCA	3.48	TRUE	0.0148068	cluster1
Rora	Fam19a2	6	stark__AWNTGGGTCA	3.48	TRUE	0.0186284	cluster1
Rora	Gabrb2	8	stark__AWNTGGGTCA	3.48	TRUE	0.0252967	cluster1
Rora	Kcnh7	4	stark__AWNTGGGTCA	3.48	TRUE	0.0267444	cluster1
Rora	Nkain2	8	stark__AWNTGGGTCA	3.48	TRUE	0.0123822	cluster1
Rora	Npas2	8	stark__AWNTGGGTCA	3.48	TRUE	0.00657412	cluster1
Rora	Atxn1	1	cisbp__M6455	3.31	FALSE	0.0141381	cluster1
Rora	Cntn5	1	cisbp__M6455	3.31	FALSE	0.0228399	cluster1
Rora	Fhod3	1	cisbp__M6455	3.31	FALSE	0.00540435	cluster1
Rora	Rgs7	1	hocomoco__NR1D1_HUMAN.H11MO.1.D	3.27	FALSE	0.00989928	cluster1
Rora	Trps1	1	hocomoco__NR1D1_HUMAN.H11MO.1.D	3.27	FALSE	0.0184253	cluster1
Rora	Bcl6	6	cisbp__M3838	3.26	TRUE	0.0075561	cluster1
Rora	Magi1	7	cisbp__M3838	3.26	TRUE	0.017248	cluster1
Rora	Mef2c	4	cisbp__M3838	3.26	TRUE	0.0159028	cluster1
Rora	Nuak1	7	cisbp__M3838	3.26	TRUE	0.00513896	cluster1
Rora	Tmem108	5	cisbp__M3838	3.26	TRUE	0.0124388	cluster1
Rora	Il1rapl1	4	transfac_public__M00157	3.23	TRUE	0.0209777	cluster1
Rora	Sgk1	1	transfac_public__M00157	3.23	TRUE	0.0167751	cluster1
Sox9	Gli3	1	hocomoco__SOX10_HUMAN.H11MO.1.A	3.82	FALSE	0.00726857	cluster1
Sox9	Lhx2	1	hocomoco__SOX10_HUMAN.H11MO.1.A	3.82	FALSE	0.0168699	cluster1
Sox9	Meis2	1	hocomoco__SOX10_HUMAN.H11MO.1.A	3.82	FALSE	0.0113431	cluster1
Sox9	Prrx1	1	hocomoco__SOX10_HUMAN.H11MO.1.A	3.82	FALSE	0.00696234	cluster1
Sox9	Tcf7l2	1	hocomoco__SOX10_HUMAN.H11MO.1.A	3.82	FALSE	0.00799379	cluster1
Spi1	Atf3	1	jaspar__MA0081.1	3.72	FALSE	0.0306803	cluster1
Spi1	Fli1	1	jaspar__MA0081.1	3.72	FALSE	0.0228416	cluster1
Spi1	Ikzf1	2	jaspar__MA0081.1	3.72	FALSE	0.0444734	cluster1
Spi1	Nuak2	1	jaspar__MA0081.1	3.72	FALSE	0.0102781	cluster1
Spi1	Runx1	1	jaspar__MA0081.1	3.72	FALSE	0.0305727	cluster1
Spi1	Tcf7l2	1	jaspar__MA0081.1	3.72	FALSE	0.00830202	cluster1
Spi1	Tgif1	1	jaspar__MA0081.1	3.72	FALSE	0.0283257	cluster1
Spi1	Tgif2	2	jaspar__MA0081.1	3.72	FALSE	0.0211624	cluster1
Spi1	Zfhx3	1	jaspar__MA0081.1	3.72	FALSE	0.0223241	cluster1
Spi1	Elf4	1	taipale__SPIB_DBD_AAAAAGMGGAAGTN	3.02	FALSE	0.0300238	cluster1
Spi1	Irf5	1	taipale__SPIB_DBD_AAAAAGMGGAAGTN	3.02	FALSE	0.0469493	cluster1
Spi1	Lyl1	1	taipale__SPIB_DBD_AAAAAGMGGAAGTN	3.02	FALSE	0.0133446	cluster1
Spi1	Rel	1	taipale__SPIB_DBD_AAAAAGMGGAAGTN	3.02	FALSE	0.00736369	cluster1
Spi1	Rreb1	1	taipale__SPIB_DBD_AAAAAGMGGAAGTN	3.02	FALSE	0.00773562	cluster1
Spi1	Sat1	1	taipale__SPIB_DBD_AAAAAGMGGAAGTN	3.02	FALSE	0.0184504	cluster1
Spi1	Serpine2	1	taipale__SPIB_DBD_AAAAAGMGGAAGTN	3.02	FALSE	0.00875233	cluster1
Spi1	Tmsb4x	1	taipale__SPIB_DBD_AAAAAGMGGAAGTN	3.02	FALSE	0.0283045	cluster1
Tcf12	Braf	17	taipale_cyt_meth__MSGN1_NRCCAWWTGKYN_eDBD_meth	4.6	FALSE	0.0107805	cluster1
Tcf12	Clvs1	3	taipale_cyt_meth__MSGN1_NRCCAWWTGKYN_eDBD_meth	4.6	FALSE	0.0112025	cluster1
Tcf12	Cpeb1	3	taipale_cyt_meth__MSGN1_NRCCAWWTGKYN_eDBD_meth	4.6	FALSE	0.00859719	cluster1
Tcf12	Cttnbp2	16	taipale_cyt_meth__MSGN1_NRCCAWWTGKYN_eDBD_meth	4.6	FALSE	0.0152534	cluster1
Tcf12	Foxp1	13	taipale_cyt_meth__MSGN1_NRCCAWWTGKYN_eDBD_meth	4.6	FALSE	0.0127663	cluster1
Tcf12	Nebl	4	taipale_cyt_meth__MSGN1_NRCCAWWTGKYN_eDBD_meth	4.6	FALSE	0.0167939	cluster1
Tcf12	Nfatc2	17	taipale_cyt_meth__MSGN1_NRCCAWWTGKYN_eDBD_meth	4.6	FALSE	0.00450271	cluster1
Tcf12	Nrcam	9	taipale_cyt_meth__MSGN1_NRCCAWWTGKYN_eDBD_meth	4.6	FALSE	0.00922283	cluster1
Tcf12	Pde8b	8	taipale_cyt_meth__MSGN1_NRCCAWWTGKYN_eDBD_meth	4.6	FALSE	0.00980571	cluster1
Tcf12	Plxna4	5	taipale_cyt_meth__MSGN1_NRCCAWWTGKYN_eDBD_meth	4.6	FALSE	0.0153053	cluster1
Tcf12	Ppm1e	16	taipale_cyt_meth__MSGN1_NRCCAWWTGKYN_eDBD_meth	4.6	FALSE	0.012708	cluster1
Tcf12	Rtn4	17	taipale_cyt_meth__MSGN1_NRCCAWWTGKYN_eDBD_meth	4.6	FALSE	0.00780595	cluster1
Tcf12	Tead1	17	taipale_cyt_meth__MSGN1_NRCCAWWTGKYN_eDBD_meth	4.6	FALSE	0.00423652	cluster1
Tcf12	Cadm3	6	taipale__NEUROD2_full_NNCATATGNN	3.8	FALSE	0.0055983	cluster1
Tcf12	Dlg2	6	taipale__NEUROD2_full_NNCATATGNN	3.8	FALSE	0.0147169	cluster1
Tcf12	Gls	6	taipale__NEUROD2_full_NNCATATGNN	3.8	FALSE	0.0114275	cluster1
Tcf12	Gpc6	5	taipale__NEUROD2_full_NNCATATGNN	3.8	FALSE	0.00840345	cluster1
Tcf12	Pclo	12	taipale__NEUROD2_full_NNCATATGNN	3.8	FALSE	0.010676	cluster1
Tcf12	Rbfox2	12	taipale__NEUROD2_full_NNCATATGNN	3.8	FALSE	0.0139166	cluster1
Tcf12	Hivep3	4	taipale_cyt_meth__MSC_NRNCATATGNYN_eDBD_meth	3.65	FALSE	0.0130478	cluster1
Tcf12	Ncor1	3	taipale_cyt_meth__MSC_NRNCATATGNYN_eDBD_meth	3.65	FALSE	0.0150412	cluster1
Tcf12	Tanc2	5	taipale_cyt_meth__MSC_NRNCATATGNYN_eDBD_meth	3.65	FALSE	0.0177667	cluster1
Tcf12	Cntnap2	3	taipale_cyt_meth__ATOH1_ANCATATGNY_eDBD	3.45	FALSE	0.0181395	cluster1
Tcf12	Enox1	3	taipale_cyt_meth__ATOH1_ANCATATGNY_eDBD	3.45	FALSE	0.0103587	cluster1
Tcf12	Epha3	3	taipale_cyt_meth__ATOH1_ANCATATGNY_eDBD	3.45	FALSE	0.00919373	cluster1
Tcf12	Gabpb1	1	taipale_cyt_meth__ATOH1_ANCATATGNY_eDBD	3.45	FALSE	0.00435568	cluster1
Tcf12	Gabra2	1	taipale_cyt_meth__ATOH1_ANCATATGNY_eDBD	3.45	FALSE	0.00809749	cluster1
Tcf12	Lrrc7	3	taipale_cyt_meth__ATOH1_ANCATATGNY_eDBD	3.45	FALSE	0.0152796	cluster1
Tcf12	Nfat5	2	taipale_cyt_meth__ATOH1_ANCATATGNY_eDBD	3.45	FALSE	0.0145247	cluster1
Tcf12	Phf21a	3	taipale_cyt_meth__ATOH1_ANCATATGNY_eDBD	3.45	FALSE	0.0112317	cluster1
Tcf12	Ptpn4	3	taipale_cyt_meth__ATOH1_ANCATATGNY_eDBD	3.45	FALSE	0.0121699	cluster1
Tcf12	Setbp1	3	taipale_cyt_meth__ATOH1_ANCATATGNY_eDBD	3.45	FALSE	0.0170736	cluster1
Tcf12	Snd1	4	taipale_cyt_meth__ATOH1_ANCATATGNY_eDBD	3.45	FALSE	0.00761181	cluster1
Tcf12	Sntg1	3	taipale_cyt_meth__ATOH1_ANCATATGNY_eDBD	3.45	FALSE	0.0169911	cluster1
Tcf12	Stox2	3	taipale_cyt_meth__ATOH1_ANCATATGNY_eDBD	3.45	FALSE	0.0127871	cluster1
Tcf12	Unc13a	3	taipale_cyt_meth__ATOH1_ANCATATGNY_eDBD	3.45	FALSE	0.00861567	cluster1
Tcf12	Zmiz1	3	taipale_cyt_meth__ATOH1_ANCATATGNY_eDBD	3.45	FALSE	0.00508675	cluster1
Tcf12	Adcy8	1	taipale_cyt_meth__MESP2_NAMCATATGKYN_eDBD_meth	3.43	FALSE	0.0113288	cluster1
Tcf12	Akap11	1	taipale_cyt_meth__MESP2_NAMCATATGKYN_eDBD_meth	3.43	FALSE	0.00625371	cluster1
Tcf12	Bptf	1	taipale_cyt_meth__MESP2_NAMCATATGKYN_eDBD_meth	3.43	FALSE	0.00821804	cluster1
Tcf12	Cacna1d	1	taipale_cyt_meth__MESP2_NAMCATATGKYN_eDBD_meth	3.43	FALSE	0.0177774	cluster1
Tcf12	Epha5	1	taipale_cyt_meth__MESP2_NAMCATATGKYN_eDBD_meth	3.43	FALSE	0.00987321	cluster1
Tcf12	Ext1	2	taipale_cyt_meth__MESP2_NAMCATATGKYN_eDBD_meth	3.43	FALSE	0.00985909	cluster1
Tcf12	Hecw2	2	taipale_cyt_meth__MESP2_NAMCATATGKYN_eDBD_meth	3.43	FALSE	0.0161917	cluster1
Tcf12	Hoxa4	1	taipale_cyt_meth__MESP2_NAMCATATGKYN_eDBD_meth	3.43	FALSE	0.0337248	cluster1
Tcf12	Kdm4c	1	taipale_cyt_meth__MESP2_NAMCATATGKYN_eDBD_meth	3.43	FALSE	0.00817999	cluster1
Tcf12	Magi3	2	taipale_cyt_meth__MESP2_NAMCATATGKYN_eDBD_meth	3.43	FALSE	0.00977244	cluster1
Tcf12	Man1a2	1	taipale_cyt_meth__MESP2_NAMCATATGKYN_eDBD_meth	3.43	FALSE	0.0113064	cluster1
Tcf12	Ncam1	1	taipale_cyt_meth__MESP2_NAMCATATGKYN_eDBD_meth	3.43	FALSE	0.0137894	cluster1
Tcf12	Pgr	1	taipale_cyt_meth__MESP2_NAMCATATGKYN_eDBD_meth	3.43	FALSE	0.0063448	cluster1
Tcf12	Snrpn	2	taipale_cyt_meth__MESP2_NAMCATATGKYN_eDBD_meth	3.43	FALSE	0.00434278	cluster1
Tcf12	Thoc2	1	taipale_cyt_meth__MESP2_NAMCATATGKYN_eDBD_meth	3.43	FALSE	0.0117829	cluster1
Zmat4	Apba1	1	hdpi__ZMAT4	3.05	TRUE	0.0173721	cluster1
Zmat4	Cdh12	1	hdpi__ZMAT4	3.05	TRUE	0.0234692	cluster1
Zmat4	Csmd3	1	hdpi__ZMAT4	3.05	TRUE	0.0259645	cluster1
Zmat4	Dab1	1	hdpi__ZMAT4	3.05	TRUE	0.0241465	cluster1
Zmat4	Erbb4	1	hdpi__ZMAT4	3.05	TRUE	0.0338338	cluster1
Zmat4	Fam19a2	1	hdpi__ZMAT4	3.05	TRUE	0.0400355	cluster1
Zmat4	Fgf13	1	hdpi__ZMAT4	3.05	TRUE	0.0283036	cluster1
Zmat4	Gabra1	1	hdpi__ZMAT4	3.05	TRUE	0.0187518	cluster1
Zmat4	Kcnh7	1	hdpi__ZMAT4	3.05	TRUE	0.0269993	cluster1
Zmat4	Klf8	1	hdpi__ZMAT4	3.05	TRUE	0.00812612	cluster1
Zmat4	Ldb2	1	hdpi__ZMAT4	3.05	TRUE	0.0106096	cluster1
Zmat4	Lrp1b	1	hdpi__ZMAT4	3.05	TRUE	0.0226186	cluster1
Zmat4	Lrrc4c	1	hdpi__ZMAT4	3.05	TRUE	0.0366287	cluster1
Zmat4	Ncald	1	hdpi__ZMAT4	3.05	TRUE	0.00865358	cluster1
Zmat4	Npas2	1	hdpi__ZMAT4	3.05	TRUE	0.0144373	cluster1
Zmat4	Nr2f2	1	hdpi__ZMAT4	3.05	TRUE	0.0235837	cluster1
Zmat4	Pld5	1	hdpi__ZMAT4	3.05	TRUE	0.0199511	cluster1
Zmat4	Rora	1	hdpi__ZMAT4	3.05	TRUE	0.0143673	cluster1
Zmat4	Rxfp1	1	hdpi__ZMAT4	3.05	TRUE	0.0171096	cluster1
Zmat4	Sema3e	1	hdpi__ZMAT4	3.05	TRUE	0.0152022	cluster1
Zmat4	Sgcz	1	hdpi__ZMAT4	3.05	TRUE	0.0169838	cluster1
Zmat4	Sim1	1	hdpi__ZMAT4	3.05	TRUE	0.0130472	cluster1
Zmat4	Trp63	1	hdpi__ZMAT4	3.05	TRUE	0.00604476	cluster1
Zmat4	Ust	1	hdpi__ZMAT4	3.05	TRUE	0.0117955	cluster1
Arnt	Zbtb25	1	transfac_pro__M00466	3.41	TRUE	0.00514333	cluster2
Arnt	Zfp62	1	transfac_pro__M00466	3.41	TRUE	0.0050322	cluster2
Atf3	Cebpb	4	dbcorrdb__ATF1__ENCSR000DNZ_1__m2	4	FALSE	0.0092712	cluster2
Atf3	Egr2	1	dbcorrdb__ATF1__ENCSR000DNZ_1__m2	4	FALSE	0.00881407	cluster2
Atf3	Ets1	1	dbcorrdb__ATF1__ENCSR000DNZ_1__m2	4	FALSE	0.0144524	cluster2
Atf3	Hmg20b	1	dbcorrdb__ATF1__ENCSR000DNZ_1__m2	4	FALSE	0.00410578	cluster2
Atf3	Irf5	1	dbcorrdb__ATF1__ENCSR000DNZ_1__m2	4	FALSE	0.0231118	cluster2
Atf3	Lmo2	2	dbcorrdb__ATF1__ENCSR000DNZ_1__m2	4	FALSE	0.00855596	cluster2
Atf3	Maff	3	dbcorrdb__ATF1__ENCSR000DNZ_1__m2	4	FALSE	0.0237823	cluster2
Atf3	Nfatc1	1	dbcorrdb__ATF1__ENCSR000DNZ_1__m2	4	FALSE	0.0101955	cluster2
Atf3	Nfkb2	1	dbcorrdb__ATF1__ENCSR000DNZ_1__m2	4	FALSE	0.0154536	cluster2
Atf3	Nr4a2	3	dbcorrdb__ATF1__ENCSR000DNZ_1__m2	4	FALSE	0.00855283	cluster2
Atf3	Nuak2	1	dbcorrdb__ATF1__ENCSR000DNZ_1__m2	4	FALSE	0.00946448	cluster2
Atf3	Relb	3	dbcorrdb__ATF1__ENCSR000DNZ_1__m2	4	FALSE	0.00841599	cluster2
Atf3	Runx1	2	dbcorrdb__ATF1__ENCSR000DNZ_1__m2	4	FALSE	0.0239282	cluster2
Atf3	Sap30	1	dbcorrdb__ATF1__ENCSR000DNZ_1__m2	4	FALSE	0.00625091	cluster2
Atf3	Stat5a	1	dbcorrdb__ATF1__ENCSR000DNZ_1__m2	4	FALSE	0.00876972	cluster2
Atf3	Tagln2	2	dbcorrdb__ATF1__ENCSR000DNZ_1__m2	4	FALSE	0.0197804	cluster2
Atf3	Tgif1	2	dbcorrdb__ATF1__ENCSR000DNZ_1__m2	4	FALSE	0.0191477	cluster2
Chd2	Bbx	1	factorbook__UA1	3.1	FALSE	0.00728954	cluster2
Chd2	Dcaf6	1	factorbook__UA1	3.1	FALSE	0.00734911	cluster2
Chd2	Herc1	1	factorbook__UA1	3.1	FALSE	0.00996892	cluster2
Chd2	Mkl2	1	factorbook__UA1	3.1	FALSE	0.0125286	cluster2
Chd2	Myh10	1	factorbook__UA1	3.1	FALSE	0.00818721	cluster2
Chd2	Ptpn4	1	factorbook__UA1	3.1	FALSE	0.0141668	cluster2
Chd2	Tlk1	1	factorbook__UA1	3.1	FALSE	0.0101536	cluster2
Egr1	Egr2	19	transfac_pro__M08878	4.84	TRUE	0.0217853	cluster2
Egr1	Egr3	29	transfac_pro__M08878	4.84	TRUE	0.00941283	cluster2
Egr1	Etv5	23	transfac_pro__M08878	4.84	TRUE	0.00856276	cluster2
Egr1	Fosb	21	transfac_pro__M08878	4.84	TRUE	0.013572	cluster2
Egr1	Hes1	30	transfac_pro__M08878	4.84	TRUE	0.00482618	cluster2
Egr1	Jun	20	transfac_pro__M08878	4.84	TRUE	0.0186137	cluster2
Egr1	Junb	28	transfac_pro__M08878	4.84	TRUE	0.0420671	cluster2
Egr1	Npas4	28	transfac_pro__M08878	4.84	TRUE	0.00597313	cluster2
Egr1	Pik3r1	30	transfac_pro__M08878	4.84	TRUE	0.00434557	cluster2
Egr1	Sox4	26	transfac_pro__M08878	4.84	TRUE	0.0120193	cluster2
Egr1	Zfp217	30	transfac_pro__M08878	4.84	TRUE	0.0109876	cluster2
Egr1	Egr4	10	transfac_pro__M04950	4.3	TRUE	0.0254297	cluster2
Egr1	Fos	13	transfac_pro__M04950	4.3	TRUE	0.0432485	cluster2
Egr1	Hirip3	1	transfac_pro__M04950	4.3	TRUE	0.00673422	cluster2
Egr1	Homer1	14	transfac_pro__M04950	4.3	TRUE	0.00629854	cluster2
Egr1	Klf4	15	transfac_pro__M04950	4.3	TRUE	0.00634219	cluster2
Egr1	Zbtb1	13	transfac_pro__M04950	4.3	TRUE	0.00419283	cluster2
Egr1	Meis3	7	dbcorrdb__EZH2__ENCSR000ARD_1__m6	3.74	FALSE	0.00492533	cluster2
Egr1	Jund	3	transfac_pro__M04797	3.13	TRUE	0.0292134	cluster2
Fos	Arid5a	11	dbcorrdb__EZH2__ENCSR000ARD_1__m6	4.06	FALSE	0.00666734	cluster2
Fos	Klf4	7	dbcorrdb__EZH2__ENCSR000ARD_1__m6	4.06	FALSE	0.0104884	cluster2
Fos	Npas4	15	dbcorrdb__EZH2__ENCSR000ARD_1__m6	4.06	FALSE	0.0103689	cluster2
Fos	Sox1	7	dbcorrdb__EZH2__ENCSR000ARD_1__m6	4.06	FALSE	0.0058197	cluster2
Fos	Egr1	5	dbcorrdb__SREBF1__ENCSR000EZP_1__m1	3.86	FALSE	0.0463328	cluster2
Fos	Myc	4	dbcorrdb__SREBF1__ENCSR000EZP_1__m1	3.86	FALSE	0.00638975	cluster2
Fos	Egr4	7	cisbp__M0361	3.81	FALSE	0.0108584	cluster2
Fos	Jund	5	cisbp__M0361	3.81	FALSE	0.0273989	cluster2
Fos	Klf6	6	cisbp__M0361	3.81	FALSE	0.00807718	cluster2
Fos	Rnf114	4	cisbp__M0361	3.81	FALSE	0.00546637	cluster2
Fos	Ubc	4	cisbp__M0361	3.81	FALSE	0.0143668	cluster2
Fos	Ddit3	3	transfac_pro__M07246	3.71	FALSE	0.00567929	cluster2
Fos	Etv5	11	dbcorrdb__FOS__ENCSR000EYZ_1__m1	3.09	TRUE	0.00837022	cluster2
Fos	Fosb	16	dbcorrdb__FOS__ENCSR000EYZ_1__m1	3.09	TRUE	0.0239804	cluster2
Fos	Hes1	13	dbcorrdb__FOS__ENCSR000EYZ_1__m1	3.09	TRUE	0.00782989	cluster2
Fos	Id4	7	dbcorrdb__FOS__ENCSR000EYZ_1__m1	3.09	TRUE	0.00809014	cluster2
Fos	Jun	12	dbcorrdb__FOS__ENCSR000EYZ_1__m1	3.09	TRUE	0.0144058	cluster2
Fos	Junb	8	dbcorrdb__FOS__ENCSR000EYZ_1__m1	3.09	TRUE	0.0382633	cluster2
Fos	Sox2	8	dbcorrdb__FOS__ENCSR000EYZ_1__m1	3.09	TRUE	0.00553408	cluster2
Fos	Sox4	9	dbcorrdb__FOS__ENCSR000EYZ_1__m1	3.09	TRUE	0.00565528	cluster2
Fos	Tob2	10	dbcorrdb__FOS__ENCSR000EYZ_1__m1	3.09	TRUE	0.00587996	cluster2
Hlf	Mef2d	2	yetfasco__YOR028C_409	3.54	FALSE	0.00503127	cluster2
Hlf	Mxd4	2	yetfasco__YOR028C_409	3.54	FALSE	0.00829033	cluster2
Hlf	Arntl	4	stark__TTAYGTAA	3.35	TRUE	0.0104332	cluster2
Hlf	Epha4	4	stark__TTAYGTAA	3.35	TRUE	0.00782302	cluster2
Hlf	Kctd1	4	stark__TTAYGTAA	3.35	TRUE	0.00930419	cluster2
Hlf	Klf9	4	stark__TTAYGTAA	3.35	TRUE	0.00706883	cluster2
Hlf	Pls3	4	stark__TTAYGTAA	3.35	TRUE	0.0037681	cluster2
Hlf	Tef	4	stark__TTAYGTAA	3.35	TRUE	0.00572132	cluster2
Hlf	Zfp27	3	stark__TTAYGTAA	3.35	TRUE	0.00377583	cluster2
Irf5	Atf3	2	cisbp__M1267	3.29	TRUE	0.0225324	cluster2
Irf5	Fli1	2	cisbp__M1267	3.29	TRUE	0.0182718	cluster2
Irf5	Maff	2	cisbp__M1267	3.29	TRUE	0.010993	cluster2
Irf5	Nfatc1	2	cisbp__M1267	3.29	TRUE	0.0137777	cluster2
Irf5	Sall3	2	cisbp__M1267	3.29	TRUE	0.0109824	cluster2
Irf5	Zfhx3	2	cisbp__M1267	3.29	TRUE	0.0172235	cluster2
Irf8	Atf3	3	cisbp__M1264	4.66	FALSE	0.0132194	cluster2
Irf8	Nfatc1	3	cisbp__M1264	4.66	FALSE	0.0124093	cluster2
Irf8	Sall1	3	cisbp__M1264	4.66	FALSE	0.0116464	cluster2
Irf8	Tgif1	3	cisbp__M1264	4.66	FALSE	0.0207702	cluster2
Irf8	Tgif2	3	cisbp__M1264	4.66	FALSE	0.0145914	cluster2
Irf8	Zfhx3	3	cisbp__M1264	4.66	FALSE	0.0132299	cluster2
Irf8	Sall3	2	cisbp__M1267	4.38	FALSE	0.0161629	cluster2
Irf8	Cebpa	1	dbcorrdb__IRF1__ENCSR000EGL_1__m1	3.07	FALSE	0.0233807	cluster2
Irf8	Hhex	1	dbcorrdb__IRF1__ENCSR000EGL_1__m1	3.07	FALSE	0.0144918	cluster2
Irf8	Ikzf1	1	dbcorrdb__IRF1__ENCSR000EGL_1__m1	3.07	FALSE	0.0189498	cluster2
Irf8	Irf5	1	dbcorrdb__IRF1__ENCSR000EGL_1__m1	3.07	FALSE	0.0339046	cluster2
Irf8	Sp110	1	dbcorrdb__IRF1__ENCSR000EGL_1__m1	3.07	FALSE	0.0175202	cluster2
Irf8	Stat6	1	dbcorrdb__IRF1__ENCSR000EGL_1__m1	3.07	FALSE	0.0230095	cluster2
Junb	Egr4	3	transfac_pro__M00917	3.63	FALSE	0.0153042	cluster2
Junb	Fos	2	transfac_pro__M00917	3.63	FALSE	0.0339356	cluster2
Junb	Fosb	3	transfac_pro__M00917	3.63	FALSE	0.0099627	cluster2
Junb	Jun	3	transfac_pro__M00917	3.63	FALSE	0.0176291	cluster2
Junb	Jund	1	transfac_pro__M00917	3.63	FALSE	0.0233799	cluster2
Junb	Klf4	2	transfac_pro__M00917	3.63	FALSE	0.00748049	cluster2
Junb	Mafk	3	transfac_pro__M00917	3.63	FALSE	0.0054612	cluster2
Junb	Mxi1	4	transfac_pro__M00917	3.63	FALSE	0.00418975	cluster2
Junb	Zfand5	3	transfac_pro__M00917	3.63	FALSE	0.00742807	cluster2
Junb	Zfp574	1	transfac_pro__M00917	3.63	FALSE	0.00356317	cluster2
Junb	Egr1	2	transfac_pro__M07312	3.41	FALSE	0.0455167	cluster2
Junb	Bhlhe40	1	cisbp__M4565	3.14	FALSE	0.00526254	cluster2
Junb	Vps4b	2	cisbp__M4565	3.14	FALSE	0.0039994	cluster2
Junb	Zfp217	1	dbcorrdb__JUND__ENCSR000EBZ_1__m2	3.07	FALSE	0.0104065	cluster2
Jund	Cebpb	20	jaspar__MA1047.1	6.04	FALSE	0.0105228	cluster2
Jund	Egr1	16	jaspar__MA1047.1	6.04	FALSE	0.0401188	cluster2
Jund	Egr2	6	jaspar__MA1047.1	6.04	FALSE	0.0181239	cluster2
Jund	Fos	17	jaspar__MA1047.1	6.04	FALSE	0.0240629	cluster2
Jund	Fosb	20	jaspar__MA1047.1	6.04	FALSE	0.0124348	cluster2
Jund	Gnb1	14	jaspar__MA1047.1	6.04	FALSE	0.00765654	cluster2
Jund	Hif1a	3	jaspar__MA1047.1	6.04	FALSE	0.00408173	cluster2
Jund	Iscu	11	jaspar__MA1047.1	6.04	FALSE	0.00854317	cluster2
Jund	Jun	17	jaspar__MA1047.1	6.04	FALSE	0.0218836	cluster2
Jund	Junb	11	jaspar__MA1047.1	6.04	FALSE	0.0220857	cluster2
Jund	Magoh	16	jaspar__MA1047.1	6.04	FALSE	0.00394003	cluster2
Jund	Pura	15	jaspar__MA1047.1	6.04	FALSE	0.00793298	cluster2
Jund	Rab2a	5	jaspar__MA1047.1	6.04	FALSE	0.00732836	cluster2
Jund	Rpl21	15	jaspar__MA1047.1	6.04	FALSE	0.013828	cluster2
Jund	Rpl3	6	jaspar__MA1047.1	6.04	FALSE	0.0146298	cluster2
Jund	Ubc	14	jaspar__MA1047.1	6.04	FALSE	0.0187188	cluster2
Jund	Ywhab	3	jaspar__MA1047.1	6.04	FALSE	0.0113944	cluster2
Jund	Zfand5	20	jaspar__MA1047.1	6.04	FALSE	0.00643453	cluster2
Jund	Odc1	6	swissregulon__hs__ATF5_CREB3.p2	5.37	FALSE	0.00772769	cluster2
Jund	Pak1	6	dbcorrdb__CREB1__ENCSR000BRB_1__m1	5.11	FALSE	0.00515562	cluster2
Jund	Sod1	4	dbcorrdb__ATF3__ENCSR000BNU_1__m1	3.44	FALSE	0.0111518	cluster2
Jund	Sap30	1	dbcorrdb__ATF1__ENCSR000DNZ_1__m2	3.21	FALSE	0.00510446	cluster2
Kdm5a	Creb1	1	transfac_pro__M09022	3.78	FALSE	0.00392979	cluster2
Kdm5a	Git2	1	transfac_pro__M09022	3.78	FALSE	0.00635631	cluster2
Kdm5a	Irf2	1	transfac_pro__M09022	3.78	FALSE	0.00590391	cluster2
Kdm5a	Pds5a	1	transfac_pro__M09022	3.78	FALSE	0.0101236	cluster2
Kdm5a	Rtf1	1	transfac_pro__M09022	3.78	FALSE	0.00471462	cluster2
Kdm5a	Sin3a	1	transfac_pro__M09022	3.78	FALSE	0.00513514	cluster2
Kdm5a	Mettl3	2	dbcorrdb__BCLAF1__ENCSR000BJZ_1__m1	3.13	FALSE	0.00429277	cluster2
Kdm5a	Xrcc4	2	dbcorrdb__BCLAF1__ENCSR000BJZ_1__m1	3.13	FALSE	0.003283	cluster2
Kdm5b	Arid3b	1	dbcorrdb__GABPA__ENCSR000BLO_1__m1	3.18	FALSE	0.00476176	cluster2
Kdm5b	E2f4	1	dbcorrdb__GABPA__ENCSR000BLO_1__m1	3.18	FALSE	0.0060853	cluster2
Kdm5b	Map4k2	1	dbcorrdb__GABPA__ENCSR000BLO_1__m1	3.18	FALSE	0.0073275	cluster2
Kdm5b	Zfp384	1	dbcorrdb__GABPA__ENCSR000BLO_1__m1	3.18	FALSE	0.00359551	cluster2
Kdm5b	Zfp740	1	dbcorrdb__GABPA__ENCSR000BLO_1__m1	3.18	FALSE	0.00845939	cluster2
Lhx6	Chrm2	1	transfac_pro__M01412	3	FALSE	0.0128746	cluster2
Lhx6	Elavl2	1	transfac_pro__M01412	3	FALSE	0.0167651	cluster2
Lhx6	Grik3	1	transfac_pro__M01412	3	FALSE	0.0377493	cluster2
Lhx6	Klf5	1	transfac_pro__M01412	3	FALSE	0.0356474	cluster2
Lhx6	Lmo3	1	transfac_pro__M01412	3	FALSE	0.00843913	cluster2
Lhx6	Mgat4c	1	transfac_pro__M01412	3	FALSE	0.0155842	cluster2
Lhx6	Mitf	1	transfac_pro__M01412	3	FALSE	0.0158136	cluster2
Lhx6	Ntng1	1	transfac_pro__M01412	3	FALSE	0.0064947	cluster2
Lhx6	Nxph1	1	transfac_pro__M01412	3	FALSE	0.0379228	cluster2
Lhx6	Rcan2	1	transfac_pro__M01412	3	FALSE	0.0151536	cluster2
Lhx6	Runx1t1	1	transfac_pro__M01412	3	FALSE	0.0229743	cluster2
Lhx6	Satb1	1	transfac_pro__M01412	3	FALSE	0.0512853	cluster2
Lhx6	Sh3kbp1	1	transfac_pro__M01412	3	FALSE	0.0130539	cluster2
Lhx6	Sox6	1	transfac_pro__M01412	3	FALSE	0.0587834	cluster2
Lhx6	St6galnac5	1	transfac_pro__M01412	3	FALSE	0.0152875	cluster2
Lhx6	Zfp385a	1	transfac_pro__M01412	3	FALSE	0.0118221	cluster2
Nf1	Atxn1	1	cisbp__M6232	3.16	FALSE	0.0143367	cluster2
Nf1	Carf	1	cisbp__M6232	3.16	FALSE	0.00370044	cluster2
Nf1	Fgf14	1	cisbp__M6232	3.16	FALSE	0.0190764	cluster2
Nf1	Foxp1	1	cisbp__M6232	3.16	FALSE	0.00963674	cluster2
Nf1	Galnt13	1	cisbp__M6232	3.16	FALSE	0.0088149	cluster2
Nf1	Hivep2	1	cisbp__M6232	3.16	FALSE	0.0139808	cluster2
Nf1	Ncor2	1	cisbp__M6232	3.16	FALSE	0.0088565	cluster2
Nf1	Nfat5	1	cisbp__M6232	3.16	FALSE	0.00969721	cluster2
Nf1	Rfx3	1	cisbp__M6232	3.16	FALSE	0.00915224	cluster2
Nf1	Sin3a	1	cisbp__M6232	3.16	FALSE	0.00630603	cluster2
Nf1	Spdef	1	cisbp__M6232	3.16	FALSE	0.00570168	cluster2
Npdc1	Scamp5	96	transfac_pro__M08941	5.57	FALSE	0.0122083	cluster2
Npdc1	Atp1b1	40	cisbp__M0342	4.9	FALSE	0.0282048	cluster2
Npdc1	Cpe	15	cisbp__M0342	4.9	FALSE	0.0110045	cluster2
Npdc1	Pld3	13	cisbp__M0342	4.9	FALSE	0.0168583	cluster2
Npdc1	Reep5	3	cisbp__M0342	4.9	FALSE	0.0102482	cluster2
Npdc1	Rtn1	5	cisbp__M0342	4.9	FALSE	0.0299813	cluster2
Npdc1	Syn2	5	cisbp__M0342	4.9	FALSE	0.00973528	cluster2
Npdc1	Usp11	46	cisbp__M0342	4.9	FALSE	0.00774154	cluster2
Npdc1	Slc12a5	12	cisbp__M0309	4.85	FALSE	0.00848406	cluster2
Npdc1	Atp6v0b	1	transfac_pro__M01186	4.47	FALSE	0.0129174	cluster2
Npdc1	Atp6v1b2	3	transfac_pro__M01186	4.47	FALSE	0.0139014	cluster2
Npdc1	Hnrnpc	4	transfac_pro__M01186	4.47	FALSE	0.0129894	cluster2
Npdc1	Hspa5	1	transfac_pro__M01186	4.47	FALSE	0.0154882	cluster2
Npdc1	Rtn3	2	transfac_pro__M01186	4.47	FALSE	0.0205229	cluster2
Npdc1	Stxbp1	1	transfac_pro__M01186	4.47	FALSE	0.0105943	cluster2
Npdc1	Syt13	2	transfac_pro__M01186	4.47	FALSE	0.0111652	cluster2
Npdc1	Gnb5	2	hocomoco__ATF1_HUMAN.H11MO.0.B	4.29	FALSE	0.00579155	cluster2
Npdc1	Sec62	3	cisbp__M0300	4.26	FALSE	0.0115941	cluster2
Npdc1	Grin1	16	transfac_pro__M07666	4.16	FALSE	0.0152657	cluster2
Npdc1	Gpc1	2	transfac_pro__M07572	4.09	FALSE	0.00502837	cluster2
Npdc1	Ndfip1	3	transfac_pro__M07572	4.09	FALSE	0.0223276	cluster2
Npdc1	Nptn	3	transfac_pro__M07572	4.09	FALSE	0.0280798	cluster2
Npdc1	Bex1	73	flyfactorsurvey__Atf-2_SANGER_5_FBgn0050420	3.92	TRUE	0.009581	cluster2
Npdc1	Chga	107	flyfactorsurvey__Atf-2_SANGER_5_FBgn0050420	3.92	TRUE	0.00735211	cluster2
Npdc1	Chl1	2	flyfactorsurvey__Atf-2_SANGER_5_FBgn0050420	3.92	TRUE	0.00805123	cluster2
Npdc1	Epha5	4	flyfactorsurvey__Atf-2_SANGER_5_FBgn0050420	3.92	TRUE	0.00629586	cluster2
Npdc1	Faim2	88	flyfactorsurvey__Atf-2_SANGER_5_FBgn0050420	3.92	TRUE	0.0246765	cluster2
Npdc1	Fhl1	7	flyfactorsurvey__Atf-2_SANGER_5_FBgn0050420	3.92	TRUE	0.00985043	cluster2
Npdc1	Gabbr1	70	flyfactorsurvey__Atf-2_SANGER_5_FBgn0050420	3.92	TRUE	0.0107304	cluster2
Npdc1	Klc1	45	flyfactorsurvey__Atf-2_SANGER_5_FBgn0050420	3.92	TRUE	0.0162679	cluster2
Npdc1	Lancl1	4	flyfactorsurvey__Atf-2_SANGER_5_FBgn0050420	3.92	TRUE	0.0125022	cluster2
Npdc1	Ncdn	84	flyfactorsurvey__Atf-2_SANGER_5_FBgn0050420	3.92	TRUE	0.00852751	cluster2
Npdc1	Ociad1	92	flyfactorsurvey__Atf-2_SANGER_5_FBgn0050420	3.92	TRUE	0.0103836	cluster2
Npdc1	Prnp	65	flyfactorsurvey__Atf-2_SANGER_5_FBgn0050420	3.92	TRUE	0.0197148	cluster2
Npdc1	Ptprn	42	flyfactorsurvey__Atf-2_SANGER_5_FBgn0050420	3.92	TRUE	0.0163245	cluster2
Npdc1	Rab3c	2	flyfactorsurvey__Atf-2_SANGER_5_FBgn0050420	3.92	TRUE	0.0112186	cluster2
Npdc1	Scrn1	4	flyfactorsurvey__Atf-2_SANGER_5_FBgn0050420	3.92	TRUE	0.00933212	cluster2
Npdc1	Slc22a17	10	flyfactorsurvey__Atf-2_SANGER_5_FBgn0050420	3.92	TRUE	0.0311305	cluster2
Npdc1	Slc38a1	43	flyfactorsurvey__Atf-2_SANGER_5_FBgn0050420	3.92	TRUE	0.00759266	cluster2
Npdc1	Syp	91	flyfactorsurvey__Atf-2_SANGER_5_FBgn0050420	3.92	TRUE	0.0302585	cluster2
Npdc1	Syt1	14	flyfactorsurvey__Atf-2_SANGER_5_FBgn0050420	3.92	TRUE	0.0174788	cluster2
Npdc1	Syt11	109	flyfactorsurvey__Atf-2_SANGER_5_FBgn0050420	3.92	TRUE	0.0217135	cluster2
Npdc1	Timp2	92	flyfactorsurvey__Atf-2_SANGER_5_FBgn0050420	3.92	TRUE	0.0155774	cluster2
Npdc1	Tmem33	3	flyfactorsurvey__Atf-2_SANGER_5_FBgn0050420	3.92	TRUE	0.00747091	cluster2
Npdc1	Tmem59l	110	flyfactorsurvey__Atf-2_SANGER_5_FBgn0050420	3.92	TRUE	0.0272744	cluster2
Npdc1	Tspan7	102	flyfactorsurvey__Atf-2_SANGER_5_FBgn0050420	3.92	TRUE	0.0119256	cluster2
Npdc1	Xbp1	2	flyfactorsurvey__Atf-2_SANGER_5_FBgn0050420	3.92	TRUE	0.0103325	cluster2
Npdc1	Itm2c	2	transfac_pro__M07680	3.91	FALSE	0.0180094	cluster2
Npdc1	Slc24a3	2	transfac_pro__M07680	3.91	FALSE	0.00768188	cluster2
Npdc1	St8sia3	2	taipale_cyt_meth__FOSB_NRTGAYGTCAYN_eDBD_meth	3.64	FALSE	0.00499893	cluster2
Npdc1	Clstn1	1	cisbp__M0361	3.44	FALSE	0.0192856	cluster2
Npdc1	Fkbp8	1	cisbp__M0361	3.44	FALSE	0.01021	cluster2
Npdc1	Glg1	1	cisbp__M0361	3.44	FALSE	0.00610423	cluster2
Npdc1	Rpp25	1	cisbp__M0361	3.44	FALSE	0.00647558	cluster2
Npdc1	Scg2	100	transfac_pro__M07668	3.33	TRUE	0.0142437	cluster2
Rora	Arhgap20	2	transfac_pro__M08961	3.47	FALSE	0.00755607	cluster2
Rora	Bcl6	2	transfac_pro__M08961	3.47	FALSE	0.00662435	cluster2
Rora	Clstn2	1	transfac_pro__M08961	3.47	FALSE	0.0174617	cluster2
Rora	Cntn5	1	transfac_pro__M08961	3.47	FALSE	0.013253	cluster2
Rora	Dab1	1	transfac_pro__M08961	3.47	FALSE	0.0171412	cluster2
Rora	Gabra1	1	transfac_pro__M08961	3.47	FALSE	0.0182446	cluster2
Rora	Gtf2ird1	2	transfac_pro__M08961	3.47	FALSE	0.0065602	cluster2
Rora	Il1rapl1	2	transfac_pro__M08961	3.47	FALSE	0.0181154	cluster2
Rora	Kcnip4	2	transfac_pro__M08961	3.47	FALSE	0.0114323	cluster2
Rora	Nkain2	2	transfac_pro__M08961	3.47	FALSE	0.0193028	cluster2
Rora	Rarb	1	transfac_pro__M08961	3.47	FALSE	0.0119326	cluster2
Rora	Sgk1	2	transfac_pro__M08961	3.47	FALSE	0.0122713	cluster2
Rora	Gabrb2	1	transfac_pro__M07955	3.09	FALSE	0.0250259	cluster2
Rora	Grm5	1	transfac_pro__M07955	3.09	FALSE	0.0135125	cluster2
Rora	Magi1	1	transfac_pro__M07955	3.09	FALSE	0.016081	cluster2
Rora	Trps1	1	transfac_pro__M07955	3.09	FALSE	0.0123148	cluster2
Spi1	Atf3	2	jaspar__MA0081.1	3.45	FALSE	0.0293764	cluster2
Spi1	Elk3	1	jaspar__MA0081.1	3.45	FALSE	0.00718867	cluster2
Spi1	Fli1	2	jaspar__MA0081.1	3.45	FALSE	0.0180375	cluster2
Spi1	Ikzf1	2	jaspar__MA0081.1	3.45	FALSE	0.025447	cluster2
Spi1	Runx1	2	jaspar__MA0081.1	3.45	FALSE	0.0541654	cluster2
Spi1	Tgif1	1	jaspar__MA0081.1	3.45	FALSE	0.0359722	cluster2
Spi1	Tgif2	1	jaspar__MA0081.1	3.45	FALSE	0.0129195	cluster2
Spi1	Zfhx3	2	jaspar__MA0081.1	3.45	FALSE	0.0151443	cluster2
Spi1	Cebpa	1	dbcorrdb__PRDM1__ENCSR000ECY_1__m1	3.43	FALSE	0.026586	cluster2
Spi1	Hlx	1	dbcorrdb__PRDM1__ENCSR000ECY_1__m1	3.43	FALSE	0.0101507	cluster2
Spi1	Pdlim5	1	dbcorrdb__PRDM1__ENCSR000ECY_1__m1	3.43	FALSE	0.00508863	cluster2
Spi1	Rel	1	dbcorrdb__PRDM1__ENCSR000ECY_1__m1	3.43	FALSE	0.00801566	cluster2
Spi1	Sp110	1	dbcorrdb__PRDM1__ENCSR000ECY_1__m1	3.43	FALSE	0.0263647	cluster2
Spi1	Stat6	1	dbcorrdb__PRDM1__ENCSR000ECY_1__m1	3.43	FALSE	0.0289125	cluster2
Xbp1	Faim2	99	transfac_pro__M07574	5.79	FALSE	0.00935746	cluster2
Xbp1	Moap1	44	scertf__badis.CST6	5.79	FALSE	0.00725561	cluster2
Xbp1	Morf4l2	68	scertf__badis.CST6	5.79	FALSE	0.00820333	cluster2
Xbp1	Pld3	52	scertf__badis.CST6	5.79	FALSE	0.014414	cluster2
Xbp1	Rbm3	103	scertf__badis.CST6	5.79	FALSE	0.00612645	cluster2
Xbp1	Sec62	17	scertf__badis.CST6	5.79	FALSE	0.00927115	cluster2
Xbp1	Syp	94	scertf__badis.CST6	5.79	FALSE	0.0159603	cluster2
Xbp1	Tmem30a	61	scertf__badis.CST6	5.79	FALSE	0.010428	cluster2
Xbp1	Tmem59l	109	scertf__badis.CST6	5.79	FALSE	0.0138614	cluster2
Xbp1	Zbtb39	6	scertf__badis.CST6	5.79	FALSE	0.00651805	cluster2
Xbp1	Hspa5	4	hocomoco__CREB1_HUMAN.H11MO.0.A	4.47	FALSE	0.0103449	cluster2
Xbp1	Psap	13	hocomoco__CREB1_HUMAN.H11MO.0.A	4.47	FALSE	0.0102099	cluster2
Xbp1	Rtn1	25	hocomoco__CREB1_HUMAN.H11MO.0.A	4.47	FALSE	0.0139186	cluster2
Xbp1	Aplp2	15	transfac_pro__M08945	4.27	FALSE	0.0166131	cluster2
Xbp1	Serinc1	1	cisbp__M0303	3.45	FALSE	0.0187437	cluster2
Xbp1	Scg5	1	cisbp__M0275	3.23	FALSE	0.00944967	cluster2
Atf2	Bsn	17	cisbp__M3156	3.69	FALSE	0.00879158	cluster3
Atf2	Camk1d	10	cisbp__M3156	3.69	FALSE	0.0474638	cluster3
Atf2	Chd5	17	cisbp__M3156	3.69	FALSE	0.0116017	cluster3
Atf2	Cyfip2	11	cisbp__M3156	3.69	FALSE	0.00856055	cluster3
Atf2	Dnm1	17	cisbp__M3156	3.69	FALSE	0.00958048	cluster3
Atf2	Dynll2	17	cisbp__M3156	3.69	FALSE	0.0103256	cluster3
Atf2	Gnao1	15	cisbp__M3156	3.69	FALSE	0.0125733	cluster3
Atf2	Smap2	4	cisbp__M3156	3.69	FALSE	0.00576357	cluster3
Atf2	Scrt1	13	taipale_cyt_meth__TEF_NRTTAYGTAAYN_eDBD_meth	3.67	FALSE	0.00445007	cluster3
Atf3	Lmo2	3	dbcorrdb__POLR2AphosphoS5__ENCSR000BQC_1__m2	3.8	FALSE	0.0133773	cluster3
Atf3	Bcl3	6	dbcorrdb__ATF3__ENCSR000BNU_1__m1	3.53	TRUE	0.0207386	cluster3
Atf3	Cebpb	9	dbcorrdb__ATF3__ENCSR000BNU_1__m1	3.53	TRUE	0.0118429	cluster3
Atf3	Creb5	7	dbcorrdb__ATF3__ENCSR000BNU_1__m1	3.53	TRUE	0.00750291	cluster3
Atf3	Glis3	11	dbcorrdb__ATF3__ENCSR000BNU_1__m1	3.53	TRUE	0.0065179	cluster3
Atf3	Maff	7	dbcorrdb__ATF3__ENCSR000BNU_1__m1	3.53	TRUE	0.0212099	cluster3
Atf3	Mafk	8	dbcorrdb__ATF3__ENCSR000BNU_1__m1	3.53	TRUE	0.00401325	cluster3
Atf3	Tgif1	3	dbcorrdb__ATF3__ENCSR000BNU_1__m1	3.53	TRUE	0.0336678	cluster3
Atf3	Irf4	1	dbcorrdb__CEBPD__ENCSR000BQJ_1__m1	3.17	FALSE	0.00747493	cluster3
Atf3	Irf5	1	dbcorrdb__CEBPD__ENCSR000BQJ_1__m1	3.17	FALSE	0.0235452	cluster3
Atf3	Nr1h3	2	dbcorrdb__CEBPD__ENCSR000BQJ_1__m1	3.17	FALSE	0.0022846	cluster3
Atf3	Sall3	1	dbcorrdb__CEBPD__ENCSR000BQJ_1__m1	3.17	FALSE	0.0135507	cluster3
Atf3	Smad6	2	dbcorrdb__CEBPD__ENCSR000BQJ_1__m1	3.17	FALSE	0.00758421	cluster3
Atf3	Smad7	3	dbcorrdb__CEBPD__ENCSR000BQJ_1__m1	3.17	FALSE	0.00509172	cluster3
Atf3	Mtus1	1	dbcorrdb__TRIM28__ENCSR000EYC_1__m1	3.07	FALSE	0.00345511	cluster3
Bach2	Clip4	1	taipale_cyt_meth__JUN_NATGACKCATN_FL	3.09	FALSE	0.00659906	cluster3
Bach2	Clvs1	1	taipale_cyt_meth__JUN_NATGACKCATN_FL	3.09	FALSE	0.016176	cluster3
Bach2	Pcdh17	1	taipale_cyt_meth__JUN_NATGACKCATN_FL	3.09	FALSE	0.00696611	cluster3
Bach2	Sh3rf3	1	taipale_cyt_meth__JUN_NATGACKCATN_FL	3.09	FALSE	0.0162072	cluster3
Bach2	Shc3	1	taipale_cyt_meth__JUN_NATGACKCATN_FL	3.09	FALSE	0.0166312	cluster3
Bach2	Zfp143	1	taipale_cyt_meth__JUN_NATGACKCATN_FL	3.09	FALSE	0.00266081	cluster3
Bach2	Zfp516	1	taipale_cyt_meth__JUN_NATGACKCATN_FL	3.09	FALSE	0.00556695	cluster3
Bcl11a	Ascl1	1	hocomoco__SOX2_MOUSE.H11MO.0.A	3.04	FALSE	0.0030876	cluster3
Bcl11a	Bcl11b	1	hocomoco__SOX2_MOUSE.H11MO.0.A	3.04	FALSE	0.0248365	cluster3
Bcl11a	Dmrt2	1	hocomoco__SOX2_MOUSE.H11MO.0.A	3.04	FALSE	0.00471221	cluster3
Bcl11a	Smarca2	1	hocomoco__SOX2_MOUSE.H11MO.0.A	3.04	FALSE	0.0149397	cluster3
Bcl11a	Tox	1	hocomoco__SOX2_MOUSE.H11MO.0.A	3.04	FALSE	0.035198	cluster3
Bcl11a	Tox3	1	hocomoco__SOX2_MOUSE.H11MO.0.A	3.04	FALSE	0.0337814	cluster3
Cpeb1	Sox12	2	predrem__nrMotif233	3.13	FALSE	0.0041196	cluster3
Cpeb1	Zfp592	2	predrem__nrMotif233	3.13	FALSE	0.00409303	cluster3
Creb3l2	Bach1	5	cisbp__M5325	4.65	FALSE	0.00983113	cluster3
Creb3l2	Chrm2	5	cisbp__M5325	4.65	FALSE	0.0259407	cluster3
Creb3l2	Col11a1	5	cisbp__M5325	4.65	FALSE	0.0139785	cluster3
Creb3l2	Cux1	1	cisbp__M5325	4.65	FALSE	0.00811665	cluster3
Creb3l2	Mafb	1	cisbp__M5325	4.65	FALSE	0.0162654	cluster3
Creb3l2	Sh3kbp1	5	cisbp__M5325	4.65	FALSE	0.0135904	cluster3
Creb3l2	Spdef	5	cisbp__M5325	4.65	FALSE	0.00349157	cluster3
Creb3l2	Trhde	1	cisbp__M5325	4.65	FALSE	0.0170979	cluster3
Dbx2	Emx2	1	cisbp__M1034	3.21	TRUE	0.00930327	cluster3
Dbx2	Epas1	1	cisbp__M1034	3.21	TRUE	0.0211181	cluster3
Dbx2	Ezr	1	cisbp__M1034	3.21	TRUE	0.0177291	cluster3
Dbx2	Fezf2	1	cisbp__M1034	3.21	TRUE	0.00889553	cluster3
Dbx2	Gli2	1	cisbp__M1034	3.21	TRUE	0.0189352	cluster3
Dbx2	Hes5	1	cisbp__M1034	3.21	TRUE	0.00524958	cluster3
Dbx2	Id4	1	cisbp__M1034	3.21	TRUE	0.0100301	cluster3
Dbx2	Lhx2	1	cisbp__M1034	3.21	TRUE	0.011714	cluster3
Dbx2	Prdm16	1	cisbp__M1034	3.21	TRUE	0.00696014	cluster3
Dbx2	Rfx4	1	cisbp__M1034	3.21	TRUE	0.0142513	cluster3
Dbx2	Rorb	1	cisbp__M1034	3.21	TRUE	0.0116782	cluster3
Dbx2	Sox21	1	cisbp__M1034	3.21	TRUE	0.0215094	cluster3
Dbx2	Ugp2	1	cisbp__M1034	3.21	TRUE	0.00535128	cluster3
Egr1	Rad21	4	taipale_cyt_meth__KLF11_NMCACGCCCNNNNCACGCCCMC_eDBD_meth	3.72	FALSE	0.00370538	cluster3
Egr1	Acaa1a	1	transfac_pro__M00933	3.66	FALSE	0.00576824	cluster3
Egr1	Bhlhe40	4	transfac_pro__M00933	3.66	FALSE	0.00893422	cluster3
Egr1	Ddit3	2	transfac_pro__M00933	3.66	FALSE	0.00623813	cluster3
Egr1	Jun	3	transfac_pro__M00933	3.66	FALSE	0.0191857	cluster3
Egr1	Jund	3	transfac_pro__M00933	3.66	FALSE	0.0302368	cluster3
Egr1	Klf10	4	transfac_pro__M00933	3.66	FALSE	0.00711814	cluster3
Egr1	Klf4	3	transfac_pro__M00933	3.66	FALSE	0.00886525	cluster3
Egr1	Rxrb	2	transfac_pro__M00933	3.66	FALSE	0.00414282	cluster3
Egr1	Sox18	4	transfac_pro__M00933	3.66	FALSE	0.00989044	cluster3
Egr1	Zfand5	3	transfac_pro__M00933	3.66	FALSE	0.00721675	cluster3
Egr1	Egr4	3	transfac_pro__M04950	3.49	TRUE	0.0249078	cluster3
Egr1	Fosb	7	transfac_pro__M04950	3.49	TRUE	0.0120857	cluster3
Egr1	Junb	7	transfac_pro__M04950	3.49	TRUE	0.0369888	cluster3
Egr1	Nfil3	3	transfac_pro__M04950	3.49	TRUE	0.00479402	cluster3
Egr1	Nr4a1	7	transfac_pro__M04950	3.49	TRUE	0.00718542	cluster3
Egr1	Sox4	7	transfac_pro__M04950	3.49	TRUE	0.00563885	cluster3
Egr1	Egr3	6	cisbp__M0417	3.29	TRUE	0.0100476	cluster3
Egr1	Nr1d1	6	cisbp__M0417	3.29	TRUE	0.00745366	cluster3
Egr1	Tob2	5	cisbp__M0417	3.29	TRUE	0.00659226	cluster3
Egr1	Egr2	2	transfac_pro__M02281	3.18	FALSE	0.0125062	cluster3
Egr1	Ubc	1	transfac_pro__M02281	3.18	FALSE	0.0175231	cluster3
Egr1	Fos	1	transfac_pro__M03893	3.03	FALSE	0.0326831	cluster3
Egr3	Camkk2	10	transfac_pro__M01972	4.5	FALSE	0.00564178	cluster3
Egr3	Egr2	6	transfac_pro__M01972	4.5	FALSE	0.0199681	cluster3
Egr3	Egr4	7	transfac_pro__M01972	4.5	FALSE	0.0126317	cluster3
Egr3	Emx1	4	transfac_pro__M01972	4.5	FALSE	0.0173288	cluster3
Egr3	Enc1	6	transfac_pro__M01972	4.5	FALSE	0.0168718	cluster3
Egr3	Ets2	6	transfac_pro__M01972	4.5	FALSE	0.00344124	cluster3
Egr3	Homer1	9	transfac_pro__M01972	4.5	FALSE	0.00793758	cluster3
Egr3	Ipcef1	1	transfac_pro__M01972	4.5	FALSE	0.0113592	cluster3
Egr3	Nefl	3	transfac_pro__M01972	4.5	FALSE	0.00975906	cluster3
Egr3	Nptx1	4	transfac_pro__M01972	4.5	FALSE	0.00675427	cluster3
Egr3	Rasgef1c	1	transfac_pro__M01972	4.5	FALSE	0.00487807	cluster3
Egr3	Rasgrp1	1	transfac_pro__M01972	4.5	FALSE	0.00725098	cluster3
Egr3	Satb2	6	transfac_pro__M01972	4.5	FALSE	0.0160689	cluster3
Egr3	Sox18	5	transfac_pro__M01972	4.5	FALSE	0.00923192	cluster3
Egr3	Baiap2	11	cisbp__M0414	3.6	TRUE	0.0108673	cluster3
Egr3	Bhlhe22	7	cisbp__M0414	3.6	TRUE	0.0126739	cluster3
Egr3	Erf	11	cisbp__M0414	3.6	TRUE	0.00448321	cluster3
Egr3	Fhl2	4	cisbp__M0414	3.6	TRUE	0.00866	cluster3
Egr3	Fosl2	10	cisbp__M0414	3.6	TRUE	0.0057776	cluster3
Egr3	Klf16	11	cisbp__M0414	3.6	TRUE	0.00317522	cluster3
Egr3	Lingo1	10	cisbp__M0414	3.6	TRUE	0.00984103	cluster3
Egr3	Lmo4	11	cisbp__M0414	3.6	TRUE	0.0140298	cluster3
Egr3	Mast3	5	cisbp__M0414	3.6	TRUE	0.00693631	cluster3
Egr3	Meis2	11	cisbp__M0414	3.6	TRUE	0.0113789	cluster3
Egr3	Neurod2	12	cisbp__M0414	3.6	TRUE	0.0180327	cluster3
Egr3	Nr4a3	12	cisbp__M0414	3.6	TRUE	0.0118954	cluster3
Egr3	Nrgn	12	cisbp__M0414	3.6	TRUE	0.0197044	cluster3
Egr3	Nrn1	11	cisbp__M0414	3.6	TRUE	0.0221997	cluster3
Egr3	Phyhip	10	cisbp__M0414	3.6	TRUE	0.00891098	cluster3
Egr3	Ptk2b	8	cisbp__M0414	3.6	TRUE	0.00942688	cluster3
Egr3	Tbr1	9	cisbp__M0414	3.6	TRUE	0.0150499	cluster3
Egr3	Klf10	3	taipale_cyt_meth__EGR1_NMCGCCCACGCMN_eDBD_meth	3.57	FALSE	0.0112767	cluster3
Egr3	Zfp648	1	hocomoco__EGR2_HUMAN.H11MO.0.A	3.08	FALSE	0.00879711	cluster3
Fli1	Arid3a	1	cisbp__M0712	4.36	FALSE	0.0036226	cluster3
Fli1	Cebpa	1	cisbp__M0712	4.36	FALSE	0.0205914	cluster3
Fli1	Hoxa6	4	cisbp__M0712	4.36	FALSE	0.0100528	cluster3
Fli1	Nfatc1	2	cisbp__M0712	4.36	FALSE	0.0159102	cluster3
Fli1	Nfkb2	3	cisbp__M0712	4.36	FALSE	0.0140154	cluster3
Fli1	Runx1	4	cisbp__M0712	4.36	FALSE	0.0345279	cluster3
Fli1	Sall1	4	cisbp__M0712	4.36	FALSE	0.0131519	cluster3
Fli1	Stat5a	3	cisbp__M0712	4.36	FALSE	0.00993507	cluster3
Fli1	Tgif1	3	cisbp__M0712	4.36	FALSE	0.0222786	cluster3
Fli1	Zfhx3	2	cisbp__M0712	4.36	FALSE	0.020655	cluster3
Fli1	Zmiz1	4	cisbp__M0712	4.36	FALSE	0.00480034	cluster3
Fli1	Sp1	3	cisbp__M0706	3.97	FALSE	0.00412032	cluster3
Fli1	Bcl3	5	hocomoco__FLI1_MOUSE.H11MO.1.A	3.13	TRUE	0.0159667	cluster3
Fli1	Elk3	5	hocomoco__FLI1_MOUSE.H11MO.1.A	3.13	TRUE	0.0039363	cluster3
Fli1	Ikzf1	1	hocomoco__FLI1_MOUSE.H11MO.1.A	3.13	TRUE	0.023778	cluster3
Fli1	Stat6	2	hocomoco__FLI1_MOUSE.H11MO.1.A	3.13	TRUE	0.014017	cluster3
Fli1	Tal1	5	hocomoco__FLI1_MOUSE.H11MO.1.A	3.13	TRUE	0.0113307	cluster3
Fli1	Tcf7l2	5	hocomoco__FLI1_MOUSE.H11MO.1.A	3.13	TRUE	0.0142863	cluster3
Fli1	Tead2	5	hocomoco__FLI1_MOUSE.H11MO.1.A	3.13	TRUE	0.00525902	cluster3
Fli1	Zfp217	4	hocomoco__FLI1_MOUSE.H11MO.1.A	3.13	TRUE	0.0117712	cluster3
Fli1	Zfp710	5	hocomoco__FLI1_MOUSE.H11MO.1.A	3.13	TRUE	0.00432744	cluster3
Fos	Egr1	18	cisbp__M0361	5.01	FALSE	0.0337681	cluster3
Fos	Egr4	28	cisbp__M0361	5.01	FALSE	0.0108601	cluster3
Fos	Hes1	13	cisbp__M0361	5.01	FALSE	0.00645562	cluster3
Fos	Id1	26	cisbp__M0361	5.01	FALSE	0.00636317	cluster3
Fos	Id4	16	cisbp__M0361	5.01	FALSE	0.00709695	cluster3
Fos	Jun	32	cisbp__M0361	5.01	FALSE	0.0194048	cluster3
Fos	Jund	29	cisbp__M0361	5.01	FALSE	0.0255018	cluster3
Fos	Ing3	21	taipale_cyt_meth__CREM_NRTGACGTCAYN_eDBD	4.43	FALSE	0.00259713	cluster3
Fos	Myc	12	taipale_cyt_meth__ATF2_NRTGAYGTCAYN_eDBD	4.29	FALSE	0.00629331	cluster3
Fos	Sox2	5	dbcorrdb__NFYB__ENCSR000EGQ_1__m1	3.44	FALSE	0.00444909	cluster3
Fos	Tob2	3	dbcorrdb__NFYB__ENCSR000EGQ_1__m1	3.44	FALSE	0.00672121	cluster3
Fos	Dnaja1	1	dbcorrdb__EZH2__ENCSR000ARD_1__m6	3.21	FALSE	0.01062	cluster3
Fos	Zfp568	1	transfac_pro__M01862	3.2	FALSE	0.00310524	cluster3
Fos	Fosb	34	swissregulon__hs__FOS_FOS_B_L1__JUN_B_D_.p2	3.03	TRUE	0.0187945	cluster3
Fos	Junb	7	swissregulon__hs__FOS_FOS_B_L1__JUN_B_D_.p2	3.03	TRUE	0.0346736	cluster3
Fos	Klf4	15	swissregulon__hs__FOS_FOS_B_L1__JUN_B_D_.p2	3.03	TRUE	0.0115326	cluster3
Fos	Klf9	33	swissregulon__hs__FOS_FOS_B_L1__JUN_B_D_.p2	3.03	TRUE	0.00489445	cluster3
Fos	Nfil3	31	swissregulon__hs__FOS_FOS_B_L1__JUN_B_D_.p2	3.03	TRUE	0.0043281	cluster3
Fos	Npas4	32	swissregulon__hs__FOS_FOS_B_L1__JUN_B_D_.p2	3.03	TRUE	0.00728903	cluster3
Fos	Ubc	28	swissregulon__hs__FOS_FOS_B_L1__JUN_B_D_.p2	3.03	TRUE	0.0151941	cluster3
Foxn3	Arhgef7	1	taipale_cyt_meth__FOXQ1_NTAYRTAAACAN_eDBD_meth	4.02	FALSE	0.00951559	cluster3
Foxn3	Ralgps2	1	taipale_cyt_meth__FOXQ1_NTAYRTAAACAN_eDBD_meth	4.02	FALSE	0.00617652	cluster3
Foxn3	Arhgap44	1	cisbp__M0754	3.64	TRUE	0.00940737	cluster3
Foxn3	Bhlhe41	1	cisbp__M0754	3.64	TRUE	0.00442532	cluster3
Foxn3	Camk2a	1	cisbp__M0754	3.64	TRUE	0.0162328	cluster3
Foxn3	Camk2b	2	cisbp__M0754	3.64	TRUE	0.00745774	cluster3
Foxn3	Dpf1	1	cisbp__M0754	3.64	TRUE	0.00502092	cluster3
Foxn3	Grhl2	1	cisbp__M0754	3.64	TRUE	0.00610129	cluster3
Foxn3	Klf7	1	cisbp__M0754	3.64	TRUE	0.00852282	cluster3
Foxn3	Nfatc2	2	cisbp__M0754	3.64	TRUE	0.0106751	cluster3
Foxn3	Ntrk2	1	cisbp__M0754	3.64	TRUE	0.0149808	cluster3
Foxn3	Ptpn4	2	cisbp__M0754	3.64	TRUE	0.0124408	cluster3
Foxn3	Rarg	2	cisbp__M0754	3.64	TRUE	0.00378793	cluster3
Foxn3	Rassf8	1	cisbp__M0754	3.64	TRUE	0.00939481	cluster3
Foxn3	Sin3a	2	cisbp__M0754	3.64	TRUE	0.00467403	cluster3
Foxn3	Zbtb34	1	cisbp__M0754	3.64	TRUE	0.00337097	cluster3
Foxn3	Zfp516	2	cisbp__M0754	3.64	TRUE	0.00611087	cluster3
Irf5	Aven	2	transfac_pro__M02771	4.2	FALSE	0.00302697	cluster3
Irf5	Batf	5	transfac_pro__M02771	4.2	FALSE	0.0157788	cluster3
Irf5	Cebpa	10	transfac_pro__M02771	4.2	FALSE	0.0285948	cluster3
Irf5	Edn1	8	transfac_pro__M02771	4.2	FALSE	0.0245275	cluster3
Irf5	Ets1	5	transfac_pro__M02771	4.2	FALSE	0.0137789	cluster3
Irf5	Ikzf1	10	transfac_pro__M02771	4.2	FALSE	0.0208772	cluster3
Irf5	Nmi	7	transfac_pro__M02771	4.2	FALSE	0.0143247	cluster3
Irf5	Rest	2	transfac_pro__M02771	4.2	FALSE	0.00397672	cluster3
Irf5	Stat6	7	transfac_pro__M02771	4.2	FALSE	0.012169	cluster3
Irf5	Nfe2l2	1	flyfactorsurvey__Blimp-1_NAR_FBgn0035625	3.89	FALSE	0.0278758	cluster3
Irf5	Sp110	6	flyfactorsurvey__Blimp-1_NAR_FBgn0035625	3.89	FALSE	0.0188534	cluster3
Irf5	Lmo2	4	homer__GAAASYGAAASY_IRF2	3.79	FALSE	0.0224852	cluster3
Irf5	Elf4	10	transfac_pro__M02769	3.64	TRUE	0.0111344	cluster3
Irf5	Hlx	16	transfac_pro__M02769	3.64	TRUE	0.012575	cluster3
Irf5	Irf1	9	transfac_pro__M02769	3.64	TRUE	0.00819562	cluster3
Irf5	Maff	2	transfac_pro__M02769	3.64	TRUE	0.0160821	cluster3
Irf5	Mafk	11	transfac_pro__M02769	3.64	TRUE	0.00392548	cluster3
Irf5	Relb	4	transfac_pro__M02769	3.64	TRUE	0.00975755	cluster3
Irf5	Runx1	12	transfac_pro__M02769	3.64	TRUE	0.0310026	cluster3
Irf5	Tcf7l2	14	transfac_pro__M02769	3.64	TRUE	0.00992048	cluster3
Irf5	Tgif1	14	transfac_pro__M02769	3.64	TRUE	0.0334259	cluster3
Irf5	Tgif2	15	transfac_pro__M02769	3.64	TRUE	0.00813229	cluster3
Irf5	Zfhx3	11	transfac_pro__M02769	3.64	TRUE	0.0202825	cluster3
Irf5	Hhex	3	cisbp__M4545	3.41	FALSE	0.0134812	cluster3
Irf5	Atf3	17	cisbp__M1267	3.4	TRUE	0.0317267	cluster3
Irf5	Fli1	14	cisbp__M1267	3.4	TRUE	0.0340655	cluster3
Irf5	Fosl1	1	factorbook__STAT2	3.13	FALSE	0.00604003	cluster3
Irf5	Cebpb	1	dbcorrdb__IRF1__ENCSR000EGL_1__m1	3.06	FALSE	0.00764057	cluster3
Irf5	Irf8	1	dbcorrdb__IRF1__ENCSR000EGL_1__m1	3.06	FALSE	0.0329971	cluster3
Irf5	Nfkb2	1	dbcorrdb__IRF1__ENCSR000EGL_1__m1	3.06	FALSE	0.0214096	cluster3
Irf8	Atf3	4	cisbp__M1264	3.94	FALSE	0.0194218	cluster3
Irf8	Elk3	3	cisbp__M1264	3.94	FALSE	0.0037146	cluster3
Irf8	Nfatc1	2	cisbp__M1264	3.94	FALSE	0.0157499	cluster3
Irf8	Tal1	4	cisbp__M1264	3.94	FALSE	0.0148249	cluster3
Irf8	Zfhx3	4	cisbp__M1264	3.94	FALSE	0.0127769	cluster3
Irf8	Zfp217	3	cisbp__M1267	3.8	FALSE	0.0103462	cluster3
Irf8	Hhex	1	dbcorrdb__IRF1__ENCSR000EGK_1__m1	3.44	FALSE	0.0140165	cluster3
Irf8	Ikzf1	2	dbcorrdb__IRF1__ENCSR000EGK_1__m1	3.44	FALSE	0.0230398	cluster3
Irf8	Irf5	2	dbcorrdb__IRF1__ENCSR000EGK_1__m1	3.44	FALSE	0.0245858	cluster3
Irf8	Mtus1	1	dbcorrdb__IRF1__ENCSR000EGK_1__m1	3.44	FALSE	0.00581792	cluster3
Irf8	Zfp69	1	dbcorrdb__IRF1__ENCSR000EGK_1__m1	3.44	FALSE	0.00566054	cluster3
Irf8	Nmi	1	dbcorrdb__STAT2__ENCSR000FBC_1__m1	3.38	FALSE	0.00872507	cluster3
Jun	Fos	18	cisbp__M0287	4.14	FALSE	0.020569	cluster3
Jun	Jund	21	cisbp__M0287	4.14	FALSE	0.0160714	cluster3
Jun	Sox11	12	cisbp__M0287	4.14	FALSE	0.00441864	cluster3
Jun	Egr1	14	transfac_pro__M01187	4.12	FALSE	0.0203598	cluster3
Jun	Id1	16	transfac_pro__M01187	4.12	FALSE	0.00830241	cluster3
Jun	Ing3	14	transfac_pro__M01187	4.12	FALSE	0.0041415	cluster3
Jun	Junb	6	transfac_pro__M01187	4.12	FALSE	0.0205255	cluster3
Jun	Mex3c	13	transfac_pro__M01187	4.12	FALSE	0.00439205	cluster3
Jun	Vamp3	16	transfac_pro__M01187	4.12	FALSE	0.00494043	cluster3
Jun	Fosb	24	dbcorrdb__JUN__ENCSR000ECA_1__m1	3.76	TRUE	0.0114235	cluster3
Jun	Klf4	7	dbcorrdb__JUN__ENCSR000ECA_1__m1	3.76	TRUE	0.0106774	cluster3
Jun	Mxi1	26	dbcorrdb__JUN__ENCSR000ECA_1__m1	3.76	TRUE	0.00497925	cluster3
Jun	Tbl1xr1	4	cisbp__M0275	3.6	FALSE	0.00438641	cluster3
Jun	Zbtb1	1	cisbp__M0275	3.6	FALSE	0.00458175	cluster3
Jun	Myc	3	cisbp__M4501	3.36	TRUE	0.00563823	cluster3
Jun	Hmg20b	1	transfac_pro__M08930	3.14	FALSE	0.00370384	cluster3
Jund	Cbfb	11	transfac_pro__M08803	4.96	FALSE	0.00360484	cluster3
Jund	Ddit3	9	transfac_pro__M08803	4.96	FALSE	0.00761064	cluster3
Jund	Id4	23	transfac_pro__M08803	4.96	FALSE	0.00632927	cluster3
Jund	Actg1	20	cisbp__M0341	4.32	FALSE	0.0138306	cluster3
Jund	Junb	9	cisbp__M0311	4.07	FALSE	0.0264349	cluster3
Jund	P4hb	4	cisbp__M0361	4.06	FALSE	0.00507181	cluster3
Jund	Sat1	9	transfac_pro__M08930	3.97	FALSE	0.00839281	cluster3
Jund	Scn1b	11	transfac_pro__M07246	3.93	FALSE	0.0145669	cluster3
Jund	Tsc22d4	2	cisbp__M0287	3.91	FALSE	0.0085446	cluster3
Jund	Rbbp9	8	transfac_pro__M00917	3.73	FALSE	0.00423058	cluster3
Jund	Taf7	8	transfac_pro__M07667	3.73	FALSE	0.00378373	cluster3
Jund	Arpp19	15	taipale_cyt_meth__JUND_NRTGACGTCATN_eDBD	3.56	TRUE	0.0102835	cluster3
Jund	Cebpb	34	taipale_cyt_meth__JUND_NRTGACGTCATN_eDBD	3.56	TRUE	0.00800864	cluster3
Jund	Egr1	22	taipale_cyt_meth__JUND_NRTGACGTCATN_eDBD	3.56	TRUE	0.0347283	cluster3
Jund	Eif4a2	20	taipale_cyt_meth__JUND_NRTGACGTCATN_eDBD	3.56	TRUE	0.00878486	cluster3
Jund	Fos	34	taipale_cyt_meth__JUND_NRTGACGTCATN_eDBD	3.56	TRUE	0.0275895	cluster3
Jund	Jdp2	32	taipale_cyt_meth__JUND_NRTGACGTCATN_eDBD	3.56	TRUE	0.00412203	cluster3
Jund	Jun	37	taipale_cyt_meth__JUND_NRTGACGTCATN_eDBD	3.56	TRUE	0.0176986	cluster3
Jund	Klf6	25	taipale_cyt_meth__JUND_NRTGACGTCATN_eDBD	3.56	TRUE	0.00748465	cluster3
Jund	Maff	36	taipale_cyt_meth__JUND_NRTGACGTCATN_eDBD	3.56	TRUE	0.00955034	cluster3
Jund	Mxi1	39	taipale_cyt_meth__JUND_NRTGACGTCATN_eDBD	3.56	TRUE	0.00486285	cluster3
Jund	Nfil3	31	taipale_cyt_meth__JUND_NRTGACGTCATN_eDBD	3.56	TRUE	0.00402729	cluster3
Jund	Odc1	11	taipale_cyt_meth__JUND_NRTGACGTCATN_eDBD	3.56	TRUE	0.00404058	cluster3
Jund	Pak1	16	taipale_cyt_meth__JUND_NRTGACGTCATN_eDBD	3.56	TRUE	0.00653827	cluster3
Jund	Prkar1a	24	taipale_cyt_meth__JUND_NRTGACGTCATN_eDBD	3.56	TRUE	0.0113107	cluster3
Jund	Sf1	16	taipale_cyt_meth__JUND_NRTGACGTCATN_eDBD	3.56	TRUE	0.00538564	cluster3
Jund	Ubc	28	taipale_cyt_meth__JUND_NRTGACGTCATN_eDBD	3.56	TRUE	0.0223771	cluster3
Jund	Ywhaz	36	taipale_cyt_meth__JUND_NRTGACGTCATN_eDBD	3.56	TRUE	0.0135444	cluster3
Jund	Zfand5	27	taipale_cyt_meth__JUND_NRTGACGTCATN_eDBD	3.56	TRUE	0.00719122	cluster3
Jund	Dr1	4	jaspar__MA1047.1	3.51	FALSE	0.00309578	cluster3
Kdm4c	Bhlhe41	1	cisbp__M0516	3.02	TRUE	0.00367603	cluster3
Kdm4c	Chd2	1	cisbp__M0516	3.02	TRUE	0.0126302	cluster3
Kdm4c	Ep300	1	cisbp__M0516	3.02	TRUE	0.00587936	cluster3
Kdm4c	Nedd4l	1	cisbp__M0516	3.02	TRUE	0.0134539	cluster3
Kdm4c	Rasgrf2	1	cisbp__M0516	3.02	TRUE	0.0138583	cluster3
Kdm4c	Rfx3	1	cisbp__M0516	3.02	TRUE	0.00854585	cluster3
Kdm4c	Sorl1	1	cisbp__M0516	3.02	TRUE	0.00658603	cluster3
Lhx6	Ank1	2	cisbp__M6042	3.13	FALSE	0.0193251	cluster3
Lhx6	Col11a1	2	cisbp__M6042	3.13	FALSE	0.0166593	cluster3
Lhx6	Coro6	2	cisbp__M6042	3.13	FALSE	0.0244136	cluster3
Lhx6	Ephb6	2	cisbp__M6042	3.13	FALSE	0.0240632	cluster3
Lhx6	Grhl3	2	cisbp__M6042	3.13	FALSE	0.00913763	cluster3
Lhx6	Lin28b	2	cisbp__M6042	3.13	FALSE	0.00801071	cluster3
Lhx6	Mfsd6	2	cisbp__M6042	3.13	FALSE	0.00614973	cluster3
Lhx6	Prkg1	2	cisbp__M6042	3.13	FALSE	0.013485	cluster3
Lhx6	Rbfox1	2	cisbp__M6042	3.13	FALSE	0.0168014	cluster3
Lhx6	Runx1t1	2	cisbp__M6042	3.13	FALSE	0.0224636	cluster3
Lhx6	Satb1	2	cisbp__M6042	3.13	FALSE	0.0485917	cluster3
Lhx6	Smug1	2	cisbp__M6042	3.13	FALSE	0.00372012	cluster3
Lhx6	Sox6	2	cisbp__M6042	3.13	FALSE	0.0566363	cluster3
Lhx6	Tle4	2	cisbp__M6042	3.13	FALSE	0.0142064	cluster3
Lhx6	Zfp13	2	cisbp__M6042	3.13	FALSE	0.00284559	cluster3
Lhx6	Zfp367	2	cisbp__M6042	3.13	FALSE	0.00252711	cluster3
Nfix	Arpp21	1	hdpi__NFIX	4.11	TRUE	0.0267309	cluster3
Nfix	Ctnnb1	1	hdpi__NFIX	4.11	TRUE	0.00339252	cluster3
Nfix	Egfr	1	hdpi__NFIX	4.11	TRUE	0.0282097	cluster3
Nfix	Id2	1	hdpi__NFIX	4.11	TRUE	0.0212841	cluster3
Nfix	Nfia	1	hdpi__NFIX	4.11	TRUE	0.0140982	cluster3
Nfix	Nfib	1	hdpi__NFIX	4.11	TRUE	0.0281561	cluster3
Nfix	Nr2f1	1	hdpi__NFIX	4.11	TRUE	0.0100212	cluster3
Nfix	Pou3f4	1	hdpi__NFIX	4.11	TRUE	0.00797342	cluster3
Nfix	Prmt8	1	hdpi__NFIX	4.11	TRUE	0.013652	cluster3
Nfix	Rorb	1	hdpi__NFIX	4.11	TRUE	0.00610061	cluster3
Nfix	Sv2c	1	hdpi__NFIX	4.11	TRUE	0.014035	cluster3
Npdc1	Chgb	78	taipale__ATF7_DBD_NNATGACGTCATNN_repr	6.48	FALSE	0.00850609	cluster3
Npdc1	Gabbr1	85	taipale__ATF7_DBD_NNATGACGTCATNN_repr	6.48	FALSE	0.0103135	cluster3
Npdc1	Clu	29	taipale__Jdp2_DBD_NATGACGTCAYN	5.7	FALSE	0.0121717	cluster3
Npdc1	Cpe	25	taipale__Jdp2_DBD_NATGACGTCAYN	5.7	FALSE	0.00961707	cluster3
Npdc1	Fhl1	12	taipale__Jdp2_DBD_NATGACGTCAYN	5.7	FALSE	0.0067373	cluster3
Npdc1	Slc22a17	19	taipale__Jdp2_DBD_NATGACGTCAYN	5.7	FALSE	0.0169043	cluster3
Npdc1	St8sia3	5	taipale__Jdp2_DBD_NATGACGTCAYN	5.7	FALSE	0.012482	cluster3
Npdc1	Tmem30a	20	taipale__JDP2_DBD_NATGACGTCAYN	5.66	FALSE	0.0102781	cluster3
Npdc1	Ndfip1	9	cisbp__M0342	5.08	FALSE	0.0184606	cluster3
Npdc1	Rtn1	9	cisbp__M0342	5.08	FALSE	0.0269725	cluster3
Npdc1	Syt13	4	cisbp__M0342	5.08	FALSE	0.00675794	cluster3
Npdc1	Chga	116	transfac_pro__M07668	4.97	TRUE	0.0121315	cluster3
Npdc1	Faim2	104	transfac_pro__M07668	4.97	TRUE	0.0171026	cluster3
Npdc1	Ociad1	107	transfac_pro__M07668	4.97	TRUE	0.00934248	cluster3
Npdc1	Pld3	20	transfac_pro__M07668	4.97	TRUE	0.0188567	cluster3
Npdc1	Prnp	81	transfac_pro__M07668	4.97	TRUE	0.0158935	cluster3
Npdc1	Ptprn	54	transfac_pro__M07668	4.97	TRUE	0.0162364	cluster3
Npdc1	Scg2	109	transfac_pro__M07668	4.97	TRUE	0.0124606	cluster3
Npdc1	Syp	105	transfac_pro__M07668	4.97	TRUE	0.0207583	cluster3
Npdc1	Syt11	115	transfac_pro__M07668	4.97	TRUE	0.015728	cluster3
Npdc1	Timp2	103	transfac_pro__M07668	4.97	TRUE	0.0102316	cluster3
Npdc1	Tmem59l	115	transfac_pro__M07668	4.97	TRUE	0.0222195	cluster3
Npdc1	Tspan7	114	transfac_pro__M07668	4.97	TRUE	0.0156924	cluster3
Npdc1	Hmx3	2	cisbp__M0287	4.45	FALSE	0.0222197	cluster3
Npdc1	Rtn3	3	cisbp__M0275	4.43	FALSE	0.013826	cluster3
Npdc1	Scg5	2	cisbp__M0275	4.43	FALSE	0.0197825	cluster3
Npdc1	Itm2c	2	transfac_pro__M08921	4.2	FALSE	0.0153595	cluster3
Pura	Atf2	1	hocomoco__KLF6_HUMAN.H11MO.0.A	3.87	FALSE	0.00928668	cluster3
Pura	Atf5	1	hocomoco__KLF6_HUMAN.H11MO.0.A	3.87	FALSE	0.0039858	cluster3
Pura	Klf9	1	hocomoco__KLF6_HUMAN.H11MO.0.A	3.87	FALSE	0.00544622	cluster3
Pura	Klhdc3	1	hocomoco__KLF6_HUMAN.H11MO.0.A	3.87	FALSE	0.00712976	cluster3
Pura	Thra	1	hocomoco__KLF6_HUMAN.H11MO.0.A	3.87	FALSE	0.00786668	cluster3
Rora	Cntn5	4	hocomoco__NR1D1_HUMAN.H11MO.1.D	3.81	FALSE	0.0174907	cluster3
Rora	Dach1	3	hocomoco__NR1D1_HUMAN.H11MO.1.D	3.81	FALSE	0.00623749	cluster3
Rora	Gtf2ird1	3	hocomoco__NR1D1_HUMAN.H11MO.1.D	3.81	FALSE	0.0106507	cluster3
Rora	Hcn1	5	hocomoco__NR1D1_HUMAN.H11MO.1.D	3.81	FALSE	0.0125438	cluster3
Rora	Rgs7	1	hocomoco__NR1D1_HUMAN.H11MO.1.D	3.81	FALSE	0.0125706	cluster3
Rora	Rgs7bp	1	hocomoco__NR1D1_HUMAN.H11MO.1.D	3.81	FALSE	0.012675	cluster3
Rora	Trps1	2	hocomoco__NR1D1_HUMAN.H11MO.1.D	3.81	FALSE	0.0222195	cluster3
Rora	Gabra1	2	transfac_pro__M08967	3.65	FALSE	0.0258563	cluster3
Rora	Sgcz	1	transfac_pro__M08967	3.65	FALSE	0.0072958	cluster3
Rora	Sox5	1	cisbp__M6382	3.5	FALSE	0.016124	cluster3
Rora	Arntl	9	cisbp__M3838	3.45	TRUE	0.00950175	cluster3
Rora	Bcl6	8	cisbp__M3838	3.45	TRUE	0.0133127	cluster3
Rora	Btbd11	2	cisbp__M3838	3.45	TRUE	0.0134643	cluster3
Rora	Clstn2	4	cisbp__M3838	3.45	TRUE	0.0222186	cluster3
Rora	Cntn6	7	cisbp__M3838	3.45	TRUE	0.0100592	cluster3
Rora	Fam19a2	6	cisbp__M3838	3.45	TRUE	0.0183714	cluster3
Rora	Fry	7	cisbp__M3838	3.45	TRUE	0.0127042	cluster3
Rora	Gabrb2	9	cisbp__M3838	3.45	TRUE	0.0293926	cluster3
Rora	Kcnh7	3	cisbp__M3838	3.45	TRUE	0.031463	cluster3
Rora	Magi1	8	cisbp__M3838	3.45	TRUE	0.0178402	cluster3
Rora	Mef2c	4	cisbp__M3838	3.45	TRUE	0.0116268	cluster3
Rora	Mycn	4	cisbp__M3838	3.45	TRUE	0.00385469	cluster3
Rora	Nell2	8	cisbp__M3838	3.45	TRUE	0.0128789	cluster3
Rora	Nkain2	9	cisbp__M3838	3.45	TRUE	0.0156216	cluster3
Rora	Npas2	9	cisbp__M3838	3.45	TRUE	0.00957227	cluster3
Rora	Tmem108	5	cisbp__M3838	3.45	TRUE	0.0124316	cluster3
Rora	Il1rapl1	6	transfac_public__M00157	3.38	TRUE	0.0274547	cluster3
Rora	Sgk1	2	transfac_public__M00157	3.38	TRUE	0.0129694	cluster3
Rora	Dab1	1	transfac_pro__M08961	3.16	FALSE	0.022806	cluster3
Rora	Kcnip4	1	transfac_pro__M08961	3.16	FALSE	0.0131991	cluster3
Rora	Rarb	1	transfac_pro__M08961	3.16	FALSE	0.0081421	cluster3
Sox9	Emx2	1	hocomoco__SOX10_HUMAN.H11MO.1.A	3.23	FALSE	0.0155815	cluster3
Sox9	Ezr	1	hocomoco__SOX10_HUMAN.H11MO.1.A	3.23	FALSE	0.0146277	cluster3
Sox9	Fezf2	1	hocomoco__SOX10_HUMAN.H11MO.1.A	3.23	FALSE	0.00696179	cluster3
Sox9	Hopx	1	hocomoco__SOX10_HUMAN.H11MO.1.A	3.23	FALSE	0.0096962	cluster3
Sox9	Lhx2	1	hocomoco__SOX10_HUMAN.H11MO.1.A	3.23	FALSE	0.0151492	cluster3
Sox9	Pax6	1	hocomoco__SOX10_HUMAN.H11MO.1.A	3.23	FALSE	0.00453905	cluster3
Sox9	Sox2	1	hocomoco__SOX10_HUMAN.H11MO.1.A	3.23	FALSE	0.00449351	cluster3
Sox9	Sox21	1	hocomoco__SOX10_HUMAN.H11MO.1.A	3.23	FALSE	0.0143018	cluster3
Sox9	Zfp521	1	hocomoco__SOX10_HUMAN.H11MO.1.A	3.23	FALSE	0.0061535	cluster3
Spi1	Actb	4	cisbp__M5863	4.13	TRUE	0.0153742	cluster3
Spi1	Edn1	5	cisbp__M5863	4.13	TRUE	0.0256337	cluster3
Spi1	Irf1	5	cisbp__M5863	4.13	TRUE	0.00697253	cluster3
Spi1	Irf5	5	cisbp__M5863	4.13	TRUE	0.0457426	cluster3
Spi1	Rel	4	cisbp__M5863	4.13	TRUE	0.00981848	cluster3
Spi1	Sat1	4	cisbp__M5863	4.13	TRUE	0.0180466	cluster3
Spi1	Serpine2	4	cisbp__M5863	4.13	TRUE	0.00848908	cluster3
Spi1	Zfp710	5	cisbp__M5863	4.13	TRUE	0.00443285	cluster3
Spi1	Atf3	2	cisbp__M5864	3.71	FALSE	0.0359087	cluster3
Spi1	Batf3	1	cisbp__M5864	3.71	FALSE	0.0202888	cluster3
Spi1	Ccni	1	cisbp__M5864	3.71	FALSE	0.00841975	cluster3
Spi1	Cebpa	2	cisbp__M5864	3.71	FALSE	0.0312273	cluster3
Spi1	Ets1	1	cisbp__M5864	3.71	FALSE	0.0175488	cluster3
Spi1	Fli1	1	cisbp__M5864	3.71	FALSE	0.021792	cluster3
Spi1	Maff	1	cisbp__M5864	3.71	FALSE	0.0148373	cluster3
Spi1	Mtus1	1	cisbp__M5864	3.71	FALSE	0.00433579	cluster3
Spi1	Rest	1	cisbp__M5864	3.71	FALSE	0.00419574	cluster3
Spi1	Sp110	1	cisbp__M5864	3.71	FALSE	0.0262507	cluster3
Spi1	Stat6	2	cisbp__M5864	3.71	FALSE	0.0157881	cluster3
Spi1	Zfhx3	1	cisbp__M5864	3.71	FALSE	0.0213346	cluster3
Spi1	Zfpm1	1	cisbp__M5864	3.71	FALSE	0.00466873	cluster3
Spi1	Elf4	3	transfac_pro__M01203	3.45	TRUE	0.0248871	cluster3
Spi1	Hcls1	1	transfac_pro__M01203	3.45	TRUE	0.0182256	cluster3
Spi1	Runx1	3	transfac_pro__M01203	3.45	TRUE	0.0299668	cluster3
Spi1	Tgif2	3	transfac_pro__M01203	3.45	TRUE	0.0155906	cluster3
Spi1	Tmsb4x	3	transfac_pro__M01203	3.45	TRUE	0.026397	cluster3
Spi1	Zbtb7b	2	transfac_pro__M01203	3.45	TRUE	0.00307368	cluster3
Tbr1	Baiap2	1	cisbp__M1631	3.2	FALSE	0.00777219	cluster3
Tbr1	Ipcef1	1	cisbp__M1631	3.2	FALSE	0.00979563	cluster3
Tbr1	Meis2	1	cisbp__M1631	3.2	FALSE	0.0132536	cluster3
Tbr1	Neurod2	1	cisbp__M1631	3.2	FALSE	0.0207257	cluster3
Tbr1	Nr4a2	1	cisbp__M1631	3.2	FALSE	0.00734158	cluster3
Tbr1	Rasgrp1	1	cisbp__M1631	3.2	FALSE	0.00508284	cluster3
Tbr1	Satb2	1	cisbp__M1631	3.2	FALSE	0.0175854	cluster3
Tbr1	Slc17a7	1	cisbp__M1631	3.2	FALSE	0.0151237	cluster3
Tcf12	Braf	10	taipale_cyt_meth__BHLHE23_ANCATATGNY_eDBD	3.52	FALSE	0.0134463	cluster3
Tcf12	Fndc3a	10	taipale_cyt_meth__BHLHE23_ANCATATGNY_eDBD	3.52	FALSE	0.0115687	cluster3
Tcf12	Foxp1	10	taipale_cyt_meth__BHLHE23_ANCATATGNY_eDBD	3.52	FALSE	0.00904677	cluster3
Tcf12	Mboat2	10	taipale_cyt_meth__BHLHE23_ANCATATGNY_eDBD	3.52	FALSE	0.00710477	cluster3
Tcf12	Ppm1e	10	taipale_cyt_meth__BHLHE23_ANCATATGNY_eDBD	3.52	FALSE	0.0116956	cluster3
Tcf12	Slco3a1	10	taipale_cyt_meth__BHLHE23_ANCATATGNY_eDBD	3.52	FALSE	0.00961129	cluster3
Tcf12	Tead1	10	taipale_cyt_meth__BHLHE23_ANCATATGNY_eDBD	3.52	FALSE	0.00643788	cluster3
Tcf12	Aff3	6	taipale_cyt_meth__MSC_NRNCATATGNYN_FL	3.47	FALSE	0.0145411	cluster3
Tcf12	Anks1b	3	taipale_cyt_meth__MSC_NRNCATATGNYN_FL	3.47	FALSE	0.0183841	cluster3
Tcf12	Bclaf1	5	taipale_cyt_meth__MSC_NRNCATATGNYN_FL	3.47	FALSE	0.0098806	cluster3
Tcf12	Kcnd3	6	taipale_cyt_meth__MSC_NRNCATATGNYN_FL	3.47	FALSE	0.0106578	cluster3
Tcf12	Nav3	2	taipale_cyt_meth__MSC_NRNCATATGNYN_FL	3.47	FALSE	0.0103831	cluster3
Tcf12	Nrxn3	2	taipale_cyt_meth__MSC_NRNCATATGNYN_FL	3.47	FALSE	0.0183814	cluster3
Tcf12	Ppfia2	6	taipale_cyt_meth__MSC_NRNCATATGNYN_FL	3.47	FALSE	0.0123376	cluster3
Tcf12	Shank2	2	taipale_cyt_meth__MSC_NRNCATATGNYN_FL	3.47	FALSE	0.009455	cluster3
Tcf12	Syn3	6	taipale_cyt_meth__MSC_NRNCATATGNYN_FL	3.47	FALSE	0.00862368	cluster3
Tcf12	Tasp1	8	taipale_cyt_meth__MSC_NRNCATATGNYN_FL	3.47	FALSE	0.00758612	cluster3
Tcf12	Cadm2	6	taipale_cyt_meth__ATOH7_ANCATATGNY_eDBD	3.46	FALSE	0.012913	cluster3
Tcf12	Erc2	4	taipale_cyt_meth__ATOH7_ANCATATGNY_eDBD	3.46	FALSE	0.0129177	cluster3
Tcf12	Gls	3	taipale_cyt_meth__ATOH7_ANCATATGNY_eDBD	3.46	FALSE	0.0112928	cluster3
Tcf12	Mllt3	2	taipale_cyt_meth__ATOH7_ANCATATGNY_eDBD	3.46	FALSE	0.0108584	cluster3
Tcf12	Scn3a	6	taipale_cyt_meth__ATOH7_ANCATATGNY_eDBD	3.46	FALSE	0.00844642	cluster3
Tcf12	Sh3rf3	2	taipale_cyt_meth__ATOH7_ANCATATGNY_eDBD	3.46	FALSE	0.0175818	cluster3
Tcf12	Lrfn5	4	taipale_cyt_meth__ATOH1_ANCATATGNY_eDBD_meth	3.38	FALSE	0.0160166	cluster3
Tcf12	Rbfox2	6	taipale_cyt_meth__ATOH1_ANCATATGNY_eDBD_meth	3.38	FALSE	0.0175442	cluster3
Tcf12	Snd1	3	taipale_cyt_meth__ATOH1_ANCATATGNY_eDBD_meth	3.38	FALSE	0.00911568	cluster3
Tcf12	Kcnh1	3	taipale_cyt_meth__BHLHE22_ANCATATGNY_eDBD	3.37	FALSE	0.0107228	cluster3
Tcf12	Rapgef2	4	taipale_cyt_meth__BHLHE22_ANCATATGNY_eDBD	3.37	FALSE	0.0134267	cluster3
Tcf12	Ctnna2	2	taipale_cyt_meth__ATOH1_ANCATATGNY_eDBD	3.25	FALSE	0.0162096	cluster3
Tcf12	Adam23	1	taipale_cyt_meth__OLIG3_ACCATATGKT_eDBD_meth	3.22	FALSE	0.0107208	cluster3
Tcf12	Bdp1	1	taipale_cyt_meth__OLIG3_ACCATATGKT_eDBD_meth	3.22	FALSE	0.00971955	cluster3
Tcf12	Bsn	1	taipale_cyt_meth__OLIG3_ACCATATGKT_eDBD_meth	3.22	FALSE	0.00924881	cluster3
Tcf12	Cacna1c	1	taipale_cyt_meth__OLIG3_ACCATATGKT_eDBD_meth	3.22	FALSE	0.0158165	cluster3
Tcf12	Chrm3	1	taipale_cyt_meth__OLIG3_ACCATATGKT_eDBD_meth	3.22	FALSE	0.0164919	cluster3
Tcf12	Clock	1	taipale_cyt_meth__OLIG3_ACCATATGKT_eDBD_meth	3.22	FALSE	0.0102459	cluster3
Tcf12	Col5a2	1	taipale_cyt_meth__OLIG3_ACCATATGKT_eDBD_meth	3.22	FALSE	0.00729681	cluster3
Tcf12	Dmd	1	taipale_cyt_meth__OLIG3_ACCATATGKT_eDBD_meth	3.22	FALSE	0.0147127	cluster3
Tcf12	Enox1	1	taipale_cyt_meth__OLIG3_ACCATATGKT_eDBD_meth	3.22	FALSE	0.013905	cluster3
Tcf12	Epha5	1	taipale_cyt_meth__OLIG3_ACCATATGKT_eDBD_meth	3.22	FALSE	0.0103391	cluster3
Tcf12	Fmn2	1	taipale_cyt_meth__OLIG3_ACCATATGKT_eDBD_meth	3.22	FALSE	0.013081	cluster3
Tcf12	Foxn3	1	taipale_cyt_meth__OLIG3_ACCATATGKT_eDBD_meth	3.22	FALSE	0.0124953	cluster3
Tcf12	Gabra2	1	taipale_cyt_meth__OLIG3_ACCATATGKT_eDBD_meth	3.22	FALSE	0.0105889	cluster3
Tcf12	Gpr158	1	taipale_cyt_meth__OLIG3_ACCATATGKT_eDBD_meth	3.22	FALSE	0.0137362	cluster3
Tcf12	Gucy1a2	1	taipale_cyt_meth__OLIG3_ACCATATGKT_eDBD_meth	3.22	FALSE	0.00962444	cluster3
Tcf12	Hivep3	1	taipale_cyt_meth__OLIG3_ACCATATGKT_eDBD_meth	3.22	FALSE	0.0130035	cluster3
Tcf12	Kcnq1ot1	1	taipale_cyt_meth__OLIG3_ACCATATGKT_eDBD_meth	3.22	FALSE	0.018797	cluster3
Tcf12	Mnat1	1	taipale_cyt_meth__OLIG3_ACCATATGKT_eDBD_meth	3.22	FALSE	0.00805357	cluster3
Tcf12	Mtus2	1	taipale_cyt_meth__OLIG3_ACCATATGKT_eDBD_meth	3.22	FALSE	0.0125574	cluster3
Tcf12	Pak7	1	taipale_cyt_meth__OLIG3_ACCATATGKT_eDBD_meth	3.22	FALSE	0.0102609	cluster3
Tcf12	Phf21a	1	taipale_cyt_meth__OLIG3_ACCATATGKT_eDBD_meth	3.22	FALSE	0.0116006	cluster3
Tcf12	Postn	1	taipale_cyt_meth__OLIG3_ACCATATGKT_eDBD_meth	3.22	FALSE	0.00744254	cluster3
Tcf12	Pou2f1	1	taipale_cyt_meth__OLIG3_ACCATATGKT_eDBD_meth	3.22	FALSE	0.00742466	cluster3
Tcf12	Rb1	1	taipale_cyt_meth__OLIG3_ACCATATGKT_eDBD_meth	3.22	FALSE	0.00814229	cluster3
Tcf12	Reps1	1	taipale_cyt_meth__OLIG3_ACCATATGKT_eDBD_meth	3.22	FALSE	0.00670018	cluster3
Tcf12	Robo1	1	taipale_cyt_meth__OLIG3_ACCATATGKT_eDBD_meth	3.22	FALSE	0.0141312	cluster3
Tcf12	Snrpn	1	taipale_cyt_meth__OLIG3_ACCATATGKT_eDBD_meth	3.22	FALSE	0.003867	cluster3
Tcf12	Sntg1	1	taipale_cyt_meth__OLIG3_ACCATATGKT_eDBD_meth	3.22	FALSE	0.0183126	cluster3
Tcf12	Stat5b	1	taipale_cyt_meth__OLIG3_ACCATATGKT_eDBD_meth	3.22	FALSE	0.00345382	cluster3
Tcf12	Stxbp5	1	taipale_cyt_meth__OLIG3_ACCATATGKT_eDBD_meth	3.22	FALSE	0.0155906	cluster3
Tcf12	Syt1	1	taipale_cyt_meth__OLIG3_ACCATATGKT_eDBD_meth	3.22	FALSE	0.0132376	cluster3
Tcf12	Xkr4	1	taipale_cyt_meth__OLIG3_ACCATATGKT_eDBD_meth	3.22	FALSE	0.0182882	cluster3
Tcf12	Zfp654	1	taipale_cyt_meth__OLIG3_ACCATATGKT_eDBD_meth	3.22	FALSE	0.00888443	cluster3
Arnt	Rps6ka3	2	cisbp__M5234	4.11	FALSE	0.00819054	cluster4
Arnt	Slc38a1	2	cisbp__M5234	4.11	FALSE	0.0102377	cluster4
Arnt	Sorl1	4	flyfactorsurvey__tgo_trh_SANGER_5_FBgn0015014	3.22	TRUE	0.00717076	cluster4
Arnt	Zbtb38	4	flyfactorsurvey__tgo_trh_SANGER_5_FBgn0015014	3.22	TRUE	0.00794161	cluster4
Arnt	Zfp777	4	flyfactorsurvey__tgo_trh_SANGER_5_FBgn0015014	3.22	TRUE	0.00515131	cluster4
Atf3	Bach1	2	dbcorrdb__JUND__ENCSR000EBZ_1__m1	4.13	FALSE	0.00535203	cluster4
Atf3	Creb5	4	dbcorrdb__JUND__ENCSR000EBZ_1__m1	4.13	FALSE	0.00683682	cluster4
Atf3	Elk3	6	dbcorrdb__JUND__ENCSR000EBZ_1__m1	4.13	FALSE	0.00476798	cluster4
Atf3	Hnf1b	2	dbcorrdb__JUND__ENCSR000EBZ_1__m1	4.13	FALSE	0.0129633	cluster4
Atf3	Jun	2	dbcorrdb__JUND__ENCSR000EBZ_1__m1	4.13	FALSE	0.011346	cluster4
Atf3	Maff	8	dbcorrdb__JUND__ENCSR000EBZ_1__m1	4.13	FALSE	0.0198037	cluster4
Atf3	Mafk	5	dbcorrdb__JUND__ENCSR000EBZ_1__m1	4.13	FALSE	0.00604835	cluster4
Atf3	Tagln2	6	dbcorrdb__JUND__ENCSR000EBZ_1__m1	4.13	FALSE	0.0353787	cluster4
Atf3	Tgif1	3	dbcorrdb__JUND__ENCSR000EBZ_1__m1	4.13	FALSE	0.0262938	cluster4
Atf3	Bcl3	1	dbcorrdb__JUND__ENCSR000EGN_1__m1	3.41	FALSE	0.0115608	cluster4
Atf3	Ets1	2	dbcorrdb__JUND__ENCSR000EGN_1__m1	3.41	FALSE	0.0229117	cluster4
Atf3	Hhex	1	dbcorrdb__JUND__ENCSR000EGN_1__m1	3.41	FALSE	0.0111111	cluster4
Atf3	Ikzf1	1	dbcorrdb__JUND__ENCSR000EGN_1__m1	3.41	FALSE	0.028579	cluster4
Atf3	Nuak2	1	dbcorrdb__JUND__ENCSR000EGN_1__m1	3.41	FALSE	0.0129874	cluster4
Atf3	Rela	4	dbcorrdb__JUND__ENCSR000EGN_1__m1	3.41	FALSE	0.00618637	cluster4
Atf3	Fli1	2	dbcorrdb__TRIM28__ENCSR000EYC_1__m1	3.2	FALSE	0.0210195	cluster4
Atf3	Runx1	1	dbcorrdb__TRIM28__ENCSR000EYC_1__m1	3.2	FALSE	0.0383749	cluster4
Atf3	Smad7	1	dbcorrdb__TRIM28__ENCSR000EYC_1__m1	3.2	FALSE	0.00720789	cluster4
Atf3	Zfhx3	3	dbcorrdb__TRIM28__ENCSR000EYC_1__m1	3.2	FALSE	0.0180954	cluster4
Atf3	Cebpb	4	dbcorrdb__RCOR1__ENCSR000ECM_1__m1	3.17	FALSE	0.00928717	cluster4
Atf3	Nfatc1	2	dbcorrdb__FOXP2__ENCSR000BGA_1__m1	3.17	FALSE	0.0106952	cluster4
Atf3	Stat6	1	dbcorrdb__FOXP2__ENCSR000BGA_1__m1	3.17	FALSE	0.0332719	cluster4
Atf3	Tsc22d4	1	dbcorrdb__FOXP2__ENCSR000BGA_1__m1	3.17	FALSE	0.00747194	cluster4
Atf3	Irf8	1	cisbp__M0314	3.06	FALSE	0.031491	cluster4
Atf3	Nfe2l2	1	cisbp__M0314	3.06	FALSE	0.0137136	cluster4
Atf4	Arl4c	2	homer__CGGTGACGTCAC_CRE	3.17	FALSE	0.0131492	cluster4
Atf4	Chgb	2	homer__CGGTGACGTCAC_CRE	3.17	FALSE	0.00559541	cluster4
Atf4	Dlx2	2	homer__CGGTGACGTCAC_CRE	3.17	FALSE	0.00666128	cluster4
Bdp1	Elavl4	1	dbcorrdb__BDP1__ENCSR000DNX_1__m3	3.95	TRUE	0.00531539	cluster4
Bdp1	Nr5a1	1	dbcorrdb__BDP1__ENCSR000DNX_1__m3	3.95	TRUE	0.0374685	cluster4
Bdp1	Pds5b	1	dbcorrdb__BDP1__ENCSR000DNX_1__m3	3.95	TRUE	0.00559665	cluster4
Bdp1	Zscan2	1	dbcorrdb__BDP1__ENCSR000DNX_1__m3	3.95	TRUE	0.0128816	cluster4
Chd2	App	1	dbcorrdb__ZNF274__ENCSR000EVG_1__m3	4.37	FALSE	0.0118408	cluster4
Chd2	Msi2	1	dbcorrdb__ZNF274__ENCSR000EVG_1__m3	4.37	FALSE	0.0103898	cluster4
Chd2	Ncor1	1	dbcorrdb__ZNF274__ENCSR000EVG_1__m3	4.37	FALSE	0.0121414	cluster4
Chd2	Nkx2-1	1	dbcorrdb__ZNF274__ENCSR000EVG_1__m3	4.37	FALSE	0.0336594	cluster4
Chd2	Npas4	1	dbcorrdb__ZNF274__ENCSR000EVG_1__m3	4.37	FALSE	0.00424015	cluster4
Chd2	Taok3	1	dbcorrdb__ZNF274__ENCSR000EVG_1__m3	4.37	FALSE	0.00822516	cluster4
Cpeb1	Fhl1	2	taipale__CPEB1_full_RATAAAAR	4.67	TRUE	0.00816489	cluster4
Cpeb1	Prdm4	2	taipale__CPEB1_full_RATAAAAR	4.67	TRUE	0.00803448	cluster4
Cpeb1	Rfx1	2	taipale__CPEB1_full_RATAAAAR	4.67	TRUE	0.00729411	cluster4
Cpeb1	Srf	2	taipale__CPEB1_full_RATAAAAR	4.67	TRUE	0.0045475	cluster4
Cpeb1	Tpst1	2	taipale__CPEB1_full_RATAAAAR	4.67	TRUE	0.00451565	cluster4
Cux1	Cdh8	3	cisbp__M2027	4.34	TRUE	0.00707665	cluster4
Cux1	Cux2	4	cisbp__M2027	4.34	TRUE	0.00738365	cluster4
Cux1	Etv6	3	cisbp__M2027	4.34	TRUE	0.00781784	cluster4
Cux1	Ppfibp1	3	cisbp__M2027	4.34	TRUE	0.00672098	cluster4
Cux1	Add2	1	taipale_cyt_meth__CUX1_NYATTGATYN_eDBD_meth	3.44	TRUE	0.00633706	cluster4
Cux1	Bnc1	1	taipale_cyt_meth__CUX1_NYATTGATYN_eDBD_meth	3.44	TRUE	0.0101137	cluster4
Cux1	Lin7a	1	taipale_cyt_meth__CUX1_NYATTGATYN_eDBD_meth	3.44	TRUE	0.00663421	cluster4
Cux1	Rapgef5	1	taipale_cyt_meth__CUX1_NYATTGATYN_eDBD_meth	3.44	TRUE	0.0158324	cluster4
Cux1	Myf6	1	flyfactorsurvey__Ct_Cell_FBgn0004198	3.4	TRUE	0.0362281	cluster4
Foxj3	Brca1	1	scertf__badis.FKH2	3.09	FALSE	0.00575021	cluster4
Foxj3	Nuak1	1	scertf__badis.FKH2	3.09	FALSE	0.00550384	cluster4
Foxj3	Zbtb34	1	scertf__badis.FKH2	3.09	FALSE	0.00407927	cluster4
Foxp1	Braf	2	taipale__Foxk1_DBD_RTAAACA	3.1	FALSE	0.0117799	cluster4
Foxp1	Kctd16	2	taipale__Foxk1_DBD_RTAAACA	3.1	FALSE	0.0133774	cluster4
Foxp1	Nbea	2	taipale__Foxk1_DBD_RTAAACA	3.1	FALSE	0.0202084	cluster4
Foxp1	Nuak1	2	taipale__Foxk1_DBD_RTAAACA	3.1	FALSE	0.00616629	cluster4
Foxp1	Zbtb40	2	taipale__Foxk1_DBD_RTAAACA	3.1	FALSE	0.00583117	cluster4
Foxp1	Arhgap32	1	cisbp__M6019	3.04	FALSE	0.00975198	cluster4
Irf5	Batf	7	taipale_cyt_meth__IRF7_NYGAAANYGAAANYN_eDBD	5.56	FALSE	0.00815655	cluster4
Irf5	Cebpa	7	taipale_cyt_meth__IRF7_NYGAAANYGAAANYN_eDBD	5.56	FALSE	0.0137222	cluster4
Irf5	Edn1	14	taipale_cyt_meth__IRF7_NYGAAANYGAAANYN_eDBD	5.56	FALSE	0.0126276	cluster4
Irf5	Bach1	8	jaspar__MA0517.1	4.98	FALSE	0.00548918	cluster4
Irf5	Fezf2	9	taipale_cyt_meth__IRF7_NNGAAANYGAAANYN_eDBD_meth_repr	4.92	FALSE	0.00774105	cluster4
Irf5	Irf8	3	cisbp__M6308	3.7	FALSE	0.0321572	cluster4
Irf5	Lmo2	7	cisbp__M6308	3.7	FALSE	0.0205144	cluster4
Irf5	Zfp184	1	dbcorrdb__STAT1__ENCSR000FAU_1__m1	3.7	FALSE	0.0041062	cluster4
Irf5	Foxo4	1	transfac_public__M00063	3.55	FALSE	0.00846862	cluster4
Irf5	Atf3	15	cisbp__M1267	3.44	TRUE	0.0202128	cluster4
Irf5	Hmg20b	3	cisbp__M1267	3.44	TRUE	0.00468288	cluster4
Irf5	Mast3	5	cisbp__M1267	3.44	TRUE	0.00531319	cluster4
Irf5	Nuak2	12	cisbp__M1267	3.44	TRUE	0.011072	cluster4
Irf5	Stat5a	16	cisbp__M1267	3.44	TRUE	0.0155514	cluster4
Junb	Hlx	14	transfac_pro__M00917	4.76	FALSE	0.0177155	cluster4
Junb	Klf4	13	transfac_pro__M00917	4.76	FALSE	0.00718142	cluster4
Junb	Egr1	19	transfac_pro__M07312	4.41	FALSE	0.0314693	cluster4
Junb	Bhlhe40	10	cisbp__M4607	3.93	FALSE	0.0148782	cluster4
Junb	Irf1	3	cisbp__M4607	3.93	FALSE	0.00989515	cluster4
Junb	Tob2	4	cisbp__M4607	3.93	FALSE	0.00620829	cluster4
Junb	Atf4	1	taipale_cyt_meth__CREM_NRTGACGTCAYN_eDBD	3.77	FALSE	0.00725915	cluster4
Junb	Eif4g2	1	taipale_cyt_meth__CREM_NRTGACGTCAYN_eDBD	3.77	FALSE	0.00869342	cluster4
Junb	Myc	6	taipale_cyt_meth__CREM_NRTGACGTCAYN_eDBD	3.77	FALSE	0.00760489	cluster4
Junb	Rbm17	1	dbcorrdb__JUND__ENCSR000EBZ_1__m2	3.27	FALSE	0.00440659	cluster4
Junb	Sap30	1	dbcorrdb__JUND__ENCSR000EBZ_1__m2	3.27	FALSE	0.00612802	cluster4
Junb	Cebpb	32	transfac_pro__M08927	3.16	TRUE	0.0111182	cluster4
Junb	Egr4	28	transfac_pro__M08927	3.16	TRUE	0.00942103	cluster4
Junb	Fos	29	transfac_pro__M08927	3.16	TRUE	0.0311076	cluster4
Junb	Fosb	38	transfac_pro__M08927	3.16	TRUE	0.0108013	cluster4
Junb	Jun	26	transfac_pro__M08927	3.16	TRUE	0.024684	cluster4
Junb	Jund	27	transfac_pro__M08927	3.16	TRUE	0.0265585	cluster4
Junb	Klf6	27	transfac_pro__M08927	3.16	TRUE	0.00588349	cluster4
Junb	Mxi1	36	transfac_pro__M08927	3.16	TRUE	0.00690888	cluster4
Junb	Ubc	30	transfac_pro__M08927	3.16	TRUE	0.0183929	cluster4
Jund	Zfp706	8	dbcorrdb__ATF3__ENCSR000BNU_1__m1	5.54	FALSE	0.00940769	cluster4
Jund	Adarb1	7	cisbp__M0311	5.51	FALSE	0.00651899	cluster4
Jund	Elf4	38	dbcorrdb__JUND__ENCSR000EBZ_1__m1	4.49	TRUE	0.0180456	cluster4
Jund	Jun	12	dbcorrdb__JUND__ENCSR000EBZ_1__m1	4.49	TRUE	0.0209442	cluster4
Jund	Junb	56	dbcorrdb__JUND__ENCSR000EBZ_1__m1	4.49	TRUE	0.0253209	cluster4
Jund	Klf4	37	dbcorrdb__JUND__ENCSR000EBZ_1__m1	4.49	TRUE	0.00556882	cluster4
Jund	Maff	31	dbcorrdb__JUND__ENCSR000EBZ_1__m1	4.49	TRUE	0.0125651	cluster4
Jund	Mafk	57	dbcorrdb__JUND__ENCSR000EBZ_1__m1	4.49	TRUE	0.00547847	cluster4
Jund	Mxi1	31	dbcorrdb__JUND__ENCSR000EBZ_1__m1	4.49	TRUE	0.005818	cluster4
Jund	Tagln2	57	dbcorrdb__JUND__ENCSR000EBZ_1__m1	4.49	TRUE	0.0115968	cluster4
Jund	Cdk5r1	4	cisbp__M0341	4.35	FALSE	0.00809629	cluster4
Jund	Fos	8	cisbp__M0341	4.35	FALSE	0.0198169	cluster4
Jund	Nr2f6	5	cisbp__M0341	4.35	FALSE	0.00380587	cluster4
Jund	Serf2	5	cisbp__M0341	4.35	FALSE	0.0105659	cluster4
Jund	Ets2	27	cisbp__M0320	4.12	TRUE	0.00658396	cluster4
Jund	Zbtb7a	53	cisbp__M0320	4.12	TRUE	0.00621568	cluster4
Jund	Edn1	5	cisbp__M0287	4.04	FALSE	0.0130675	cluster4
Jund	Egr1	3	cisbp__M0287	4.04	FALSE	0.0260357	cluster4
Jund	Nap1l1	2	cisbp__M0287	4.04	FALSE	0.00766431	cluster4
Jund	Tbx4	2	cisbp__M0287	4.04	FALSE	0.0256143	cluster4
Jund	Lef1	2	cisbp__M0361	3.62	FALSE	0.00976932	cluster4
Jund	Taf7	2	cisbp__M0361	3.62	FALSE	0.00391174	cluster4
Jund	Ube2e3	3	cisbp__M0361	3.62	FALSE	0.00513722	cluster4
Jund	Klf6	39	dbcorrdb__JUND__ENCSR000EIB_1__m1	3.37	TRUE	0.00747306	cluster4
Jund	Ubc	32	dbcorrdb__JUND__ENCSR000EIB_1__m1	3.37	TRUE	0.0225195	cluster4
Jund	Fosb	47	transfac_pro__M08934	3.29	TRUE	0.00846353	cluster4
Jund	Cebpb	19	cisbp__M4571	3.21	TRUE	0.0194368	cluster4
Jund	Morf4l1	9	cisbp__M4625	3.2	TRUE	0.00851427	cluster4
Myef2	Arx	3	transfac_public__M00006	3.93	FALSE	0.00861333	cluster4
Myef2	Clip4	2	transfac_public__M00006	3.93	FALSE	0.00594215	cluster4
Myef2	Cnot4	1	transfac_public__M00006	3.93	FALSE	0.0079793	cluster4
Myef2	Creb1	3	transfac_public__M00006	3.93	FALSE	0.00397962	cluster4
Myef2	Dgkg	2	transfac_public__M00006	3.93	FALSE	0.0096321	cluster4
Myef2	Dopey1	2	transfac_public__M00006	3.93	FALSE	0.0111492	cluster4
Myef2	Gpr137c	2	transfac_public__M00006	3.93	FALSE	0.00615863	cluster4
Myef2	Hdx	1	transfac_public__M00006	3.93	FALSE	0.00589445	cluster4
Myef2	Mef2d	3	transfac_public__M00006	3.93	FALSE	0.00625742	cluster4
Myef2	Myh10	3	transfac_public__M00006	3.93	FALSE	0.00934548	cluster4
Myef2	Rev3l	2	transfac_public__M00006	3.93	FALSE	0.0127872	cluster4
Myef2	Sema6d	2	transfac_public__M00006	3.93	FALSE	0.00920985	cluster4
Myef2	Syn3	2	transfac_public__M00006	3.93	FALSE	0.00464123	cluster4
Myef2	Trim33	2	transfac_public__M00006	3.93	FALSE	0.00881165	cluster4
Myef2	Zfand5	2	transfac_public__M00006	3.93	FALSE	0.00603665	cluster4
Myef2	Sybu	1	cisbp__M3550	3.9	FALSE	0.0107782	cluster4
Nfat5	Cacnb2	2	hocomoco__NFAT5_MOUSE.H11MO.0.D	3.19	TRUE	0.0123524	cluster4
Nfat5	Dmbx1	2	hocomoco__NFAT5_MOUSE.H11MO.0.D	3.19	TRUE	0.0229448	cluster4
Nfat5	Lrrc7	2	hocomoco__NFAT5_MOUSE.H11MO.0.D	3.19	TRUE	0.0164325	cluster4
Nfat5	Wnk2	2	hocomoco__NFAT5_MOUSE.H11MO.0.D	3.19	TRUE	0.0102739	cluster4
Nfat5	Cdh2	1	cisbp__M6366	3.1	TRUE	0.00681749	cluster4
Nfat5	Kalrn	1	cisbp__M6366	3.1	TRUE	0.0127184	cluster4
Nfat5	Myrip	1	cisbp__M6366	3.1	TRUE	0.00980116	cluster4
Nfat5	Nav2	1	cisbp__M6366	3.1	TRUE	0.0148216	cluster4
Nfat5	Pde8b	1	cisbp__M6366	3.1	TRUE	0.00840614	cluster4
Nfat5	Ppp2r5c	1	cisbp__M6366	3.1	TRUE	0.00634443	cluster4
Nfat5	Srrm3	1	cisbp__M6366	3.1	TRUE	0.00890481	cluster4
Npdc1	Syp	61	taipale__ATF7_DBD_NNATGACGTCATNN_repr	4.72	FALSE	0.0166745	cluster4
Npdc1	Atp1b1	29	hocomoco__ATF1_HUMAN.H11MO.0.B	4.38	FALSE	0.0146354	cluster4
Npdc1	Clu	23	cisbp__M5998	4.27	FALSE	0.00987924	cluster4
Npdc1	Dzip3	8	cisbp__M5998	4.27	FALSE	0.0119232	cluster4
Npdc1	Ensa	8	cisbp__M5998	4.27	FALSE	0.00993655	cluster4
Npdc1	Fhl1	9	cisbp__M5998	4.27	FALSE	0.00767024	cluster4
Npdc1	Nptn	12	cisbp__M5998	4.27	FALSE	0.012868	cluster4
Npdc1	Pld3	13	cisbp__M5998	4.27	FALSE	0.0153022	cluster4
Npdc1	Prnp	41	cisbp__M5998	4.27	FALSE	0.0232296	cluster4
Npdc1	Rtn1	4	cisbp__M5998	4.27	FALSE	0.0175138	cluster4
Npdc1	Slc22a17	18	cisbp__M5998	4.27	FALSE	0.0273265	cluster4
Npdc1	Usp11	29	cisbp__M5998	4.27	FALSE	0.00656264	cluster4
Npdc1	Zfp821	6	cisbp__M5998	4.27	FALSE	0.00641521	cluster4
Npdc1	Hsd17b12	10	transfac_pro__M08941	4.2	FALSE	0.005541	cluster4
Npdc1	Itm2c	7	transfac_pro__M08941	4.2	FALSE	0.0132586	cluster4
Npdc1	St8sia3	7	taipale_cyt_meth__JUN_NATGACGTCAYN_FL	4.12	FALSE	0.0111156	cluster4
Npdc1	Faim2	68	transfac_pro__M07668	3.96	TRUE	0.0141976	cluster4
Npdc1	Ptprn	32	transfac_pro__M07668	3.96	TRUE	0.0152187	cluster4
Npdc1	Scg2	69	transfac_pro__M07668	3.96	TRUE	0.0109671	cluster4
Npdc1	Syt11	73	transfac_pro__M07668	3.96	TRUE	0.0099924	cluster4
Npdc1	Timp2	68	transfac_pro__M07668	3.96	TRUE	0.00838289	cluster4
Npdc1	Tmem59l	73	transfac_pro__M07668	3.96	TRUE	0.0142715	cluster4
Npdc1	App	4	taipale__Jdp2_DBD_NATGACGTCAYN	3.91	FALSE	0.010097	cluster4
Npdc1	Rab3c	2	transfac_pro__M08945	3.57	FALSE	0.00952972	cluster4
Npdc1	Sec62	3	cisbp__M0309	3.49	FALSE	0.00985971	cluster4
Npdc1	Ddx24	2	hocomoco__ATF7_HUMAN.H11MO.0.D	3.26	FALSE	0.00987511	cluster4
Npdc1	Rtn3	1	cisbp__M0275	3.15	FALSE	0.0150162	cluster4
Npdc1	Scg5	1	cisbp__M0275	3.15	FALSE	0.0185831	cluster4
Npdc1	Syt13	2	cisbp__M0275	3.15	FALSE	0.00796265	cluster4
Npdc1	Vsnl1	1	cisbp__M0275	3.15	FALSE	0.00665094	cluster4
Rora	Atxn1	2	cisbp__M6455	3.56	FALSE	0.0136357	cluster4
Rora	Clstn2	2	cisbp__M6455	3.56	FALSE	0.0097106	cluster4
Rora	Cntn5	2	cisbp__M6455	3.56	FALSE	0.0234257	cluster4
Rora	Cntn6	1	cisbp__M6455	3.56	FALSE	0.0123002	cluster4
Rora	Fry	1	cisbp__M6455	3.56	FALSE	0.00964414	cluster4
Rora	Gabrb2	2	cisbp__M6455	3.56	FALSE	0.0213766	cluster4
Rora	Il1rapl1	2	cisbp__M6455	3.56	FALSE	0.0119837	cluster4
Rora	Magi1	2	cisbp__M6455	3.56	FALSE	0.020526	cluster4
Rora	Mef2c	1	cisbp__M6455	3.56	FALSE	0.0113839	cluster4
Rora	Nkain2	2	cisbp__M6455	3.56	FALSE	0.00902049	cluster4
Rora	A1cf	1	transfac_pro__M08961	3.1	FALSE	0.0143702	cluster4
Rora	Dab1	1	transfac_pro__M08961	3.1	FALSE	0.0194473	cluster4
Rora	Gabra1	1	transfac_pro__M08961	3.1	FALSE	0.0204004	cluster4
Rora	Kcnip4	1	transfac_pro__M08961	3.1	FALSE	0.00997048	cluster4
Rora	Scn1a	1	transfac_pro__M08961	3.1	FALSE	0.01807	cluster4
Rora	Sgk1	1	transfac_pro__M08961	3.1	FALSE	0.0178478	cluster4
Setbp1	Asap1	1	cisbp__M0115	3.41	FALSE	0.0169563	cluster4
Setbp1	Grin2b	1	cisbp__M0115	3.41	FALSE	0.0132546	cluster4
Setbp1	Ksr2	1	cisbp__M0115	3.41	FALSE	0.0116297	cluster4
Setbp1	Pcdh7	1	cisbp__M0115	3.41	FALSE	0.0136245	cluster4
Setbp1	Rims2	1	cisbp__M0115	3.41	FALSE	0.0169006	cluster4
Setbp1	Arhgap21	2	cisbp__M0130	3.26	TRUE	0.0159973	cluster4
Setbp1	Auts2	1	cisbp__M0130	3.26	TRUE	0.0163569	cluster4
Setbp1	Cpeb1	2	cisbp__M0130	3.26	TRUE	0.00855496	cluster4
Setbp1	Dnmt3a	2	cisbp__M0130	3.26	TRUE	0.0256514	cluster4
Setbp1	E2f8	2	cisbp__M0130	3.26	TRUE	0.0151317	cluster4
Setbp1	Ep300	2	cisbp__M0130	3.26	TRUE	0.0107608	cluster4
Setbp1	Hivep2	2	cisbp__M0130	3.26	TRUE	0.0163527	cluster4
Setbp1	Ntrk3	2	cisbp__M0130	3.26	TRUE	0.0126488	cluster4
Setbp1	Phf21a	1	cisbp__M0130	3.26	TRUE	0.0154893	cluster4
Setbp1	Plxna4	2	cisbp__M0130	3.26	TRUE	0.0194724	cluster4
Setbp1	Ppfia2	1	cisbp__M0130	3.26	TRUE	0.00963826	cluster4
Setbp1	Prkce	2	cisbp__M0130	3.26	TRUE	0.0101791	cluster4
Setbp1	Ptprj	2	cisbp__M0130	3.26	TRUE	0.00994905	cluster4
Setbp1	Ptprs	2	cisbp__M0130	3.26	TRUE	0.0149075	cluster4
Setbp1	Scn8a	2	cisbp__M0130	3.26	TRUE	0.0084985	cluster4
Setbp1	Trerf1	2	cisbp__M0130	3.26	TRUE	0.0157651	cluster4
Sox5	Adra1a	1	dbcorrdb__POU5F1__ENCSR000BMU_1__m1	3	FALSE	0.00878257	cluster4
Sox5	Bcl11b	1	dbcorrdb__POU5F1__ENCSR000BMU_1__m1	3	FALSE	0.011903	cluster4
Sox5	Cntnap4	1	dbcorrdb__POU5F1__ENCSR000BMU_1__m1	3	FALSE	0.0105135	cluster4
Sox5	Dach1	1	dbcorrdb__POU5F1__ENCSR000BMU_1__m1	3	FALSE	0.0121639	cluster4
Sox5	Esrrg	1	dbcorrdb__POU5F1__ENCSR000BMU_1__m1	3	FALSE	0.0184924	cluster4
Sox5	Fam19a2	1	dbcorrdb__POU5F1__ENCSR000BMU_1__m1	3	FALSE	0.023918	cluster4
Sox5	Gabrb2	1	dbcorrdb__POU5F1__ENCSR000BMU_1__m1	3	FALSE	0.018378	cluster4
Sox5	Itpr1	1	dbcorrdb__POU5F1__ENCSR000BMU_1__m1	3	FALSE	0.0163944	cluster4
Sox5	Mitf	1	dbcorrdb__POU5F1__ENCSR000BMU_1__m1	3	FALSE	0.0169917	cluster4
Sox5	Nfe2l3	1	dbcorrdb__POU5F1__ENCSR000BMU_1__m1	3	FALSE	0.00862772	cluster4
Sox5	Plcxd3	1	dbcorrdb__POU5F1__ENCSR000BMU_1__m1	3	FALSE	0.0181186	cluster4
Sox5	Prmt8	1	dbcorrdb__POU5F1__ENCSR000BMU_1__m1	3	FALSE	0.00923505	cluster4
Sox5	Srrm4	1	dbcorrdb__POU5F1__ENCSR000BMU_1__m1	3	FALSE	0.0122465	cluster4
Sox5	Tll1	1	dbcorrdb__POU5F1__ENCSR000BMU_1__m1	3	FALSE	0.023034	cluster4
Sox5	Tmem108	1	dbcorrdb__POU5F1__ENCSR000BMU_1__m1	3	FALSE	0.0120107	cluster4
Spi1	Edn1	9	taipale__SPI1_full_AAAAAGCGGAAGTN_repr	3.94	TRUE	0.0136805	cluster4
Spi1	Hlx	6	taipale__SPI1_full_AAAAAGCGGAAGTN_repr	3.94	TRUE	0.0126276	cluster4
Spi1	Ikzf1	9	taipale__SPI1_full_AAAAAGCGGAAGTN_repr	3.94	TRUE	0.0236369	cluster4
Spi1	Irf5	6	taipale__SPI1_full_AAAAAGCGGAAGTN_repr	3.94	TRUE	0.0385705	cluster4
Spi1	Rreb1	9	taipale__SPI1_full_AAAAAGCGGAAGTN_repr	3.94	TRUE	0.00623754	cluster4
Spi1	Sat1	6	taipale__SPI1_full_AAAAAGCGGAAGTN_repr	3.94	TRUE	0.00944998	cluster4
Spi1	Tmsb4x	8	taipale__SPI1_full_AAAAAGCGGAAGTN_repr	3.94	TRUE	0.0237252	cluster4
Spi1	Sp110	3	cisbp__M5865	3.66	FALSE	0.0226715	cluster4
Spi1	Atf3	6	cisbp__M5863	3.62	TRUE	0.0267059	cluster4
Spi1	Irf8	1	transfac_pro__M01204	3.27	FALSE	0.0424164	cluster4
Spi1	Alx1	2	cisbp__M0686	3.01	TRUE	0.0316988	cluster4
Spi1	Batf3	3	cisbp__M0686	3.01	TRUE	0.0137199	cluster4
Spi1	Bcl3	3	cisbp__M0686	3.01	TRUE	0.0135483	cluster4
Spi1	Ets1	2	cisbp__M0686	3.01	TRUE	0.0149108	cluster4
Spi1	Fli1	5	cisbp__M0686	3.01	TRUE	0.0205341	cluster4
Spi1	Hhex	3	cisbp__M0686	3.01	TRUE	0.0129434	cluster4
Spi1	Lmo2	3	cisbp__M0686	3.01	TRUE	0.0196465	cluster4
Spi1	Maff	2	cisbp__M0686	3.01	TRUE	0.0174253	cluster4
Spi1	Mxd3	1	cisbp__M0686	3.01	TRUE	0.00788785	cluster4
Spi1	Nfkb2	2	cisbp__M0686	3.01	TRUE	0.0170403	cluster4
Spi1	Nr2f6	1	cisbp__M0686	3.01	TRUE	0.003554	cluster4
Spi1	Nuak2	3	cisbp__M0686	3.01	TRUE	0.0159935	cluster4
Spi1	Rps18	1	cisbp__M0686	3.01	TRUE	0.0117536	cluster4
Spi1	Tagln2	2	cisbp__M0686	3.01	TRUE	0.0236599	cluster4
Spi1	Tgif1	3	cisbp__M0686	3.01	TRUE	0.0188339	cluster4
Spi1	Zmiz1	5	cisbp__M0686	3.01	TRUE	0.00761076	cluster4
Zfhx2	Ahctf1	1	cisbp__M1189	3.48	FALSE	0.00580947	cluster4
Zfhx2	Atp8a2	1	cisbp__M1189	3.48	FALSE	0.0121916	cluster4
Zfhx2	Dmrt3	1	cisbp__M1189	3.48	FALSE	0.0363952	cluster4
Zfhx2	E2f3	1	cisbp__M1189	3.48	FALSE	0.00626028	cluster4
Zfhx2	Ext1	1	cisbp__M1189	3.48	FALSE	0.00875556	cluster4
Zfhx2	Farp1	1	cisbp__M1189	3.48	FALSE	0.0141943	cluster4
Zfhx2	Gtf2ird1	1	cisbp__M1189	3.48	FALSE	0.0048311	cluster4
Zfhx2	Hmbox1	1	cisbp__M1189	3.48	FALSE	0.00930675	cluster4
Zfhx2	Mef2d	1	cisbp__M1189	3.48	FALSE	0.00563954	cluster4
Zfhx2	Mios	1	cisbp__M1189	3.48	FALSE	0.00658677	cluster4
Zfhx2	Nr2c2	1	cisbp__M1189	3.48	FALSE	0.00796329	cluster4
Zfhx2	Nuak1	1	cisbp__M1189	3.48	FALSE	0.00603453	cluster4
Zfhx2	Prdm11	1	cisbp__M1189	3.48	FALSE	0.00422691	cluster4
Zfhx2	Rfx1	1	cisbp__M1189	3.48	FALSE	0.0105067	cluster4
Zfhx2	Rimbp2	1	cisbp__M1189	3.48	FALSE	0.0119973	cluster4
Zfhx2	Srf	1	cisbp__M1189	3.48	FALSE	0.00389338	cluster4
Zfhx2	Srrm3	1	cisbp__M1189	3.48	FALSE	0.0123909	cluster4
Zfhx2	Ssbp3	1	cisbp__M1189	3.48	FALSE	0.00959469	cluster4
Zfhx2	Stox2	1	cisbp__M1189	3.48	FALSE	0.0135787	cluster4
Zfhx2	Tef	1	cisbp__M1189	3.48	FALSE	0.00567995	cluster4
Zfhx2	Unc13a	1	cisbp__M1189	3.48	FALSE	0.00809232	cluster4
Zfhx2	Zfp12	1	cisbp__M1189	3.48	FALSE	0.00415729	cluster4
Zfhx2	Zfp574	1	cisbp__M1189	3.48	FALSE	0.00360936	cluster4
Zfhx2	Zfp651	1	cisbp__M1189	3.48	FALSE	0.00664679	cluster4
Atf3	Cebpb	1	dbcorrdb__ATF1__ENCSR000DNZ_1__m2	3.38	FALSE	0.0122151	cluster5
Atf3	Creb5	2	dbcorrdb__ATF1__ENCSR000DNZ_1__m2	3.38	FALSE	0.0123209	cluster5
Atf3	Elf1	1	dbcorrdb__ATF1__ENCSR000DNZ_1__m2	3.38	FALSE	0.0106996	cluster5
Atf3	Elf4	2	dbcorrdb__ATF1__ENCSR000DNZ_1__m2	3.38	FALSE	0.0188806	cluster5
Atf3	Fli1	1	dbcorrdb__ATF1__ENCSR000DNZ_1__m2	3.38	FALSE	0.0266937	cluster5
Atf3	Fosl2	2	dbcorrdb__ATF1__ENCSR000DNZ_1__m2	3.38	FALSE	0.00421718	cluster5
Atf3	Hcls1	1	dbcorrdb__ATF1__ENCSR000DNZ_1__m2	3.38	FALSE	0.0164672	cluster5
Atf3	Hlx	2	dbcorrdb__ATF1__ENCSR000DNZ_1__m2	3.38	FALSE	0.0194335	cluster5
Atf3	Ikzf1	1	dbcorrdb__ATF1__ENCSR000DNZ_1__m2	3.38	FALSE	0.0190351	cluster5
Atf3	Irf1	2	dbcorrdb__ATF1__ENCSR000DNZ_1__m2	3.38	FALSE	0.0173742	cluster5
Atf3	Irf5	1	dbcorrdb__ATF1__ENCSR000DNZ_1__m2	3.38	FALSE	0.0261095	cluster5
Atf3	Lmo2	1	dbcorrdb__ATF1__ENCSR000DNZ_1__m2	3.38	FALSE	0.0150341	cluster5
Atf3	Maff	2	dbcorrdb__ATF1__ENCSR000DNZ_1__m2	3.38	FALSE	0.0211823	cluster5
Atf3	Neat1	1	dbcorrdb__ATF1__ENCSR000DNZ_1__m2	3.38	FALSE	0.0208418	cluster5
Atf3	Nfe2l2	1	dbcorrdb__ATF1__ENCSR000DNZ_1__m2	3.38	FALSE	0.0227524	cluster5
Atf3	Nfkb2	1	dbcorrdb__ATF1__ENCSR000DNZ_1__m2	3.38	FALSE	0.0167968	cluster5
Atf3	Pdlim5	1	dbcorrdb__ATF1__ENCSR000DNZ_1__m2	3.38	FALSE	0.00723585	cluster5
Atf3	Plagl2	1	dbcorrdb__ATF1__ENCSR000DNZ_1__m2	3.38	FALSE	0.00451055	cluster5
Atf3	Rela	1	dbcorrdb__ATF1__ENCSR000DNZ_1__m2	3.38	FALSE	0.00618976	cluster5
Atf3	Relb	1	dbcorrdb__ATF1__ENCSR000DNZ_1__m2	3.38	FALSE	0.00789846	cluster5
Atf3	Runx1	1	dbcorrdb__ATF1__ENCSR000DNZ_1__m2	3.38	FALSE	0.0297445	cluster5
Atf3	Sall1	1	dbcorrdb__ATF1__ENCSR000DNZ_1__m2	3.38	FALSE	0.0112455	cluster5
Atf3	Sap30	1	dbcorrdb__ATF1__ENCSR000DNZ_1__m2	3.38	FALSE	0.00442455	cluster5
Atf3	Stat6	1	dbcorrdb__ATF1__ENCSR000DNZ_1__m2	3.38	FALSE	0.0181735	cluster5
Atf3	Taf7	1	dbcorrdb__ATF1__ENCSR000DNZ_1__m2	3.38	FALSE	0.0109119	cluster5
Atf3	Tagln2	2	dbcorrdb__ATF1__ENCSR000DNZ_1__m2	3.38	FALSE	0.0196525	cluster5
Atf3	Tcf3	1	dbcorrdb__ATF1__ENCSR000DNZ_1__m2	3.38	FALSE	0.00374539	cluster5
Atf3	Tcf7l2	1	dbcorrdb__ATF1__ENCSR000DNZ_1__m2	3.38	FALSE	0.0134803	cluster5
Atf3	Tgif1	1	dbcorrdb__ATF1__ENCSR000DNZ_1__m2	3.38	FALSE	0.0286798	cluster5
Atf3	Zfhx3	1	dbcorrdb__ATF1__ENCSR000DNZ_1__m2	3.38	FALSE	0.0223332	cluster5
Bach2	Frmd4a	1	transfac_public__M00517	3.17	FALSE	0.0152494	cluster5
Bach2	Gabrb3	1	transfac_public__M00517	3.17	FALSE	0.0147518	cluster5
Bach2	Large	1	transfac_public__M00517	3.17	FALSE	0.0176331	cluster5
Bach2	Pcdh17	1	transfac_public__M00517	3.17	FALSE	0.00509295	cluster5
Bach2	Ptprn	1	transfac_public__M00517	3.17	FALSE	0.0112241	cluster5
Bach2	Slc6a17	1	transfac_public__M00517	3.17	FALSE	0.00919895	cluster5
Bach2	Tcf4	1	transfac_public__M00517	3.17	FALSE	0.01533	cluster5
Bach2	Zfp516	1	transfac_public__M00517	3.17	FALSE	0.0071266	cluster5
Bclaf1	Ctnnb1	1	dbcorrdb__EZH2__ENCSR000ARK_1__m4	3.23	FALSE	0.00336538	cluster5
Bclaf1	Ezh2	1	dbcorrdb__EZH2__ENCSR000ARK_1__m4	3.23	FALSE	0.00308964	cluster5
Bclaf1	Hp1bp3	1	dbcorrdb__EZH2__ENCSR000ARK_1__m4	3.23	FALSE	0.0090913	cluster5
Bclaf1	Mafg	1	dbcorrdb__EZH2__ENCSR000ARK_1__m4	3.23	FALSE	0.00604171	cluster5
Bclaf1	Tmem59l	1	dbcorrdb__EZH2__ENCSR000ARK_1__m4	3.23	FALSE	0.0104761	cluster5
Egr1	Egr3	22	cisbp__M0512	4.43	TRUE	0.00961005	cluster5
Egr1	Fosb	22	cisbp__M0512	4.43	TRUE	0.01885	cluster5
Egr1	Junb	20	cisbp__M0512	4.43	TRUE	0.0359581	cluster5
Egr1	Myc	11	cisbp__M0512	4.43	TRUE	0.0112921	cluster5
Egr1	Mycn	21	cisbp__M0512	4.43	TRUE	0.00606824	cluster5
Egr1	Nr4a1	18	cisbp__M0512	4.43	TRUE	0.00875373	cluster5
Egr1	Sox4	16	cisbp__M0512	4.43	TRUE	0.00492655	cluster5
Egr1	Srf	17	cisbp__M0512	4.43	TRUE	0.00479642	cluster5
Egr1	Tob2	15	cisbp__M0512	4.43	TRUE	0.00479587	cluster5
Egr1	Tuba4a	16	cisbp__M0512	4.43	TRUE	0.0101622	cluster5
Egr1	Hes1	16	cisbp__M0519	3.92	TRUE	0.0114979	cluster5
Egr1	Mxi1	16	cisbp__M0519	3.92	TRUE	0.00761021	cluster5
Egr1	Egr2	8	transfac_pro__M08878	3.82	TRUE	0.0171513	cluster5
Egr1	Jun	10	transfac_pro__M08878	3.82	TRUE	0.0215413	cluster5
Egr1	Klf13	9	transfac_pro__M08878	3.82	TRUE	0.00489594	cluster5
Egr1	Fos	2	transfac_pro__M03893	3.77	FALSE	0.0430891	cluster5
Egr1	Ubc	1	taipale_cyt_meth__KLF11_NMCACGCCCNNNNCACGCCCMC_eDBD	3.72	FALSE	0.0206957	cluster5
Egr1	Egr4	5	transfac_pro__M07354	3.71	TRUE	0.0236149	cluster5
Egr1	Jund	5	transfac_pro__M07354	3.71	TRUE	0.0264295	cluster5
Egr1	Sirpa	7	transfac_pro__M07354	3.71	TRUE	0.00674069	cluster5
Egr1	Topors	2	transfac_pro__M07354	3.71	TRUE	0.00315347	cluster5
Egr1	Taf7	1	cisbp__M0474	3.16	FALSE	0.0071089	cluster5
Fos	Egr4	26	cisbp__M0361	5.2	FALSE	0.0163876	cluster5
Fos	Hes1	9	cisbp__M0361	5.2	FALSE	0.0143999	cluster5
Fos	Jund	20	cisbp__M0361	5.2	FALSE	0.0265402	cluster5
Fos	Klf4	13	cisbp__M0361	5.2	FALSE	0.014602	cluster5
Fos	Klf9	29	cisbp__M0361	5.2	FALSE	0.00532469	cluster5
Fos	Egr1	15	taipale_cyt_meth__CREM_NRTGACGTCAYN_eDBD	4.46	FALSE	0.0390551	cluster5
Fos	Iscu	9	taipale_cyt_meth__CREM_NRTGACGTCAYN_eDBD	4.46	FALSE	0.00639513	cluster5
Fos	Junb	12	taipale_cyt_meth__CREM_NRTGACGTCAYN_eDBD	4.46	FALSE	0.0306311	cluster5
Fos	Myc	10	taipale_cyt_meth__ATF2_NRTGAYGTCAYN_eDBD	4.46	FALSE	0.00519229	cluster5
Fos	Tsc22d1	13	taipale_cyt_meth__ATF2_NRTGAYGTCAYN_eDBD	4.46	FALSE	0.0101519	cluster5
Fos	Ubc	19	taipale_cyt_meth__CREM_NRTGACGTCAYN_eDBD	4.46	FALSE	0.0148252	cluster5
Fos	Zfand5	14	taipale_cyt_meth__CREM_NRTGACGTCAYN_eDBD	4.46	FALSE	0.00901125	cluster5
Fos	Gtf2a2	2	transfac_pro__M00917	4.02	FALSE	0.0042253	cluster5
Fos	Nr4a1	6	transfac_pro__M00917	4.02	FALSE	0.007853	cluster5
Fos	Zbtb43	3	dbcorrdb__ATF3__ENCSR000BNU_1__m1	3.69	FALSE	0.00515854	cluster5
Fos	Sox4	2	dbcorrdb__EGR1__ENCSR000BJA_1__m1	3.67	FALSE	0.0068761	cluster5
Fos	Irf1	2	cisbp__M4565	3.44	FALSE	0.00790422	cluster5
Fos	Fosb	36	transfac_pro__M08947	3.16	TRUE	0.0240537	cluster5
Fos	Jun	30	transfac_pro__M08947	3.16	TRUE	0.0200025	cluster5
Fos	Mxi1	37	transfac_pro__M08947	3.16	TRUE	0.00518343	cluster5
Fos	Nfil3	31	transfac_pro__M08947	3.16	TRUE	0.00467741	cluster5
Fos	Npas4	37	transfac_pro__M08947	3.16	TRUE	0.00611003	cluster5
Foxn3	Foxo3	3	taipale__FOXO4_DBD_GTAAACA	3.13	FALSE	0.00510933	cluster5
Foxn3	Nfatc2	3	taipale__FOXO4_DBD_GTAAACA	3.13	FALSE	0.00991461	cluster5
Foxn3	Nr3c1	3	taipale__FOXO4_DBD_GTAAACA	3.13	FALSE	0.00696569	cluster5
Foxn3	Zbtb34	3	taipale__FOXO4_DBD_GTAAACA	3.13	FALSE	0.00366518	cluster5
Foxn3	Zeb1	3	taipale__FOXO4_DBD_GTAAACA	3.13	FALSE	0.00745184	cluster5
Irf5	Atf3	16	cisbp__M1267	4.8	TRUE	0.025085	cluster5
Irf5	Creb5	16	cisbp__M1267	4.8	TRUE	0.00902752	cluster5
Irf5	Fli1	14	cisbp__M1267	4.8	TRUE	0.026542	cluster5
Irf5	Maff	5	cisbp__M1267	4.8	TRUE	0.00970523	cluster5
Irf5	Mafk	9	cisbp__M1267	4.8	TRUE	0.00792432	cluster5
Irf5	Nfatc1	4	cisbp__M1267	4.8	TRUE	0.0143865	cluster5
Irf5	Nuak2	7	cisbp__M1267	4.8	TRUE	0.0117219	cluster5
Irf5	Sall1	15	cisbp__M1267	4.8	TRUE	0.0118224	cluster5
Irf5	Sall3	5	cisbp__M1267	4.8	TRUE	0.0115594	cluster5
Irf5	Tal1	16	cisbp__M1267	4.8	TRUE	0.0117455	cluster5
Irf5	Tcf7l2	14	cisbp__M1267	4.8	TRUE	0.00829279	cluster5
Irf5	Tgif1	14	cisbp__M1267	4.8	TRUE	0.0324093	cluster5
Irf5	Tgif2	13	cisbp__M1267	4.8	TRUE	0.0113697	cluster5
Irf5	Zfhx3	13	cisbp__M1267	4.8	TRUE	0.019159	cluster5
Irf5	Zfp710	18	cisbp__M1267	4.8	TRUE	0.00688709	cluster5
Irf5	Batf3	2	dbcorrdb__IRF1__ENCSR000EGL_1__m1	4.12	FALSE	0.0135549	cluster5
Irf5	Cebpb	1	dbcorrdb__IRF1__ENCSR000EGL_1__m1	4.12	FALSE	0.0104969	cluster5
Irf5	Elf4	6	dbcorrdb__IRF1__ENCSR000EGL_1__m1	4.12	FALSE	0.0163079	cluster5
Irf5	Ets1	4	dbcorrdb__IRF1__ENCSR000EGL_1__m1	4.12	FALSE	0.0128228	cluster5
Irf5	Hhex	1	dbcorrdb__IRF1__ENCSR000EGL_1__m1	4.12	FALSE	0.0216829	cluster5
Irf5	Ikzf1	4	dbcorrdb__IRF1__ENCSR000EGL_1__m1	4.12	FALSE	0.0224849	cluster5
Irf5	Irf8	2	dbcorrdb__IRF1__ENCSR000EGL_1__m1	4.12	FALSE	0.0289448	cluster5
Irf5	Nfkb2	1	dbcorrdb__IRF1__ENCSR000EGL_1__m1	4.12	FALSE	0.0338221	cluster5
Irf5	Prdm1	5	dbcorrdb__IRF1__ENCSR000EGL_1__m1	4.12	FALSE	0.0105099	cluster5
Irf5	Relb	4	dbcorrdb__IRF1__ENCSR000EGL_1__m1	4.12	FALSE	0.00536459	cluster5
Irf5	Rest	1	cisbp__M1266	4.12	FALSE	0.0067155	cluster5
Irf5	Stat1	9	dbcorrdb__IRF1__ENCSR000EGL_1__m1	4.12	FALSE	0.00292253	cluster5
Irf5	Stat6	3	dbcorrdb__IRF1__ENCSR000EGL_1__m1	4.12	FALSE	0.0168844	cluster5
Irf5	Zfp69	5	dbcorrdb__IRF1__ENCSR000EGL_1__m1	4.12	FALSE	0.0050483	cluster5
Irf5	Bach1	5	transfac_pro__M08887	3.88	TRUE	0.00560261	cluster5
Irf5	Cebpa	7	transfac_pro__M08887	3.88	TRUE	0.0303275	cluster5
Irf5	Lmo2	5	transfac_pro__M08887	3.88	TRUE	0.0147765	cluster5
Irf5	Rel	4	transfac_pro__M08887	3.88	TRUE	0.00908976	cluster5
Irf5	Rela	8	transfac_pro__M08887	3.88	TRUE	0.00631311	cluster5
Irf5	Runx1	10	transfac_pro__M08887	3.88	TRUE	0.0250813	cluster5
Irf5	Sp110	7	transfac_pro__M08887	3.88	TRUE	0.0214751	cluster5
Irf5	Nfe2l2	1	flyfactorsurvey__Blimp-1_NAR_FBgn0035625	3.65	FALSE	0.023616	cluster5
Irf8	Hhex	4	factorbook__PRDM1	4.8	FALSE	0.0208102	cluster5
Irf8	Stat6	10	factorbook__PRDM1	4.8	FALSE	0.0172806	cluster5
Irf8	Zfp69	7	factorbook__PRDM1	4.8	FALSE	0.00522575	cluster5
Irf8	Irf5	13	dbcorrdb__IRF1__ENCSR000EGL_1__m1	4.64	FALSE	0.0266503	cluster5
Irf8	Ets1	5	dbcorrdb__IRF1__ENCSR000EGK_1__m1	4.41	FALSE	0.0114629	cluster5
Irf8	Nmi	5	dbcorrdb__STAT2__ENCSR000FBC_1__m1	4.1	FALSE	0.0082021	cluster5
Irf8	Nfatc1	3	cisbp__M1264	3.99	FALSE	0.0124382	cluster5
Irf8	Atf3	23	transfac_pro__M08887	3.9	TRUE	0.0199013	cluster5
Irf8	Fli1	21	transfac_pro__M08887	3.9	TRUE	0.0264512	cluster5
Irf8	Tal1	25	transfac_pro__M08887	3.9	TRUE	0.0188587	cluster5
Irf8	Zfp710	26	transfac_pro__M08887	3.9	TRUE	0.0035914	cluster5
Irf8	Cebpa	11	tfdimers__MD00347	3.71	TRUE	0.0230929	cluster5
Irf8	Hcls1	5	tfdimers__MD00347	3.71	TRUE	0.0233882	cluster5
Irf8	Ikzf1	10	tfdimers__MD00347	3.71	TRUE	0.0210679	cluster5
Jun	Fos	8	cisbp__M0287	3.96	FALSE	0.0199012	cluster5
Jun	Fosb	14	cisbp__M0311	3.68	TRUE	0.0168723	cluster5
Jun	Junb	3	cisbp__M0311	3.68	TRUE	0.0165105	cluster5
Jun	Klf4	6	cisbp__M0311	3.68	TRUE	0.00867942	cluster5
Jun	Klf9	12	cisbp__M0311	3.68	TRUE	0.00538856	cluster5
Jun	Mxi1	15	cisbp__M0311	3.68	TRUE	0.0124606	cluster5
Jun	Plagl1	3	cisbp__M0311	3.68	TRUE	0.0045254	cluster5
Jun	Egr1	4	cisbp__M6180	3.52	FALSE	0.0216031	cluster5
Jun	Id1	7	cisbp__M6180	3.52	FALSE	0.00613052	cluster5
Jun	Ing3	6	cisbp__M6180	3.52	FALSE	0.00363045	cluster5
Jun	Jund	7	cisbp__M6180	3.52	FALSE	0.0138767	cluster5
Jun	Zfand5	4	cisbp__M6180	3.52	FALSE	0.015623	cluster5
Jun	Odc1	2	cisbp__M0361	3.45	FALSE	0.00628244	cluster5
Jun	Srf	1	cisbp__M0361	3.45	FALSE	0.00512094	cluster5
Jun	Cbfb	2	taipale_cyt_meth__CREM_NRTGACGTCAYN_eDBD	3.25	FALSE	0.00447902	cluster5
Jun	Dr1	1	taipale_cyt_meth__CREM_NRTGACGTCAYN_eDBD	3.25	FALSE	0.00292603	cluster5
Jun	Irf1	1	taipale_cyt_meth__CREM_NRTGACGTCAYN_eDBD	3.25	FALSE	0.0142477	cluster5
Jun	Sox13	1	taipale_cyt_meth__CREM_NRTGACGTCAYN_eDBD	3.25	FALSE	0.0138499	cluster5
Jun	Tob2	1	taipale_cyt_meth__CREM_NRTGACGTCAYN_eDBD	3.25	FALSE	0.00541642	cluster5
Jun	Topors	2	taipale_cyt_meth__CREM_NRTGACGTCAYN_eDBD	3.25	FALSE	0.00352452	cluster5
Junb	Cebpb	8	transfac_pro__M00917	3.76	FALSE	0.0154696	cluster5
Junb	Egr4	8	transfac_pro__M00917	3.76	FALSE	0.00897374	cluster5
Junb	Erf	8	transfac_pro__M00917	3.76	FALSE	0.00448923	cluster5
Junb	Fos	8	transfac_pro__M00917	3.76	FALSE	0.0305417	cluster5
Junb	Fosb	9	transfac_pro__M00917	3.76	FALSE	0.0173271	cluster5
Junb	Jun	9	transfac_pro__M00917	3.76	FALSE	0.0131562	cluster5
Junb	Jund	8	transfac_pro__M00917	3.76	FALSE	0.024201	cluster5
Junb	Klf4	6	transfac_pro__M00917	3.76	FALSE	0.00949333	cluster5
Junb	Klf6	6	transfac_pro__M00917	3.76	FALSE	0.00790251	cluster5
Junb	Smad7	7	transfac_pro__M00917	3.76	FALSE	0.00528315	cluster5
Junb	Egr1	6	cisbp__M6180	3.6	FALSE	0.036616	cluster5
Junb	Ppp1r10	5	cisbp__M6180	3.6	FALSE	0.00391297	cluster5
Junb	Sf1	5	cisbp__M6180	3.6	FALSE	0.00511918	cluster5
Junb	Ubc	7	cisbp__M6180	3.6	FALSE	0.0202795	cluster5
Junb	Arid5a	5	cisbp__M0269	3.43	FALSE	0.00796856	cluster5
Junb	Egr2	4	cisbp__M0269	3.43	FALSE	0.0121003	cluster5
Junb	Pik3r1	4	cisbp__M0269	3.43	FALSE	0.00347744	cluster5
Jund	Fosb	3	transfac_pro__M04685	3.36	FALSE	0.016341	cluster5
Jund	Fosl1	1	transfac_pro__M04685	3.36	FALSE	0.00498852	cluster5
Jund	Hmga1	1	transfac_pro__M04685	3.36	FALSE	0.00769755	cluster5
Jund	Junb	1	transfac_pro__M04685	3.36	FALSE	0.0298601	cluster5
Jund	Mafk	2	transfac_pro__M04685	3.36	FALSE	0.00618791	cluster5
Jund	Map2k1	1	transfac_pro__M04685	3.36	FALSE	0.00470132	cluster5
Jund	Zfand5	1	transfac_pro__M04685	3.36	FALSE	0.00927726	cluster5
Jund	Edn1	1	cisbp__M0063	3.26	FALSE	0.0120389	cluster5
Jund	Eef1d	2	cisbp__M0063	3.26	FALSE	0.0124304	cluster5
Jund	Fos	2	cisbp__M0063	3.26	FALSE	0.0245575	cluster5
Jund	Jun	2	cisbp__M0063	3.26	FALSE	0.0133037	cluster5
Jund	Klf6	2	cisbp__M0063	3.26	FALSE	0.0137956	cluster5
Jund	Klf9	2	cisbp__M0063	3.26	FALSE	0.00710334	cluster5
Jund	Mafb	1	cisbp__M0063	3.26	FALSE	0.0224464	cluster5
Jund	Rbm3	2	cisbp__M0063	3.26	FALSE	0.00724318	cluster5
Jund	Cebpb	1	transfac_pro__M00513	3.02	FALSE	0.0122421	cluster5
Jund	Mxi1	1	transfac_pro__M00513	3.02	FALSE	0.010689	cluster5
Jund	Prkar1a	1	transfac_pro__M00513	3.02	FALSE	0.0125072	cluster5
Jund	Tsc22d1	1	transfac_pro__M00513	3.02	FALSE	0.00900546	cluster5
Jund	Ubc	1	transfac_pro__M00513	3.02	FALSE	0.0310392	cluster5
Mef2a	Dlx6	2	dbcorrdb__MEF2A__ENCSR000BKB_1__m1	3.03	TRUE	0.00434706	cluster5
Mef2a	Fam134b	2	dbcorrdb__MEF2A__ENCSR000BKB_1__m1	3.03	TRUE	0.00837886	cluster5
Mef2a	Gtf2a1	2	dbcorrdb__MEF2A__ENCSR000BKB_1__m1	3.03	TRUE	0.00406034	cluster5
Mef2c	Adamts17	1	dbcorrdb__FOXM1__ENCSR000BRU_1__m1	3.04	FALSE	0.010955	cluster5
Mef2c	Arhgap20	1	dbcorrdb__FOXM1__ENCSR000BRU_1__m1	3.04	FALSE	0.00775164	cluster5
Mef2c	Atp1a1	1	dbcorrdb__FOXM1__ENCSR000BRU_1__m1	3.04	FALSE	0.00795914	cluster5
Mef2c	Epha4	1	dbcorrdb__FOXM1__ENCSR000BRU_1__m1	3.04	FALSE	0.00537207	cluster5
Mef2c	Hspa12a	1	dbcorrdb__FOXM1__ENCSR000BRU_1__m1	3.04	FALSE	0.00558564	cluster5
Mef2c	Insm1	1	dbcorrdb__FOXM1__ENCSR000BRU_1__m1	3.04	FALSE	0.00421412	cluster5
Mef2c	Nfil3	1	dbcorrdb__FOXM1__ENCSR000BRU_1__m1	3.04	FALSE	0.00543349	cluster5
Mef2c	Pknox2	1	dbcorrdb__FOXM1__ENCSR000BRU_1__m1	3.04	FALSE	0.013081	cluster5
Nfix	Camk2n1	1	hdpi__NFIX	3.29	TRUE	0.0102053	cluster5
Nfix	Egfr	1	hdpi__NFIX	3.29	TRUE	0.0262087	cluster5
Nfix	Id2	1	hdpi__NFIX	3.29	TRUE	0.0122024	cluster5
Nfix	Nfia	1	hdpi__NFIX	3.29	TRUE	0.0209499	cluster5
Nfix	Pde4b	1	hdpi__NFIX	3.29	TRUE	0.0215936	cluster5
Nfix	Sv2c	1	hdpi__NFIX	3.29	TRUE	0.013426	cluster5
Npdc1	Scamp5	121	cisbp__M4092	7.76	FALSE	0.00813664	cluster5
Npdc1	Gabbr1	93	cisbp__M0342	7.6	FALSE	0.0128651	cluster5
Npdc1	Rbm3	111	cisbp__M0342	7.6	FALSE	0.00723897	cluster5
Npdc1	Usp11	63	cisbp__M0342	7.6	FALSE	0.00805113	cluster5
Npdc1	Ensa	7	cisbp__M0275	6.91	FALSE	0.00727551	cluster5
Npdc1	Tfdp1	3	cisbp__M0275	6.91	FALSE	0.0069596	cluster5
Npdc1	Cebpg	17	homer__GATGACGTCA_Atf1	6.77	FALSE	0.00635838	cluster5
Npdc1	Syt4	12	homer__GATGACGTCA_Atf1	6.77	FALSE	0.00585912	cluster5
Npdc1	Syt13	4	taipale_cyt_meth__ATF6B_NRTGAYGTCAYN_eDBD	6.69	FALSE	0.00502589	cluster5
Npdc1	Hspa5	1	transfac_pro__M01187	6.33	FALSE	0.0133328	cluster5
Npdc1	Rab2a	4	transfac_pro__M01187	6.33	FALSE	0.00880218	cluster5
Npdc1	Rtn1	7	transfac_pro__M01187	6.33	FALSE	0.0229134	cluster5
Npdc1	Rtn3	2	transfac_pro__M01187	6.33	FALSE	0.0143415	cluster5
Npdc1	Mfsd6	4	cisbp__M0309	6.01	FALSE	0.00561257	cluster5
Npdc1	Wasf1	8	cisbp__M0309	6.01	FALSE	0.00527647	cluster5
Npdc1	Ids	12	hocomoco__ATF1_HUMAN.H11MO.0.B	5.88	FALSE	0.00444826	cluster5
Npdc1	St8sia3	5	transfac_pro__M02772	5.78	FALSE	0.00489508	cluster5
Npdc1	Gtf3c5	4	homer__NGRTGACGTCAY_Atf7	5.71	FALSE	0.00402637	cluster5
Npdc1	Hsf1	2	transfac_pro__M07667	5.52	FALSE	0.00818735	cluster5
Npdc1	Mapk1	1	transfac_pro__M01862	5.4	FALSE	0.00626796	cluster5
Npdc1	Cadm3	59	transfac_pro__M07668	5.39	TRUE	0.00582424	cluster5
Npdc1	Chga	124	transfac_pro__M07668	5.39	TRUE	0.0106192	cluster5
Npdc1	Faim2	111	transfac_pro__M07668	5.39	TRUE	0.0250545	cluster5
Npdc1	Fzd3	30	transfac_pro__M07668	5.39	TRUE	0.0054514	cluster5
Npdc1	Ing4	125	transfac_pro__M07668	5.39	TRUE	0.00414309	cluster5
Npdc1	Ociad1	117	transfac_pro__M07668	5.39	TRUE	0.0113588	cluster5
Npdc1	Pld3	20	transfac_pro__M07668	5.39	TRUE	0.0135366	cluster5
Npdc1	Prnp	91	transfac_pro__M07668	5.39	TRUE	0.0159847	cluster5
Npdc1	Ptprn	59	transfac_pro__M07668	5.39	TRUE	0.0155071	cluster5
Npdc1	Scg2	118	transfac_pro__M07668	5.39	TRUE	0.0126004	cluster5
Npdc1	Syp	108	transfac_pro__M07668	5.39	TRUE	0.0235039	cluster5
Npdc1	Syt11	125	transfac_pro__M07668	5.39	TRUE	0.0154772	cluster5
Npdc1	Tmem59l	125	transfac_pro__M07668	5.39	TRUE	0.018297	cluster5
Npdc1	Tspan7	124	transfac_pro__M07668	5.39	TRUE	0.0149546	cluster5
Npdc1	Ywhaz	124	transfac_pro__M07668	5.39	TRUE	0.0104118	cluster5
Npdc1	Atp6v1b2	4	taipale_cyt_meth__ATF6B_NRTGAYGTCAYN_eDBD_meth	5.28	FALSE	0.0101874	cluster5
Npdc1	Gpc1	2	taipale_cyt_meth__ATF6B_NRTGAYGTCAYN_eDBD_meth	5.28	FALSE	0.00690044	cluster5
Npdc1	Itm2c	4	taipale_cyt_meth__ATF6B_NRTGAYGTCAYN_eDBD_meth	5.28	FALSE	0.0112126	cluster5
Npdc1	Dlgap4	2	jaspar__MA0018.2	5.26	FALSE	0.00515607	cluster5
Npdc1	Maged1	1	elemento__ATGACGTC	4.95	FALSE	0.0144002	cluster5
Npdc1	Canx	1	transfac_pro__M00513	4.66	FALSE	0.0110528	cluster5
Npdc1	Rims3	1	transfac_pro__M00513	4.66	FALSE	0.00554863	cluster5
Npdc1	Aplp2	3	cisbp__M6181	4.3	FALSE	0.0137303	cluster5
Npdc1	Rbm7	1	cisbp__M6181	4.3	FALSE	0.00433886	cluster5
Npdc1	Scg5	1	jaspar__MA0605.1	3.04	FALSE	0.0149272	cluster5
Npdc1	Serinc1	1	jaspar__MA0605.1	3.04	FALSE	0.0149709	cluster5
Rfx3	Dync2h1	7	cisbp__M1531	4.02	TRUE	0.0117295	cluster5
Rfx3	Kcnma1	2	cisbp__M1531	4.02	TRUE	0.0166811	cluster5
Rfx3	Nfkb1	6	cisbp__M1531	4.02	TRUE	0.00696073	cluster5
Rfx3	Pacrg	6	cisbp__M1531	4.02	TRUE	0.00562506	cluster5
Rfx3	Pdzd2	6	cisbp__M1531	4.02	TRUE	0.00802522	cluster5
Rfx3	Rfx2	7	cisbp__M1531	4.02	TRUE	0.0106171	cluster5
Rfx3	Scn8a	4	cisbp__M1531	4.02	TRUE	0.00938273	cluster5
Rfx3	Ssx2ip	7	cisbp__M1531	4.02	TRUE	0.005855	cluster5
Rfx3	Syn3	7	cisbp__M1531	4.02	TRUE	0.00675168	cluster5
Rfx3	Tead1	2	cisbp__M1530	3.42	FALSE	0.00481472	cluster5
Rfx3	Atf6	1	cisbp__M1528	3.02	FALSE	0.00870292	cluster5
Rfx3	Crebl2	1	cisbp__M1528	3.02	FALSE	0.00490212	cluster5
Rfx3	Epha4	1	cisbp__M1528	3.02	FALSE	0.00535107	cluster5
Rfx3	Fam110b	1	cisbp__M1528	3.02	FALSE	0.00870563	cluster5
Rfx3	Hectd2	1	cisbp__M1528	3.02	FALSE	0.00772825	cluster5
Rfx3	Inpp4a	1	cisbp__M1528	3.02	FALSE	0.00754681	cluster5
Rfx3	Plekha6	1	cisbp__M1528	3.02	FALSE	0.0100193	cluster5
Rfx3	Sema4a	1	cisbp__M1528	3.02	FALSE	0.00810393	cluster5
Rfx3	Sp1	1	cisbp__M1528	3.02	FALSE	0.00395298	cluster5
Rfx3	Tlk1	1	cisbp__M1528	3.02	FALSE	0.00833038	cluster5
Rfx3	Usp25	1	cisbp__M1528	3.02	FALSE	0.00876339	cluster5
Rfx3	Zscan18	1	cisbp__M1528	3.02	FALSE	0.00499785	cluster5
Tcf12	Ankrd55	1	taipale_cyt_meth__NEUROD1_AAWTANNNNNNCATATGNN_FL_meth	3.09	FALSE	0.00795203	cluster5
Tcf12	Cacna1c	1	taipale_cyt_meth__NEUROD1_AAWTANNNNNNCATATGNN_FL_meth	3.09	FALSE	0.0195371	cluster5
Tcf12	Cdh10	1	taipale_cyt_meth__NEUROD1_AAWTANNNNNNCATATGNN_FL_meth	3.09	FALSE	0.00951798	cluster5
Tcf12	Celf4	1	taipale_cyt_meth__NEUROD1_AAWTANNNNNNCATATGNN_FL_meth	3.09	FALSE	0.00895639	cluster5
Tcf12	Chd2	1	taipale_cyt_meth__NEUROD1_AAWTANNNNNNCATATGNN_FL_meth	3.09	FALSE	0.0137171	cluster5
Tcf12	Cntnap2	1	taipale_cyt_meth__NEUROD1_AAWTANNNNNNCATATGNN_FL_meth	3.09	FALSE	0.0147618	cluster5
Tcf12	Daam1	1	taipale_cyt_meth__NEUROD1_AAWTANNNNNNCATATGNN_FL_meth	3.09	FALSE	0.0137765	cluster5
Tcf12	Dlg2	1	taipale_cyt_meth__NEUROD1_AAWTANNNNNNCATATGNN_FL_meth	3.09	FALSE	0.0177968	cluster5
Tcf12	Grip1	1	taipale_cyt_meth__NEUROD1_AAWTANNNNNNCATATGNN_FL_meth	3.09	FALSE	0.0154754	cluster5
Tcf12	Kcnb1	1	taipale_cyt_meth__NEUROD1_AAWTANNNNNNCATATGNN_FL_meth	3.09	FALSE	0.00665642	cluster5
Tcf12	Kcnq1ot1	1	taipale_cyt_meth__NEUROD1_AAWTANNNNNNCATATGNN_FL_meth	3.09	FALSE	0.01681	cluster5
Tcf12	Lingo2	1	taipale_cyt_meth__NEUROD1_AAWTANNNNNNCATATGNN_FL_meth	3.09	FALSE	0.0101223	cluster5
Tcf12	Macrod2	1	taipale_cyt_meth__NEUROD1_AAWTANNNNNNCATATGNN_FL_meth	3.09	FALSE	0.0179421	cluster5
Tcf12	Ncam1	1	taipale_cyt_meth__NEUROD1_AAWTANNNNNNCATATGNN_FL_meth	3.09	FALSE	0.0183415	cluster5
Tcf12	Nfkb1	1	taipale_cyt_meth__NEUROD1_AAWTANNNNNNCATATGNN_FL_meth	3.09	FALSE	0.00769395	cluster5
Tcf12	Nlgn1	1	taipale_cyt_meth__NEUROD1_AAWTANNNNNNCATATGNN_FL_meth	3.09	FALSE	0.0153773	cluster5
Tcf12	Nol4	1	taipale_cyt_meth__NEUROD1_AAWTANNNNNNCATATGNN_FL_meth	3.09	FALSE	0.0164924	cluster5
Tcf12	Nr2c2	1	taipale_cyt_meth__NEUROD1_AAWTANNNNNNCATATGNN_FL_meth	3.09	FALSE	0.00719055	cluster5
Tcf12	Nrcam	1	taipale_cyt_meth__NEUROD1_AAWTANNNNNNCATATGNN_FL_meth	3.09	FALSE	0.0105124	cluster5
Tcf12	Ppm1e	1	taipale_cyt_meth__NEUROD1_AAWTANNNNNNCATATGNN_FL_meth	3.09	FALSE	0.0131617	cluster5
Tcf12	Prdm10	1	taipale_cyt_meth__NEUROD1_AAWTANNNNNNCATATGNN_FL_meth	3.09	FALSE	0.00716063	cluster5
Tcf12	R3hdm2	1	taipale_cyt_meth__NEUROD1_AAWTANNNNNNCATATGNN_FL_meth	3.09	FALSE	0.00809549	cluster5
Tcf12	Ryr3	1	taipale_cyt_meth__NEUROD1_AAWTANNNNNNCATATGNN_FL_meth	3.09	FALSE	0.00490179	cluster5
Tcf12	Tanc2	1	taipale_cyt_meth__NEUROD1_AAWTANNNNNNCATATGNN_FL_meth	3.09	FALSE	0.0167667	cluster5
Tcf12	Zbtb46	1	taipale_cyt_meth__NEUROD1_AAWTANNNNNNCATATGNN_FL_meth	3.09	FALSE	0.0059069	cluster5
Tcf4	Celf4	1	cisbp__M1598	3.07	FALSE	0.00853459	cluster5
Tcf4	Dlgap1	1	cisbp__M1598	3.07	FALSE	0.0204421	cluster5
Tcf4	Elavl4	1	cisbp__M1598	3.07	FALSE	0.00561536	cluster5
Tcf4	Ext1	1	cisbp__M1598	3.07	FALSE	0.0102399	cluster5
Tcf4	Foxp1	1	cisbp__M1598	3.07	FALSE	0.00986772	cluster5
Tcf4	Gad1	1	cisbp__M1598	3.07	FALSE	0.0180131	cluster5
Tcf4	Maf	1	cisbp__M1598	3.07	FALSE	0.00921986	cluster5
Tcf4	Mtss1	1	cisbp__M1598	3.07	FALSE	0.0107737	cluster5
Tcf4	Robo1	1	cisbp__M1598	3.07	FALSE	0.0150725	cluster5
Tcf4	Setbp1	1	cisbp__M1598	3.07	FALSE	0.0239609	cluster5
Tcf4	Zbtb38	1	cisbp__M1598	3.07	FALSE	0.00585958	cluster5
Tcf4	Zeb2	1	cisbp__M1598	3.07	FALSE	0.0133645	cluster5
Tcf4	Zfp532	1	cisbp__M1598	3.07	FALSE	0.00664862	cluster5
Tcf4	Zfp536	1	cisbp__M1598	3.07	FALSE	0.0163424	cluster5

## Sheet: Mouse Motor Cortex
TF	gene	nMotifs	bestMotif	NES	highConfAnnot	Genie3Weight	cluster
Bcl11a	Bcl11b	2	cisbp__M6134	3.18	FALSE	0.0090004	cluster1
Bcl11a	Itpr1	1	cisbp__M6134	3.18	FALSE	0.0154423	cluster1
Bcl11a	Pbx1	2	cisbp__M6134	3.18	FALSE	0.0105609	cluster1
Bcl11a	Snai1	1	cisbp__M6134	3.18	FALSE	0.00914483	cluster1
Bcl11a	Camk1d	1	cisbp__M6310	3.04	FALSE	0.0111681	cluster1
Bcl11a	Camk2g	1	cisbp__M6310	3.04	FALSE	0.0143101	cluster1
Bcl11a	Fam168a	1	cisbp__M6310	3.04	FALSE	0.0152662	cluster1
Bcl11a	Lrrn2	1	cisbp__M6310	3.04	FALSE	0.00747999	cluster1
Bcl11a	Pgm2l1	1	cisbp__M6310	3.04	FALSE	0.0103088	cluster1
Bcl11a	Tle4	1	cisbp__M6310	3.04	FALSE	0.00902536	cluster1
Bcl11a	Tox	1	cisbp__M6310	3.04	FALSE	0.00886261	cluster1
Bhlhe40	Fhod3	1	dbcorrdb__MXI1__ENCSR000EIA_1__m4	3.01	FALSE	0.00758969	cluster1
Bhlhe40	Foxo1	1	dbcorrdb__MXI1__ENCSR000EIA_1__m4	3.01	FALSE	0.00712628	cluster1
Bhlhe40	Hes1	1	dbcorrdb__MXI1__ENCSR000EIA_1__m4	3.01	FALSE	0.00744492	cluster1
Bhlhe40	Kctd1	1	dbcorrdb__MXI1__ENCSR000EIA_1__m4	3.01	FALSE	0.00829883	cluster1
Bhlhe40	Nuak1	1	dbcorrdb__MXI1__ENCSR000EIA_1__m4	3.01	FALSE	0.00578866	cluster1
Bhlhe40	Pip5k1b	1	dbcorrdb__MXI1__ENCSR000EIA_1__m4	3.01	FALSE	0.00707516	cluster1
Bhlhe40	Rreb1	1	dbcorrdb__MXI1__ENCSR000EIA_1__m4	3.01	FALSE	0.0044858	cluster1
Bhlhe40	Tob2	1	dbcorrdb__MXI1__ENCSR000EIA_1__m4	3.01	FALSE	0.00778877	cluster1
Chd1	Arid5b	1	dbcorrdb__CHD1__ENCSR000EBU_1__m2	3.77	TRUE	0.0115926	cluster1
Chd1	Chd2	1	dbcorrdb__CHD1__ENCSR000EBU_1__m2	3.77	TRUE	0.0159374	cluster1
Chd1	Trerf1	1	dbcorrdb__CHD1__ENCSR000EBU_1__m2	3.77	TRUE	0.0117499	cluster1
Chd1	Trps1	1	dbcorrdb__CHD1__ENCSR000EBU_1__m2	3.77	TRUE	0.010058	cluster1
Clock	Atp6v1b2	1	taipale_tf_pairs__CLOCK_EVX1_TAATTANNNNNNCACGTG_CAP_repr	4.41	TRUE	0.0174159	cluster1
Clock	Cdk5r1	1	taipale_tf_pairs__CLOCK_EVX1_TAATTANNNNNNCACGTG_CAP_repr	4.41	TRUE	0.012293	cluster1
Clock	Gabrb1	1	taipale_tf_pairs__CLOCK_EVX1_TAATTANNNNNNCACGTG_CAP_repr	4.41	TRUE	0.0080875	cluster1
Cux2	Rps6ka2	3	taipale_cyt_meth__CUX1_NYATYGATYN_eDBD_repr	4.45	FALSE	0.00740329	cluster1
Cux2	Srgap3	3	taipale_cyt_meth__CUX1_NYATYGATYN_eDBD_repr	4.45	FALSE	0.0121332	cluster1
Cux2	Col19a1	4	transfac_pro__M03953	3.34	TRUE	0.0141199	cluster1
Cux2	Cux1	6	transfac_pro__M03953	3.34	TRUE	0.00781701	cluster1
Cux2	Sox6	3	transfac_pro__M03953	3.34	TRUE	0.0286461	cluster1
Ddit3	Aebp2	1	homer__MTGATGCAAT_Atf4	3.43	FALSE	0.00590632	cluster1
Ddit3	Arid5b	2	homer__MTGATGCAAT_Atf4	3.43	FALSE	0.00912217	cluster1
Ddit3	Lrrc4c	1	cisbp__M0314	3.43	FALSE	0.0139949	cluster1
Ddit3	Nr1d2	2	homer__MTGATGCAAT_Atf4	3.43	FALSE	0.0095151	cluster1
Dlx1	Adarb2	4	hocomoco__DLX4_HUMAN.H11MO.0.D	5.11	FALSE	0.0200627	cluster1
Dlx1	Btbd11	3	hocomoco__DLX4_HUMAN.H11MO.0.D	5.11	FALSE	0.0249142	cluster1
Dlx1	Dlx2	5	hocomoco__DLX4_HUMAN.H11MO.0.D	5.11	FALSE	0.0321023	cluster1
Dlx1	Dlx6	7	hocomoco__DLX4_HUMAN.H11MO.0.D	5.11	FALSE	0.0168691	cluster1
Dlx1	Fhl1	5	hocomoco__DLX4_HUMAN.H11MO.0.D	5.11	FALSE	0.0233449	cluster1
Dlx1	Gad1	7	hocomoco__DLX4_HUMAN.H11MO.0.D	5.11	FALSE	0.0417184	cluster1
Dlx1	Gad2	4	hocomoco__DLX4_HUMAN.H11MO.0.D	5.11	FALSE	0.0389059	cluster1
Dlx1	Igf1	6	hocomoco__DLX4_HUMAN.H11MO.0.D	5.11	FALSE	0.0234659	cluster1
Dlx1	Npas1	7	hocomoco__DLX4_HUMAN.H11MO.0.D	5.11	FALSE	0.0123508	cluster1
Dlx1	Npy	1	hocomoco__DLX4_HUMAN.H11MO.0.D	5.11	FALSE	0.0189342	cluster1
Dlx1	Zfp536	6	hocomoco__DLX4_HUMAN.H11MO.0.D	5.11	FALSE	0.0182397	cluster1
Dlx1	Nhs	3	taipale_cyt_meth__PHOX2B_NYAATTAN_eDBD	3.89	FALSE	0.00747639	cluster1
Dlx1	Arl4c	1	transfac_pro__M07848	3.4	FALSE	0.00872338	cluster1
Dlx1	Clip4	1	transfac_pro__M07848	3.4	FALSE	0.00801154	cluster1
Dlx1	Crh	2	transfac_pro__M07848	3.4	FALSE	0.0126774	cluster1
Dlx1	Dlx5	2	transfac_pro__M07848	3.4	FALSE	0.0141757	cluster1
Dlx1	Erbb4	2	transfac_pro__M07848	3.4	FALSE	0.0222825	cluster1
Dlx1	Grik1	1	transfac_pro__M07848	3.4	FALSE	0.0192461	cluster1
Dlx1	Kcnip1	1	transfac_pro__M07848	3.4	FALSE	0.0274424	cluster1
Dlx1	Maf	1	transfac_pro__M07848	3.4	FALSE	0.0165598	cluster1
Dlx1	Prox1	1	transfac_pro__M07848	3.4	FALSE	0.0148832	cluster1
Dlx1	Ptpro	1	transfac_pro__M07848	3.4	FALSE	0.00749376	cluster1
Dlx1	Rbms3	2	transfac_pro__M07848	3.4	FALSE	0.0261847	cluster1
Dlx1	Rgs12	1	transfac_pro__M07848	3.4	FALSE	0.0130588	cluster1
Dlx1	Slc2a13	1	transfac_pro__M07848	3.4	FALSE	0.0117072	cluster1
Dlx1	Slc6a1	1	transfac_pro__M07848	3.4	FALSE	0.0393433	cluster1
Dlx1	Smad5	1	transfac_pro__M07848	3.4	FALSE	0.0100913	cluster1
Dlx1	Spock3	1	transfac_pro__M07848	3.4	FALSE	0.0305497	cluster1
Dlx1	Ubash3b	3	transfac_pro__M07848	3.4	FALSE	0.0202585	cluster1
Dlx2	Dlx1	33	taipale__DLX2_DBD_NYAATTAN	4.72	TRUE	0.0297863	cluster1
Dlx2	Dlx6	32	taipale__DLX2_DBD_NYAATTAN	4.72	TRUE	0.0351926	cluster1
Dlx2	Nhs	32	taipale__DLX2_DBD_NYAATTAN	4.72	TRUE	0.0123342	cluster1
Dlx2	Npas1	33	taipale__DLX2_DBD_NYAATTAN	4.72	TRUE	0.0147229	cluster1
Dlx2	Rpp25	33	taipale__DLX2_DBD_NYAATTAN	4.72	TRUE	0.0147282	cluster1
Dlx2	Vax1	33	taipale__DLX2_DBD_NYAATTAN	4.72	TRUE	0.0187711	cluster1
Dlx2	Synpr	12	taipale__DLX4_DBD_NYAATTAN	4.55	FALSE	0.0109493	cluster1
Dlx2	Celf6	21	cisbp__M0950	3.8	TRUE	0.0101805	cluster1
Dlx2	Fgfr1	24	cisbp__M0950	3.8	TRUE	0.00589991	cluster1
Dlx2	Maf	17	cisbp__M0950	3.8	TRUE	0.0161781	cluster1
Dlx2	Zfp592	30	cisbp__M0950	3.8	TRUE	0.00446658	cluster1
Dlx2	Crh	24	cisbp__M6001	3.53	TRUE	0.0137054	cluster1
Dlx2	Gad2	22	cisbp__M6001	3.53	TRUE	0.0218933	cluster1
Dlx2	Atf5	2	cisbp__M0881	3.39	FALSE	0.0124147	cluster1
Egr1	Atf4	7	dbcorrdb__EZH2__ENCSR000ARD_1__m6	3.96	FALSE	0.0168037	cluster1
Egr1	Btbd9	4	dbcorrdb__ESRRA__ENCSR000DYQ_1__m5	3.59	FALSE	0.00758016	cluster1
Egr1	Fos	8	dbcorrdb__ESRRA__ENCSR000DYQ_1__m5	3.59	FALSE	0.0227599	cluster1
Egr1	Zfp668	6	dbcorrdb__ESRRA__ENCSR000DYQ_1__m5	3.59	FALSE	0.00748092	cluster1
Egr1	Bcl11a	14	transfac_pro__M01873	3.58	TRUE	0.0106807	cluster1
Egr1	Camk2n1	13	transfac_pro__M01873	3.58	TRUE	0.0169007	cluster1
Egr1	Egr3	14	transfac_pro__M01873	3.58	TRUE	0.0155169	cluster1
Egr1	Foxp4	12	transfac_pro__M01873	3.58	TRUE	0.00759966	cluster1
Egr1	Id2	13	transfac_pro__M01873	3.58	TRUE	0.0146298	cluster1
Egr1	Jun	12	transfac_pro__M01873	3.58	TRUE	0.0187126	cluster1
Egr1	Junb	13	transfac_pro__M01873	3.58	TRUE	0.0181921	cluster1
Egr1	Nfib	15	transfac_pro__M01873	3.58	TRUE	0.0114427	cluster1
Egr1	Nfil3	11	transfac_pro__M01873	3.58	TRUE	0.0172963	cluster1
Egr1	Npas4	14	transfac_pro__M01873	3.58	TRUE	0.0183134	cluster1
Egr1	Pik3r1	15	transfac_pro__M01873	3.58	TRUE	0.0104525	cluster1
Egr1	Wasf1	12	transfac_pro__M01873	3.58	TRUE	0.0111056	cluster1
Egr1	Atf3	10	transfac_pro__M07354	3.13	TRUE	0.0130452	cluster1
Egr1	Bhlhe40	5	transfac_pro__M07354	3.13	TRUE	0.0112595	cluster1
Egr1	Calm1	5	transfac_pro__M07354	3.13	TRUE	0.0241998	cluster1
Egr1	Dync1i1	1	transfac_pro__M07354	3.13	TRUE	0.0101101	cluster1
Egr1	Egr4	2	transfac_pro__M07354	3.13	TRUE	0.0250005	cluster1
Egr1	Enc1	5	transfac_pro__M07354	3.13	TRUE	0.0111187	cluster1
Egr1	Fezf2	13	transfac_pro__M07354	3.13	TRUE	0.0158214	cluster1
Egr1	Fosb	9	transfac_pro__M07354	3.13	TRUE	0.0147032	cluster1
Egr1	Hey1	4	transfac_pro__M07354	3.13	TRUE	0.00774956	cluster1
Egr1	Hlf	13	transfac_pro__M07354	3.13	TRUE	0.00727396	cluster1
Egr1	Hs3st5	11	transfac_pro__M07354	3.13	TRUE	0.0136044	cluster1
Egr1	Irf2	7	transfac_pro__M07354	3.13	TRUE	0.00602122	cluster1
Egr1	Klf16	7	transfac_pro__M07354	3.13	TRUE	0.00789967	cluster1
Egr1	Mark1	5	transfac_pro__M07354	3.13	TRUE	0.0109246	cluster1
Egr1	Mta3	2	transfac_pro__M07354	3.13	TRUE	0.00794001	cluster1
Egr1	Nanos1	2	transfac_pro__M07354	3.13	TRUE	0.00637057	cluster1
Egr1	Nr4a1	3	transfac_pro__M07354	3.13	TRUE	0.0242623	cluster1
Egr1	Nxph3	8	transfac_pro__M07354	3.13	TRUE	0.0118243	cluster1
Egr1	Smad1	10	transfac_pro__M07354	3.13	TRUE	0.00894163	cluster1
Egr1	Tmsb10	4	transfac_pro__M07354	3.13	TRUE	0.0181004	cluster1
Egr1	Tob2	11	transfac_pro__M07354	3.13	TRUE	0.00941112	cluster1
Egr1	Camkk1	1	dbcorrdb__SREBF2__ENCSR000DYT_1__m7	3.1	FALSE	0.0111183	cluster1
Egr4	Nfil3	9	cisbp__M6539	4.38	FALSE	0.0156602	cluster1
Egr4	Onecut3	12	cisbp__M6539	4.38	FALSE	0.0132879	cluster1
Egr4	Prkce	8	cisbp__M6539	4.38	FALSE	0.0113616	cluster1
Egr4	Srf	3	cisbp__M6539	4.38	FALSE	0.0169477	cluster1
Egr4	Egr1	12	transfac_pro__M08878	4.2	TRUE	0.0155132	cluster1
Egr4	Egr2	8	transfac_pro__M08878	4.2	TRUE	0.0261937	cluster1
Egr4	Hes1	14	transfac_pro__M08878	4.2	TRUE	0.00864622	cluster1
Egr4	Junb	13	transfac_pro__M08878	4.2	TRUE	0.0115199	cluster1
Egr4	Lmo4	14	transfac_pro__M08878	4.2	TRUE	0.012297	cluster1
Egr4	Nfia	14	transfac_pro__M08878	4.2	TRUE	0.0131487	cluster1
Egr4	Npas4	13	transfac_pro__M08878	4.2	TRUE	0.0236575	cluster1
Egr4	Nr3c1	11	transfac_pro__M08878	4.2	TRUE	0.00860487	cluster1
Egr4	Nr4a2	14	transfac_pro__M08878	4.2	TRUE	0.0173066	cluster1
Egr4	Pik3r1	14	transfac_pro__M08878	4.2	TRUE	0.0107739	cluster1
Egr4	Prmt8	12	transfac_pro__M08878	4.2	TRUE	0.0119281	cluster1
Egr4	Itpr1	9	transfac_pro__M01873	3.96	FALSE	0.0226233	cluster1
Egr4	Atf3	7	transfac_pro__M07934	3.95	FALSE	0.0123892	cluster1
Egr4	Atg7	2	transfac_pro__M07934	3.95	FALSE	0.00761122	cluster1
Egr4	Bhlhe40	6	transfac_pro__M07934	3.95	FALSE	0.0104947	cluster1
Egr4	Cdk14	5	transfac_pro__M07934	3.95	FALSE	0.00812415	cluster1
Egr4	Ezh2	3	transfac_pro__M07934	3.95	FALSE	0.00731292	cluster1
Egr4	Phyhip	5	transfac_pro__M07934	3.95	FALSE	0.0116585	cluster1
Egr4	Rap1gap2	3	transfac_pro__M07934	3.95	FALSE	0.0139267	cluster1
Egr4	Sox12	3	transfac_pro__M07934	3.95	FALSE	0.00727758	cluster1
Egr4	Tet1	3	transfac_pro__M07934	3.95	FALSE	0.0103134	cluster1
Egr4	Fhl2	5	dbcorrdb__EGR1__ENCSR000BNE_1__m1	3.71	FALSE	0.014899	cluster1
Egr4	Grhl1	4	dbcorrdb__EGR1__ENCSR000BNE_1__m1	3.71	FALSE	0.0144682	cluster1
Egr4	Hs3st2	2	dbcorrdb__EGR1__ENCSR000BNE_1__m1	3.71	FALSE	0.0193126	cluster1
Egr4	Myc	5	dbcorrdb__EGR1__ENCSR000BNE_1__m1	3.71	FALSE	0.0163822	cluster1
Egr4	Pex5l	4	dbcorrdb__EGR1__ENCSR000BNE_1__m1	3.71	FALSE	0.00959633	cluster1
Egr4	Zfp281	5	dbcorrdb__EGR1__ENCSR000BNE_1__m1	3.71	FALSE	0.00675252	cluster1
Egr4	Nell2	1	dbcorrdb__SUPT20H__ENCSR000ECQ_1__m5	3.44	FALSE	0.0116242	cluster1
Egr4	Zfp91	3	dbcorrdb__SUPT20H__ENCSR000ECQ_1__m5	3.44	FALSE	0.00959967	cluster1
Egr4	Foxs1	2	dbcorrdb__EGR1__ENCSR000BRG_1__m1	3.14	FALSE	0.0125256	cluster1
Egr4	Prkag2	2	dbcorrdb__NELFE__ENCSR000DOF_1__m6	3.09	FALSE	0.00882114	cluster1
Fos	Camk2n1	13	transfac_pro__M08947	4.98	TRUE	0.0110666	cluster1
Fos	Ckb	18	transfac_pro__M08947	4.98	TRUE	0.0215055	cluster1
Fos	Fosb	20	transfac_pro__M08947	4.98	TRUE	0.0132866	cluster1
Fos	Jun	20	transfac_pro__M08947	4.98	TRUE	0.0163269	cluster1
Fos	Nfil3	16	transfac_pro__M08947	4.98	TRUE	0.00932621	cluster1
Fos	Smad1	15	transfac_pro__M08947	4.98	TRUE	0.0137456	cluster1
Fos	Snap25	20	transfac_pro__M08947	4.98	TRUE	0.0243896	cluster1
Fos	Syngr1	16	transfac_pro__M08947	4.98	TRUE	0.0126194	cluster1
Fos	Ywhaz	20	transfac_pro__M08947	4.98	TRUE	0.0186837	cluster1
Fos	Calm1	11	cisbp__M0361	4.48	FALSE	0.0234959	cluster1
Fos	Egr1	14	cisbp__M0361	4.48	FALSE	0.0202938	cluster1
Fos	Kctd1	15	cisbp__M0361	4.48	FALSE	0.00895582	cluster1
Fos	Magoh	16	cisbp__M0361	4.48	FALSE	0.00711288	cluster1
Fos	Odc1	5	cisbp__M0361	4.48	FALSE	0.0131595	cluster1
Fos	Olfm1	12	cisbp__M0361	4.48	FALSE	0.0162669	cluster1
Fos	Sec62	2	cisbp__M0361	4.48	FALSE	0.0152043	cluster1
Fos	Eif4a2	12	transfac_pro__M08935	3.91	FALSE	0.018731	cluster1
Fos	Lancl1	3	transfac_pro__M08935	3.91	FALSE	0.0105472	cluster1
Fos	Mypop	7	transfac_pro__M08935	3.91	FALSE	0.0133123	cluster1
Fos	Taf7	4	transfac_pro__M08935	3.91	FALSE	0.00755168	cluster1
Fos	Tspyl1	14	transfac_pro__M08935	3.91	FALSE	0.00993834	cluster1
Fos	Ubc	17	transfac_pro__M08935	3.91	FALSE	0.0202676	cluster1
Fos	Zkscan6	5	transfac_pro__M08935	3.91	FALSE	0.00757312	cluster1
Fos	Ndrg4	11	transfac_pro__M00917	3.77	FALSE	0.0155623	cluster1
Fos	Dr1	3	transfac_pro__M07667	3.32	FALSE	0.00828019	cluster1
Fos	Ppp5c	4	transfac_pro__M07667	3.32	FALSE	0.00985541	cluster1
Fos	Actb	1	cisbp__M0287	3.3	FALSE	0.0253347	cluster1
Fos	Eno1	4	cisbp__M0287	3.3	FALSE	0.026546	cluster1
Fos	Rora	2	cisbp__M0287	3.3	FALSE	0.00806173	cluster1
Fos	Got1	4	jaspar__MA1069.1	3.22	FALSE	0.0150575	cluster1
Fos	Pde4d	1	dbcorrdb__NFE2__ENCSR000FAF_1__m1	3.1	FALSE	0.0118676	cluster1
Fos	Nptn	2	stark__TGACGTCAT	3.07	FALSE	0.017291	cluster1
Foxp1	Arpp21	1	cisbp__M0736	3.25	FALSE	0.0186276	cluster1
Foxp1	Etv1	1	cisbp__M0736	3.25	FALSE	0.00936721	cluster1
Foxp1	Fosl2	2	cisbp__M0736	3.25	FALSE	0.0155254	cluster1
Foxp1	Gabra2	1	hocomoco__FOXK1_MOUSE.H11MO.0.A	3.25	FALSE	0.0147035	cluster1
Foxp1	Grm8	1	hocomoco__FOXK1_MOUSE.H11MO.0.A	3.25	FALSE	0.0180603	cluster1
Foxp1	Itga8	2	cisbp__M0736	3.25	FALSE	0.0101509	cluster1
Foxp1	Kcnb1	2	cisbp__M0736	3.25	FALSE	0.0129614	cluster1
Foxp1	Kcnd3	2	cisbp__M0736	3.25	FALSE	0.00432942	cluster1
Foxp1	Lingo2	2	cisbp__M0736	3.25	FALSE	0.00881387	cluster1
Foxp1	Maml3	2	cisbp__M0736	3.25	FALSE	0.0103943	cluster1
Foxp1	Mapk4	1	cisbp__M0736	3.25	FALSE	0.00735583	cluster1
Foxp1	Nfatc1	3	cisbp__M0736	3.25	FALSE	0.0129643	cluster1
Foxp1	Nrg1	1	hocomoco__FOXK1_MOUSE.H11MO.0.A	3.25	FALSE	0.0112823	cluster1
Foxp1	Pcsk2	1	cisbp__M0736	3.25	FALSE	0.015086	cluster1
Foxp1	Pdzrn3	3	cisbp__M0736	3.25	FALSE	0.0108596	cluster1
Foxp1	Pex5l	1	hocomoco__FOXK1_MOUSE.H11MO.0.A	3.25	FALSE	0.0153148	cluster1
Foxp1	Ptprt	1	hocomoco__FOXK1_MOUSE.H11MO.0.A	3.25	FALSE	0.00493768	cluster1
Foxp1	Ralyl	2	cisbp__M0736	3.25	FALSE	0.0126046	cluster1
Foxp1	Tet1	1	cisbp__M0736	3.25	FALSE	0.00639556	cluster1
Foxp1	Arid3b	1	transfac_pro__M07710	3.2	FALSE	0.0133935	cluster1
Foxp1	Epha4	1	transfac_pro__M07710	3.2	FALSE	0.0105642	cluster1
Foxp1	Foxg1	1	transfac_pro__M07710	3.2	FALSE	0.00786488	cluster1
Foxp1	Hs6st3	1	transfac_pro__M07710	3.2	FALSE	0.0169524	cluster1
Foxp1	Kcnb2	1	transfac_pro__M07710	3.2	FALSE	0.00653571	cluster1
Foxp1	Klf7	1	transfac_pro__M07710	3.2	FALSE	0.0127811	cluster1
Foxp1	Ldb2	1	transfac_pro__M07710	3.2	FALSE	0.0146946	cluster1
Foxp1	Lingo1	1	transfac_pro__M07710	3.2	FALSE	0.0191384	cluster1
Foxp1	Slit3	1	transfac_pro__M07710	3.2	FALSE	0.00834025	cluster1
Foxp1	Tox	1	transfac_pro__M07710	3.2	FALSE	0.00924492	cluster1
Foxp1	Xylt1	1	transfac_pro__M07710	3.2	FALSE	0.010908	cluster1
Gtf2ird1	Creb5	1	transfac_pro__M01241	3.53	TRUE	0.00779335	cluster1
Gtf2ird1	Fgfr1	1	transfac_pro__M01241	3.53	TRUE	0.0103213	cluster1
Gtf2ird1	Ncor2	1	transfac_pro__M01241	3.53	TRUE	0.0111144	cluster1
Gtf2ird1	Plag1	1	transfac_pro__M01241	3.53	TRUE	0.00528672	cluster1
Hsf1	Lrfn5	1	transfac_pro__M07459	3.32	TRUE	0.0132417	cluster1
Hsf1	Mmp16	1	transfac_pro__M07459	3.32	TRUE	0.0123919	cluster1
Hsf1	Pld5	1	transfac_pro__M07459	3.32	TRUE	0.00592054	cluster1
Hsf1	Rbm3	1	transfac_pro__M07459	3.32	TRUE	0.0105082	cluster1
Hsf1	Slc35f4	1	transfac_pro__M07459	3.32	TRUE	0.00870167	cluster1
Junb	Atf3	12	cisbp__M6180	4.52	FALSE	0.00756321	cluster1
Junb	Atp2b1	14	cisbp__M6180	4.52	FALSE	0.012123	cluster1
Junb	Btbd9	14	cisbp__M6180	4.52	FALSE	0.0101513	cluster1
Junb	Camkk1	8	cisbp__M6180	4.52	FALSE	0.00962903	cluster1
Junb	Egr1	11	cisbp__M6180	4.52	FALSE	0.0181853	cluster1
Junb	Erf	13	cisbp__M6180	4.52	FALSE	0.008606	cluster1
Junb	Fosb	15	cisbp__M6180	4.52	FALSE	0.0107681	cluster1
Junb	Jun	13	cisbp__M6180	4.52	FALSE	0.0176473	cluster1
Junb	Jund	14	cisbp__M6180	4.52	FALSE	0.0172293	cluster1
Junb	Kif5c	14	cisbp__M6180	4.52	FALSE	0.0115914	cluster1
Junb	Klf6	8	transfac_pro__M00917	4.11	FALSE	0.0100281	cluster1
Junb	Ptpn4	5	transfac_pro__M00981	3.81	FALSE	0.0109007	cluster1
Junb	Etv5	5	transfac_pro__M00513	3.8	FALSE	0.0083587	cluster1
Junb	Myc	4	transfac_pro__M00513	3.8	FALSE	0.00752442	cluster1
Junb	Nfe2l3	3	transfac_pro__M00513	3.8	FALSE	0.00821016	cluster1
Junb	Mef2a	2	cisbp__M0259	3.39	FALSE	0.00911879	cluster1
Lhx6	Cux2	1	transfac_pro__M01448	3.29	FALSE	0.00930229	cluster1
Lhx6	Nxph1	1	transfac_pro__M01448	3.29	FALSE	0.0354459	cluster1
Lhx6	Rfxap	1	transfac_pro__M01448	3.29	FALSE	0.00664171	cluster1
Lhx6	Sox6	1	transfac_pro__M01448	3.29	FALSE	0.0228664	cluster1
Lhx6	Tox2	1	transfac_pro__M01448	3.29	FALSE	0.0182667	cluster1
Maf	Dlx6	1	cisbp__M0290	3.36	FALSE	0.0223963	cluster1
Maf	Npas3	1	cisbp__M0290	3.36	FALSE	0.0236054	cluster1
Maf	Rbms3	1	cisbp__M0290	3.36	FALSE	0.0182846	cluster1
Maf	Reln	1	cisbp__M0290	3.36	FALSE	0.00689857	cluster1
Maf	Ubash3b	1	cisbp__M0290	3.36	FALSE	0.0217189	cluster1
Maf	Zfp536	1	cisbp__M0290	3.36	FALSE	0.0134787	cluster1
Mef2c	Arl15	2	taipale_cyt_meth__MEF2C_CCWWATWWRG_FL_meth_repr	3.25	TRUE	0.0118859	cluster1
Mef2c	Caln1	2	taipale_cyt_meth__MEF2C_CCWWATWWRG_FL_meth_repr	3.25	TRUE	0.00662229	cluster1
Mef2c	Cdkl5	2	taipale_cyt_meth__MEF2C_CCWWATWWRG_FL_meth_repr	3.25	TRUE	0.0118987	cluster1
Mef2c	Clvs1	2	taipale_cyt_meth__MEF2C_CCWWATWWRG_FL_meth_repr	3.25	TRUE	0.010574	cluster1
Mef2c	Elavl4	2	taipale_cyt_meth__MEF2C_CCWWATWWRG_FL_meth_repr	3.25	TRUE	0.0103839	cluster1
Mef2c	Etv5	2	taipale_cyt_meth__MEF2C_CCWWATWWRG_FL_meth_repr	3.25	TRUE	0.00923897	cluster1
Mef2c	Nefm	2	taipale_cyt_meth__MEF2C_CCWWATWWRG_FL_meth_repr	3.25	TRUE	0.0112374	cluster1
Mef2c	Oxr1	2	taipale_cyt_meth__MEF2C_CCWWATWWRG_FL_meth_repr	3.25	TRUE	0.0105346	cluster1
Mef2c	Pknox2	2	taipale_cyt_meth__MEF2C_CCWWATWWRG_FL_meth_repr	3.25	TRUE	0.00742207	cluster1
Mef2c	Rora	1	taipale_cyt_meth__MEF2D_CCWWATWWRG_eDBD_meth	3.09	FALSE	0.0112489	cluster1
Mef2d	Abr	2	transfac_pro__M00407	3.55	FALSE	0.015831	cluster1
Mef2d	Gas7	2	transfac_pro__M00407	3.55	FALSE	0.0145851	cluster1
Mef2d	Klf6	2	transfac_pro__M00407	3.55	FALSE	0.0155713	cluster1
Mef2d	Nr3c1	2	transfac_pro__M00407	3.55	FALSE	0.0189368	cluster1
Mef2d	Arhgap26	1	cisbp__M3846	3.09	FALSE	0.0150899	cluster1
Mef2d	Mbnl2	1	cisbp__M3846	3.09	FALSE	0.0191545	cluster1
Mef2d	Phactr1	1	cisbp__M3846	3.09	FALSE	0.0148251	cluster1
Mef2d	Ppp3ca	1	neph__UW.Motif.0034	3.04	FALSE	0.0153593	cluster1
Mef2d	Sirpa	1	neph__UW.Motif.0034	3.04	FALSE	0.0112214	cluster1
Mef2d	Snx10	1	neph__UW.Motif.0034	3.04	FALSE	0.00932459	cluster1
Mef2d	Ubtf	1	neph__UW.Motif.0034	3.04	FALSE	0.0112895	cluster1
Nf1	Klf3	2	homer__NNTGTTTATTTTGGCA_NF1_FOXA1	3.09	TRUE	0.00642244	cluster1
Nf1	Mllt3	2	homer__NNTGTTTATTTTGGCA_NF1_FOXA1	3.09	TRUE	0.00664897	cluster1
Nf1	Trps1	2	homer__NNTGTTTATTTTGGCA_NF1_FOXA1	3.09	TRUE	0.0108846	cluster1
Nf1	Rfx7	1	dbcorrdb__MBD4__ENCSR000BQW_1__m1	3.01	FALSE	0.00998332	cluster1
Nf1	Zfp740	1	dbcorrdb__MBD4__ENCSR000BQW_1__m1	3.01	FALSE	0.00645019	cluster1
Nfix	Egfr	6	jaspar__MA0671.1	5.42	TRUE	0.0101777	cluster1
Nfix	Nfib	4	jaspar__MA0671.1	5.42	TRUE	0.0197465	cluster1
Nfix	Pcsk2	4	jaspar__MA0671.1	5.42	TRUE	0.0205847	cluster1
Nfix	Sez6	5	jaspar__MA0671.1	5.42	TRUE	0.0229381	cluster1
Nfix	Shank2	6	jaspar__MA0671.1	5.42	TRUE	0.010291	cluster1
Nfix	Sorcs1	4	jaspar__MA0671.1	5.42	TRUE	0.0179825	cluster1
Nfix	Stx1a	4	jaspar__MA0671.1	5.42	TRUE	0.0136065	cluster1
Nfix	Camkv	1	jaspar__MA0161.1	3.57	FALSE	0.0161589	cluster1
Npdc1	Atp1b1	54	hocomoco__ATF7_HUMAN.H11MO.0.D	5.52	FALSE	0.0236521	cluster1
Npdc1	Scamp5	116	hocomoco__ATF7_HUMAN.H11MO.0.D	5.52	FALSE	0.0151279	cluster1
Npdc1	Cpe	32	transfac_pro__M02772	5.43	FALSE	0.0208539	cluster1
Npdc1	St8sia3	14	transfac_pro__M02772	5.43	FALSE	0.0111308	cluster1
Npdc1	Rtn4	27	hocomoco__ATF1_HUMAN.H11MO.0.B	5.35	FALSE	0.00951596	cluster1
Npdc1	Sec62	8	taipale_cyt_meth__ATF2_NRTGAYGTCAYN_eDBD	5.26	FALSE	0.0147581	cluster1
Npdc1	Itm2c	8	transfac_pro__M08937	5.25	FALSE	0.0259108	cluster1
Npdc1	Nptn	15	transfac_pro__M07572	4.97	FALSE	0.0239593	cluster1
Npdc1	Apbb1	11	flyfactorsurvey__Atf-2_SANGER_5_FBgn0050420	4.95	TRUE	0.0151622	cluster1
Npdc1	Chga	118	flyfactorsurvey__Atf-2_SANGER_5_FBgn0050420	4.95	TRUE	0.0133069	cluster1
Npdc1	Chl1	9	flyfactorsurvey__Atf-2_SANGER_5_FBgn0050420	4.95	TRUE	0.0135914	cluster1
Npdc1	Faim2	111	flyfactorsurvey__Atf-2_SANGER_5_FBgn0050420	4.95	TRUE	0.0236907	cluster1
Npdc1	Gabbr1	91	flyfactorsurvey__Atf-2_SANGER_5_FBgn0050420	4.95	TRUE	0.0177145	cluster1
Npdc1	Hsph1	96	flyfactorsurvey__Atf-2_SANGER_5_FBgn0050420	4.95	TRUE	0.0132823	cluster1
Npdc1	Ncdn	98	flyfactorsurvey__Atf-2_SANGER_5_FBgn0050420	4.95	TRUE	0.0176905	cluster1
Npdc1	Olfm1	72	flyfactorsurvey__Atf-2_SANGER_5_FBgn0050420	4.95	TRUE	0.0129479	cluster1
Npdc1	Ptprn	65	flyfactorsurvey__Atf-2_SANGER_5_FBgn0050420	4.95	TRUE	0.0249745	cluster1
Npdc1	Slc22a17	24	flyfactorsurvey__Atf-2_SANGER_5_FBgn0050420	4.95	TRUE	0.0209635	cluster1
Npdc1	Spock2	102	flyfactorsurvey__Atf-2_SANGER_5_FBgn0050420	4.95	TRUE	0.020739	cluster1
Npdc1	Syngr1	107	flyfactorsurvey__Atf-2_SANGER_5_FBgn0050420	4.95	TRUE	0.0107729	cluster1
Npdc1	Syp	108	flyfactorsurvey__Atf-2_SANGER_5_FBgn0050420	4.95	TRUE	0.0242605	cluster1
Npdc1	Syt1	34	flyfactorsurvey__Atf-2_SANGER_5_FBgn0050420	4.95	TRUE	0.0185313	cluster1
Npdc1	Syt11	118	flyfactorsurvey__Atf-2_SANGER_5_FBgn0050420	4.95	TRUE	0.0256441	cluster1
Npdc1	Tmem33	6	flyfactorsurvey__Atf-2_SANGER_5_FBgn0050420	4.95	TRUE	0.00852877	cluster1
Npdc1	Tmem59l	120	flyfactorsurvey__Atf-2_SANGER_5_FBgn0050420	4.95	TRUE	0.027034	cluster1
Npdc1	Usp22	89	flyfactorsurvey__Atf-2_SANGER_5_FBgn0050420	4.95	TRUE	0.00972491	cluster1
Npdc1	Psap	4	homer__GATGACGTCA_Atf1	4.88	FALSE	0.0276506	cluster1
Npdc1	Atcay	15	transfac_pro__M07668	4.52	TRUE	0.0105878	cluster1
Npdc1	Pld3	21	transfac_pro__M07668	4.52	TRUE	0.0188479	cluster1
Npdc1	Scg2	115	transfac_pro__M07668	4.52	TRUE	0.0154906	cluster1
Npdc1	Nkx3-2	4	taipale_cyt_meth__FOSB_NRTGAYGTCAYN_eDBD_meth	4.09	FALSE	0.0105218	cluster1
Npdc1	Atp6ap2	1	taipale_cyt_meth__ATF4_GGATGACGTCATCC_eDBD	3.95	FALSE	0.0312328	cluster1
Npdc1	Atp6v0b	1	taipale_cyt_meth__ATF4_GGATGACGTCATCC_eDBD	3.95	FALSE	0.0124561	cluster1
Npdc1	Sv2a	4	taipale_cyt_meth__ATF4_GGATGACGTCATCC_eDBD	3.95	FALSE	0.0204992	cluster1
Npdc1	Thy1	1	taipale_cyt_meth__ATF4_GGATGACGTCATCC_eDBD	3.95	FALSE	0.0142471	cluster1
Npdc1	App	2	transfac_pro__M09536	3.75	FALSE	0.0207841	cluster1
Npdc1	Atp6ap1	1	transfac_pro__M09536	3.75	FALSE	0.0168155	cluster1
Nr1d1	Cdk5r1	2	taipale_cyt_meth__NR1D2_NAWNTRGGTCANTRGGTCAN_eDBD	4.73	FALSE	0.0102809	cluster1
Nr1d1	Ddit3	2	taipale_cyt_meth__RORC_NWWNNRGGTCANNRGGTCAN_eDBD	3.99	FALSE	0.0111867	cluster1
Nr1d1	Foxo3	2	taipale_cyt_meth__RORC_NWWNNRGGTCANNRGGTCAN_eDBD	3.99	FALSE	0.00807665	cluster1
Nr1d1	Mnt	4	taipale_cyt_meth__RORC_NWWNNRGGTCANNRGGTCAN_eDBD	3.99	FALSE	0.00547358	cluster1
Nr1d1	Pura	3	taipale_cyt_meth__RORC_NWWNNRGGTCANNRGGTCAN_eDBD	3.99	FALSE	0.00759379	cluster1
Nr1d1	Tob2	4	taipale_cyt_meth__RORC_NWWNNRGGTCANNRGGTCAN_eDBD	3.99	FALSE	0.00963008	cluster1
Nr1d1	Zfp652	2	taipale_cyt_meth__RORC_NWWNNRGGTCANNRGGTCAN_eDBD	3.99	FALSE	0.00599725	cluster1
Nr1d1	Basp1	1	taipale_cyt_meth__NR1D2_NAWNTRGGTCANTRGGTCAN_eDBD_meth	3.43	FALSE	0.00865492	cluster1
Nr1d1	Dgkz	1	taipale_cyt_meth__NR1D2_NAWNTRGGTCANTRGGTCAN_eDBD_meth	3.43	FALSE	0.0110703	cluster1
Nr1d1	Stat5a	1	taipale_cyt_meth__NR1D2_NAWNTRGGTCANTRGGTCAN_eDBD_meth	3.43	FALSE	0.00523985	cluster1
Nr1d1	Mapk4	1	swissregulon__hs__RORA.p2	3.18	FALSE	0.0102285	cluster1
Nr1d1	Nr1d2	1	swissregulon__hs__RORA.p2	3.18	FALSE	0.0124218	cluster1
Nr1d1	Abr	4	transfac_pro__M07956	3.08	TRUE	0.0138689	cluster1
Nr1d1	Myh10	5	transfac_pro__M07956	3.08	TRUE	0.0136769	cluster1
Nr1d1	Rora	4	transfac_pro__M07956	3.08	TRUE	0.00726493	cluster1
Sox5	Bcl11b	1	transfac_pro__M07742	3.03	TRUE	0.00709449	cluster1
Sox5	Fosl2	1	transfac_pro__M07742	3.03	TRUE	0.0103882	cluster1
Sox5	Hnf1a	1	transfac_pro__M07742	3.03	TRUE	0.0188013	cluster1
Sox5	Kcnj6	1	transfac_pro__M07742	3.03	TRUE	0.00692918	cluster1
Sox5	Nkain2	1	transfac_pro__M07742	3.03	TRUE	0.0161842	cluster1
Sox5	Nrcam	1	transfac_pro__M07742	3.03	TRUE	0.0148345	cluster1
Sox5	R3hdm2	1	transfac_pro__M07742	3.03	TRUE	0.0139508	cluster1
Sox5	Slit2	1	transfac_pro__M07742	3.03	TRUE	0.0302347	cluster1
Sox5	Tmem108	1	transfac_pro__M07742	3.03	TRUE	0.013989	cluster1
Tbr1	Arpp21	1	cisbp__M5879	3.08	FALSE	0.0280114	cluster1
Tbr1	Hs3st2	1	cisbp__M5879	3.08	FALSE	0.0298509	cluster1
Tbr1	Mast3	1	cisbp__M5879	3.08	FALSE	0.0211374	cluster1
Tbr1	Neurod2	1	cisbp__M5879	3.08	FALSE	0.0405465	cluster1
Tbr1	Rasgrp1	1	cisbp__M5879	3.08	FALSE	0.0279411	cluster1
Tbr1	Thsd7b	1	cisbp__M5879	3.08	FALSE	0.00929903	cluster1
Tcf12	Cacna1d	2	taipale_cyt_meth__FERD3L_GYNNCATATGNNAC_FL	3.62	FALSE	0.0125713	cluster1
Tcf12	Cadm3	2	taipale_cyt_meth__FERD3L_GYNNCATATGNNAC_FL	3.62	FALSE	0.0134752	cluster1
Tcf12	Col19a1	4	taipale_cyt_meth__FERD3L_GYNNCATATGNNAC_FL	3.62	FALSE	0.0145244	cluster1
Tcf12	Epha3	2	taipale_cyt_meth__FERD3L_GYNNCATATGNNAC_FL	3.62	FALSE	0.0115882	cluster1
Tcf12	Myo16	2	taipale_cyt_meth__FERD3L_GYNNCATATGNNAC_FL	3.62	FALSE	0.00925621	cluster1
Tcf12	Robo1	2	taipale_cyt_meth__FERD3L_GYNNCATATGNNAC_FL	3.62	FALSE	0.00978416	cluster1
Tcf12	Tiam1	2	taipale_cyt_meth__FERD3L_GYNNCATATGNNAC_FL	3.62	FALSE	0.0105366	cluster1
Tcf12	Wdr17	3	taipale_cyt_meth__FERD3L_GYNNCATATGNNAC_FL	3.62	FALSE	0.00656518	cluster1
Tcf12	Daam1	1	taipale_cyt_meth__FERD3L_GYNNCATATGNNAC_FL_meth	3.59	FALSE	0.0129659	cluster1
Tcf12	Inpp5f	1	transfac_pro__M04719	3.37	FALSE	0.0132785	cluster1
Tcf12	Magi3	2	transfac_pro__M04719	3.37	FALSE	0.0108242	cluster1
Tcf12	Acsl3	1	dbcorrdb__STAT3__ENCSR000EDC_1__m1	3.3	FALSE	0.0112919	cluster1
Xbp1	Clu	1	taipale_cyt_meth__TEF_NRTTAYGTAAYN_eDBD	4.26	FALSE	0.012574	cluster1
Xbp1	Nr1d1	1	taipale_cyt_meth__TEF_NRTTAYGTAAYN_eDBD	4.26	FALSE	0.0109947	cluster1
Xbp1	Pbx3	1	taipale_cyt_meth__TEF_NRTTAYGTAAYN_eDBD	4.26	FALSE	0.0160728	cluster1
Xbp1	Sat1	1	taipale_cyt_meth__TEF_NRTTAYGTAAYN_eDBD	4.26	FALSE	0.0101723	cluster1
Xbp1	Tef	1	taipale_cyt_meth__TEF_NRTTAYGTAAYN_eDBD	4.26	FALSE	0.0129152	cluster1
Xbp1	Cadm2	7	cisbp__M6536	3.99	TRUE	0.00997351	cluster1
Xbp1	Fgfr1	1	cisbp__M6536	3.99	TRUE	0.00820095	cluster1
Xbp1	Pds5b	4	cisbp__M6536	3.99	TRUE	0.0111591	cluster1
Xbp1	Snd1	6	cisbp__M6536	3.99	TRUE	0.00845912	cluster1
Xbp1	Syt4	4	cisbp__M6536	3.99	TRUE	0.0165474	cluster1
Xbp1	Zfhx3	7	cisbp__M6536	3.99	TRUE	0.0112478	cluster1
Xbp1	Syt11	6	cisbp__M3447	3.92	TRUE	0.0163806	cluster1
Xbp1	Aff4	1	cisbp__M0303	3.31	FALSE	0.0159703	cluster1
Xbp1	Ptprn	1	cisbp__M0303	3.31	FALSE	0.0145386	cluster1
Xbp1	Tmem59l	1	cisbp__M0303	3.31	FALSE	0.0153442	cluster1
Arnt	Cebpb	1	swissregulon__hs__HIF1A.p2	4.33	FALSE	0.011518	cluster2
Arnt	Dock9	1	swissregulon__hs__HIF1A.p2	4.33	FALSE	0.0122414	cluster2
Arnt	Il1rapl1	1	swissregulon__hs__HIF1A.p2	4.33	FALSE	0.0149144	cluster2
Arnt	Trim33	1	swissregulon__hs__HIF1A.p2	4.33	FALSE	0.009549	cluster2
Arnt	Col16a1	1	homer__TBGCACGCAA_Arnt_Ahr	3.65	TRUE	0.0112273	cluster2
Arnt	En1	2	homer__TBGCACGCAA_Arnt_Ahr	3.65	TRUE	0.034964	cluster2
Arnt	Pick1	1	homer__TBGCACGCAA_Arnt_Ahr	3.65	TRUE	0.00622174	cluster2
Arnt	Ryr2	1	homer__TBGCACGCAA_Arnt_Ahr	3.65	TRUE	0.0137523	cluster2
Arnt	Trerf1	2	homer__TBGCACGCAA_Arnt_Ahr	3.65	TRUE	0.0123334	cluster2
Atf4	Arl4c	93	taipale_cyt_meth__ATF4_GGATGAYGTCATCC_FL	6.56	TRUE	0.00913911	cluster2
Atf4	Itm2b	56	taipale_cyt_meth__ATF4_GGATGAYGTCATCC_FL	6.56	TRUE	0.0251324	cluster2
Atf4	Ociad1	87	taipale_cyt_meth__ATF4_GGATGAYGTCATCC_FL	6.56	TRUE	0.016795	cluster2
Atf4	Scamp5	91	taipale_cyt_meth__ATF4_GGATGAYGTCATCC_FL	6.56	TRUE	0.0140768	cluster2
Atf4	Tspan7	94	taipale_cyt_meth__ATF4_GGATGAYGTCATCC_FL	6.56	TRUE	0.0201162	cluster2
Atf4	Ran	72	taipale_cyt_meth__ATF4_GGATGACGTCATCC_eDBD	5.43	TRUE	0.0168338	cluster2
Atf4	Sparcl1	31	taipale_cyt_meth__ATF4_GGATGACGTCATCC_eDBD	5.43	TRUE	0.0112683	cluster2
Atf4	Ubc	84	taipale_cyt_meth__ATF4_GGATGACGTCATCC_eDBD	5.43	TRUE	0.0211866	cluster2
Atf4	Eif1	60	swissregulon__hs__ATF4.p2	4.47	TRUE	0.0223839	cluster2
Atf4	Hnrnpa2b1	38	swissregulon__hs__ATF4.p2	4.47	TRUE	0.0223134	cluster2
Atf4	Atp6v0b	6	transfac_pro__M01186	4.13	FALSE	0.019116	cluster2
Atf4	Eif4g2	6	taipale_cyt_meth__CREM_NRTGACGTCAYN_eDBD	4.11	FALSE	0.0220782	cluster2
Atf4	Canx	2	taipale_cyt_meth__DBP_NRTTAYGTAAYN_eDBD	3.82	FALSE	0.0212754	cluster2
Atf4	Ccdc85b	12	transfac_pro__M00981	3.57	TRUE	0.0131239	cluster2
Atf4	Ndfip1	13	transfac_pro__M00981	3.57	TRUE	0.0180024	cluster2
Atf4	Nfe2l2	22	transfac_pro__M00981	3.57	TRUE	0.0156397	cluster2
Atf4	Pld5	37	transfac_pro__M00981	3.57	TRUE	0.0104193	cluster2
Atf4	Sat1	42	transfac_pro__M00981	3.57	TRUE	0.00995152	cluster2
Clk1	Adcy2	1	hdpi__CLK1	3.75	TRUE	0.00871187	cluster2
Clk1	Arhgef7	1	hdpi__CLK1	3.75	TRUE	0.0147239	cluster2
Clk1	Atp6v0a1	1	hdpi__CLK1	3.75	TRUE	0.0135224	cluster2
Clk1	Atxn1	1	hdpi__CLK1	3.75	TRUE	0.0095916	cluster2
Clk1	Auts2	1	hdpi__CLK1	3.75	TRUE	0.0224113	cluster2
Clk1	Cacna1d	1	hdpi__CLK1	3.75	TRUE	0.0106098	cluster2
Clk1	Cacnb2	1	hdpi__CLK1	3.75	TRUE	0.0168079	cluster2
Clk1	Chga	1	hdpi__CLK1	3.75	TRUE	0.019755	cluster2
Clk1	Csmd1	1	hdpi__CLK1	3.75	TRUE	0.0267912	cluster2
Clk1	Csmd3	1	hdpi__CLK1	3.75	TRUE	0.0169663	cluster2
Clk1	Ctnna2	1	hdpi__CLK1	3.75	TRUE	0.0149232	cluster2
Clk1	Cttnbp2	1	hdpi__CLK1	3.75	TRUE	0.0307145	cluster2
Clk1	Dclk1	1	hdpi__CLK1	3.75	TRUE	0.0166064	cluster2
Clk1	Dlgap1	1	hdpi__CLK1	3.75	TRUE	0.0141536	cluster2
Clk1	Dync2h1	1	hdpi__CLK1	3.75	TRUE	0.0166936	cluster2
Clk1	Elmod1	1	hdpi__CLK1	3.75	TRUE	0.0101772	cluster2
Clk1	Epha5	1	hdpi__CLK1	3.75	TRUE	0.0155433	cluster2
Clk1	Flrt2	1	hdpi__CLK1	3.75	TRUE	0.0231403	cluster2
Clk1	Foxn3	1	hdpi__CLK1	3.75	TRUE	0.0137828	cluster2
Clk1	Frmd4a	1	hdpi__CLK1	3.75	TRUE	0.0177431	cluster2
Clk1	Gls	1	hdpi__CLK1	3.75	TRUE	0.0126348	cluster2
Clk1	Gphn	1	hdpi__CLK1	3.75	TRUE	0.0115598	cluster2
Clk1	Gria2	1	hdpi__CLK1	3.75	TRUE	0.0166659	cluster2
Clk1	Grin2b	1	hdpi__CLK1	3.75	TRUE	0.0192351	cluster2
Clk1	Il1rapl1	1	hdpi__CLK1	3.75	TRUE	0.0202882	cluster2
Clk1	Kcnip4	1	hdpi__CLK1	3.75	TRUE	0.0143509	cluster2
Clk1	Kif21a	1	hdpi__CLK1	3.75	TRUE	0.0136827	cluster2
Clk1	Lrfn5	1	hdpi__CLK1	3.75	TRUE	0.0113167	cluster2
Clk1	Lrp1b	1	hdpi__CLK1	3.75	TRUE	0.0136041	cluster2
Clk1	Lrrc4c	1	hdpi__CLK1	3.75	TRUE	0.0145073	cluster2
Clk1	Magi1	1	hdpi__CLK1	3.75	TRUE	0.021171	cluster2
Clk1	Magi2	1	hdpi__CLK1	3.75	TRUE	0.0128982	cluster2
Clk1	Maml3	1	hdpi__CLK1	3.75	TRUE	0.0143447	cluster2
Clk1	Mbnl2	1	hdpi__CLK1	3.75	TRUE	0.0169422	cluster2
Clk1	Mga	1	hdpi__CLK1	3.75	TRUE	0.0131595	cluster2
Clk1	Myt1l	1	hdpi__CLK1	3.75	TRUE	0.0123744	cluster2
Clk1	Ncam1	1	hdpi__CLK1	3.75	TRUE	0.0144115	cluster2
Clk1	Nebl	1	hdpi__CLK1	3.75	TRUE	0.0193648	cluster2
Clk1	Nedd4l	1	hdpi__CLK1	3.75	TRUE	0.0135563	cluster2
Clk1	Nin	1	hdpi__CLK1	3.75	TRUE	0.020137	cluster2
Clk1	Nlgn1	1	hdpi__CLK1	3.75	TRUE	0.0123169	cluster2
Clk1	Nrcam	1	hdpi__CLK1	3.75	TRUE	0.0147586	cluster2
Clk1	Osbpl8	1	hdpi__CLK1	3.75	TRUE	0.0144976	cluster2
Clk1	Pcdh10	1	hdpi__CLK1	3.75	TRUE	0.0193924	cluster2
Clk1	Pcdh9	1	hdpi__CLK1	3.75	TRUE	0.0154711	cluster2
Clk1	Pde4d	1	hdpi__CLK1	3.75	TRUE	0.023342	cluster2
Clk1	Plekha1	1	hdpi__CLK1	3.75	TRUE	0.00927999	cluster2
Clk1	Plekha5	1	hdpi__CLK1	3.75	TRUE	0.0229754	cluster2
Clk1	Plxna2	1	hdpi__CLK1	3.75	TRUE	0.0155323	cluster2
Clk1	Ptprd	1	hdpi__CLK1	3.75	TRUE	0.0176706	cluster2
Clk1	Ralgps2	1	hdpi__CLK1	3.75	TRUE	0.00778655	cluster2
Clk1	Rapgef4	1	hdpi__CLK1	3.75	TRUE	0.0179044	cluster2
Clk1	Rbfox2	1	hdpi__CLK1	3.75	TRUE	0.0163936	cluster2
Clk1	Scn3a	1	hdpi__CLK1	3.75	TRUE	0.0169452	cluster2
Clk1	Sorbs1	1	hdpi__CLK1	3.75	TRUE	0.0139096	cluster2
Clk1	Srrm4	1	hdpi__CLK1	3.75	TRUE	0.0141469	cluster2
Clk1	Tanc2	1	hdpi__CLK1	3.75	TRUE	0.0116193	cluster2
Clk1	Uggt2	1	hdpi__CLK1	3.75	TRUE	0.0178229	cluster2
Clk1	Xkr4	1	hdpi__CLK1	3.75	TRUE	0.0185963	cluster2
Clk1	Zbtb38	1	hdpi__CLK1	3.75	TRUE	0.0155835	cluster2
Clk1	Zeb2	1	hdpi__CLK1	3.75	TRUE	0.0164967	cluster2
Clk1	Zfp280d	1	hdpi__CLK1	3.75	TRUE	0.00969559	cluster2
Dlx1	Btbd11	8	hocomoco__DLX4_HUMAN.H11MO.0.D	4.8	FALSE	0.0222374	cluster2
Dlx1	Npy	1	hocomoco__DLX4_HUMAN.H11MO.0.D	4.8	FALSE	0.0187873	cluster2
Dlx1	Ap1s2	27	cisbp__M1024	4.35	TRUE	0.00876373	cluster2
Dlx1	Arx	28	cisbp__M1024	4.35	TRUE	0.0308743	cluster2
Dlx1	Dlx6	34	cisbp__M1024	4.35	TRUE	0.0349936	cluster2
Dlx1	Gad1	40	cisbp__M1024	4.35	TRUE	0.0486082	cluster2
Dlx1	Lhx6	28	cisbp__M1024	4.35	TRUE	0.0159879	cluster2
Dlx1	Nxph1	40	cisbp__M1024	4.35	TRUE	0.0155351	cluster2
Dlx1	Rpp25	38	cisbp__M1024	4.35	TRUE	0.028807	cluster2
Dlx1	Ubash3b	23	cisbp__M1024	4.35	TRUE	0.0219024	cluster2
Dlx1	Zfp536	40	cisbp__M1024	4.35	TRUE	0.0188608	cluster2
Dlx1	Arl4c	8	cisbp__M0935	4.03	FALSE	0.0137313	cluster2
Dlx1	Maf	7	cisbp__M0935	4.03	FALSE	0.0185853	cluster2
Dlx1	Dlx2	29	jaspar__MA0187.1	4	TRUE	0.0323516	cluster2
Dlx1	Erbb4	13	jaspar__MA0187.1	4	TRUE	0.0330937	cluster2
Dlx1	Gad2	14	jaspar__MA0187.1	4	TRUE	0.0392353	cluster2
Dlx1	Kcnip1	10	jaspar__MA0187.1	4	TRUE	0.0416342	cluster2
Dlx1	Slc6a1	18	jaspar__MA0187.1	4	TRUE	0.0361461	cluster2
Dlx1	Dlx5	1	hocomoco__DLX6_HUMAN.H11MO.0.D	3.82	FALSE	0.0333307	cluster2
Dlx1	Lmo2	3	transfac_pro__M01439	3.54	TRUE	0.01116	cluster2
Dlx1	Synpr	4	cisbp__M1071	3.45	FALSE	0.0104889	cluster2
Egr1	Mycn	4	yetfasco__YER028C_2144	4.01	TRUE	0.00739439	cluster2
Egr1	Nfix	6	yetfasco__YER028C_2144	4.01	TRUE	0.012753	cluster2
Egr1	Npas4	5	yetfasco__YER028C_2144	4.01	TRUE	0.01533	cluster2
Egr1	Smad7	4	yetfasco__YER028C_2144	4.01	TRUE	0.0137547	cluster2
Egr1	Tob2	4	yetfasco__YER028C_2144	4.01	TRUE	0.00874739	cluster2
Egr1	Nr4a1	5	cisbp__M0512	3.4	TRUE	0.0172776	cluster2
Egr1	Fos	2	transfac_public__M00243	3.29	TRUE	0.028831	cluster2
Egr3	Cdk14	1	transfac_pro__M04797	3.44	FALSE	0.0146066	cluster2
Egr3	Cnot4	3	transfac_pro__M04797	3.44	FALSE	0.0127484	cluster2
Egr3	Nr4a1	2	transfac_pro__M04797	3.44	FALSE	0.0171985	cluster2
Egr3	Cacng3	2	dbcorrdb__EGR1__ENCSR000BRG_1__m1	3.32	FALSE	0.0107206	cluster2
Egr3	Egr4	2	dbcorrdb__EGR1__ENCSR000BRG_1__m1	3.32	FALSE	0.0159256	cluster2
Egr3	Epha4	2	dbcorrdb__EGR1__ENCSR000BRG_1__m1	3.32	FALSE	0.0132507	cluster2
Egr3	Ptk2b	2	dbcorrdb__EGR1__ENCSR000BRG_1__m1	3.32	FALSE	0.0218876	cluster2
Egr3	Rgs6	2	dbcorrdb__EGR1__ENCSR000BRG_1__m1	3.32	FALSE	0.0072844	cluster2
Egr3	Anxa11	4	transfac_pro__M05333	3.05	TRUE	0.0132877	cluster2
Egr3	Id2	5	transfac_pro__M05333	3.05	TRUE	0.0208543	cluster2
Egr3	Kctd1	5	transfac_pro__M05333	3.05	TRUE	0.0101522	cluster2
Egr3	Klf10	3	transfac_pro__M05333	3.05	TRUE	0.0141225	cluster2
Egr3	Neurod2	5	transfac_pro__M05333	3.05	TRUE	0.0151419	cluster2
Egr3	Nr3c1	5	transfac_pro__M05333	3.05	TRUE	0.0106166	cluster2
Egr3	Pcsk2	5	transfac_pro__M05333	3.05	TRUE	0.0140853	cluster2
Egr3	Nfil3	4	swissregulon__hs__EGR1..3.p2	3.01	TRUE	0.00865468	cluster2
Egr3	Robo3	3	swissregulon__hs__EGR1..3.p2	3.01	TRUE	0.0106393	cluster2
Egr3	Rorb	4	swissregulon__hs__EGR1..3.p2	3.01	TRUE	0.011511	cluster2
Egr3	Zfp281	1	swissregulon__hs__EGR1..3.p2	3.01	TRUE	0.00969662	cluster2
Egr4	Dpp10	3	cisbp__M6535	5.16	FALSE	0.0104754	cluster2
Egr4	Fzd3	2	swissregulon__hs__EGR1..3.p2	4.43	FALSE	0.0069634	cluster2
Egr4	Kat2a	1	swissregulon__hs__EGR1..3.p2	4.43	FALSE	0.00879369	cluster2
Egr4	Bhlhe40	14	transfac_pro__M08878	3.88	TRUE	0.0144058	cluster2
Egr4	Egr1	32	transfac_pro__M08878	3.88	TRUE	0.0213056	cluster2
Egr4	Egr2	23	transfac_pro__M08878	3.88	TRUE	0.0123643	cluster2
Egr4	Elk4	17	transfac_pro__M08878	3.88	TRUE	0.00667305	cluster2
Egr4	Hes1	33	transfac_pro__M08878	3.88	TRUE	0.0137956	cluster2
Egr4	Hs6st3	9	transfac_pro__M08878	3.88	TRUE	0.00843533	cluster2
Egr4	Id2	29	transfac_pro__M08878	3.88	TRUE	0.0166976	cluster2
Egr4	Klf10	22	transfac_pro__M08878	3.88	TRUE	0.0125206	cluster2
Egr4	Klf4	15	transfac_pro__M08878	3.88	TRUE	0.0103985	cluster2
Egr4	Klf9	36	transfac_pro__M08878	3.88	TRUE	0.012128	cluster2
Egr4	Lhx9	24	transfac_pro__M08878	3.88	TRUE	0.0203053	cluster2
Egr4	Meis2	28	transfac_pro__M08878	3.88	TRUE	0.0111578	cluster2
Egr4	Npas4	34	transfac_pro__M08878	3.88	TRUE	0.0148726	cluster2
Egr4	Nr4a3	36	transfac_pro__M08878	3.88	TRUE	0.0139136	cluster2
Egr4	Pgr	10	transfac_pro__M08878	3.88	TRUE	0.01056	cluster2
Egr4	Pou3f4	30	transfac_pro__M08878	3.88	TRUE	0.00782892	cluster2
Egr4	Ppfibp1	27	transfac_pro__M08878	3.88	TRUE	0.0107076	cluster2
Egr4	Rxra	21	transfac_pro__M08878	3.88	TRUE	0.00757735	cluster2
Egr4	Wasf1	28	transfac_pro__M08878	3.88	TRUE	0.0107305	cluster2
Egr4	Zfp91	21	transfac_pro__M08878	3.88	TRUE	0.00800348	cluster2
Egr4	Cacng3	13	transfac_pro__M00982	3.42	TRUE	0.0110652	cluster2
Egr4	Zfp213	1	transfac_pro__M04797	3.18	FALSE	0.0070412	cluster2
Fezf2	Bcl6	1	hdpi__FEZF2	3.18	TRUE	0.0146995	cluster2
Fezf2	Ldb2	1	hdpi__FEZF2	3.18	TRUE	0.0167774	cluster2
Fezf2	Ptprb	1	hdpi__FEZF2	3.18	TRUE	0.00832691	cluster2
Fezf2	Tox	1	hdpi__FEZF2	3.18	TRUE	0.0311129	cluster2
Jun	Apbb1	1	cisbp__M0287	3.75	FALSE	0.0146025	cluster2
Jun	Cdk5r1	1	cisbp__M0287	3.75	FALSE	0.0133521	cluster2
Jun	Fos	1	cisbp__M0287	3.75	FALSE	0.0178176	cluster2
Jun	Jund	1	cisbp__M0287	3.75	FALSE	0.00972894	cluster2
Jun	Klf9	1	cisbp__M0287	3.75	FALSE	0.0140392	cluster2
Jun	Rxra	1	cisbp__M0287	3.75	FALSE	0.00804425	cluster2
Junb	Hspa5	2	transfac_pro__M07246	4.05	FALSE	0.0137345	cluster2
Junb	Ccdc85b	1	transfac_pro__M08915	3.54	FALSE	0.0133897	cluster2
Junb	Kif5a	1	transfac_pro__M04685	3.54	FALSE	0.0112424	cluster2
Junb	Rufy3	1	transfac_pro__M04685	3.54	FALSE	0.00974796	cluster2
Junb	Bcl11a	18	transfac_pro__M08921	3.3	TRUE	0.0110947	cluster2
Junb	Clu	12	transfac_pro__M08921	3.3	TRUE	0.0121349	cluster2
Junb	Fndc3a	7	transfac_pro__M08921	3.3	TRUE	0.0103936	cluster2
Junb	Fos	26	transfac_pro__M08921	3.3	TRUE	0.0270824	cluster2
Junb	Fosb	36	transfac_pro__M08921	3.3	TRUE	0.0123077	cluster2
Junb	Foxo3	36	transfac_pro__M08921	3.3	TRUE	0.00622287	cluster2
Junb	Gnas	13	transfac_pro__M08921	3.3	TRUE	0.0137718	cluster2
Junb	Gtf2f1	31	transfac_pro__M08921	3.3	TRUE	0.0132266	cluster2
Junb	Jun	36	transfac_pro__M08921	3.3	TRUE	0.0140647	cluster2
Junb	Kif5c	30	transfac_pro__M08921	3.3	TRUE	0.0153512	cluster2
Junb	Mef2a	8	transfac_pro__M08921	3.3	TRUE	0.0084888	cluster2
Junb	Nptn	8	transfac_pro__M08921	3.3	TRUE	0.016709	cluster2
Junb	Rbm3	35	transfac_pro__M08921	3.3	TRUE	0.0128923	cluster2
Junb	Iscu	4	transfac_pro__M08924	3.08	TRUE	0.0129552	cluster2
Junb	Zfp654	5	transfac_pro__M08924	3.08	TRUE	0.0100173	cluster2
Klf13	Mef2d	2	cisbp__M0456	4.63	FALSE	0.00868643	cluster2
Klf13	Nrgn	2	cisbp__M0456	4.63	FALSE	0.0184415	cluster2
Klf13	Olfm1	2	cisbp__M0456	4.63	FALSE	0.0130635	cluster2
Klf13	Pdp1	1	cisbp__M0456	4.63	FALSE	0.00912453	cluster2
Klf13	Rtn4	2	cisbp__M0456	4.63	FALSE	0.0242465	cluster2
Klf13	Trpm3	2	cisbp__M0456	4.63	FALSE	0.0103192	cluster2
Lhx6	Mitf	15	transfac_pro__M01461	5.09	FALSE	0.00655754	cluster2
Lhx6	Nxph1	16	transfac_pro__M01461	5.09	FALSE	0.0501226	cluster2
Lhx6	Pvalb	12	transfac_pro__M01461	5.09	FALSE	0.0361516	cluster2
Lhx6	Rpp25	7	transfac_pro__M01461	5.09	FALSE	0.0210055	cluster2
Lhx6	Sox6	14	transfac_pro__M01461	5.09	FALSE	0.0478436	cluster2
Lhx6	Tox2	6	transfac_pro__M01461	5.09	FALSE	0.0180017	cluster2
Lhx6	Vwc2	2	transfac_pro__M01461	5.09	FALSE	0.0116636	cluster2
Lhx6	Ppargc1a	7	hocomoco__VAX1_HUMAN.H11MO.0.D	4.78	FALSE	0.00754033	cluster2
Lhx6	Igsf11	1	transfac_pro__M01448	4.27	FALSE	0.00618468	cluster2
Lhx6	Kctd8	7	transfac_pro__M01440	3.64	FALSE	0.00876503	cluster2
Lhx6	Mafb	1	transfac_pro__M01440	3.64	FALSE	0.0395735	cluster2
Lhx6	Arx	1	transfac_pro__M01455	3.6	FALSE	0.0219245	cluster2
Lhx6	Cntnap4	1	transfac_pro__M01475	3.49	FALSE	0.0110268	cluster2
Nfix	Dkk3	1	cisbp__M5666	4.42	TRUE	0.017023	cluster2
Nfix	Kcnq5	4	cisbp__M5666	4.42	TRUE	0.0102984	cluster2
Nfix	Mast3	4	cisbp__M5666	4.42	TRUE	0.0168785	cluster2
Nfix	Nfib	3	cisbp__M5666	4.42	TRUE	0.0132245	cluster2
Nfix	Pcsk2	4	cisbp__M5666	4.42	TRUE	0.0197763	cluster2
Nfix	Pdzrn3	4	cisbp__M5666	4.42	TRUE	0.0118909	cluster2
Nfix	Shank2	4	cisbp__M5666	4.42	TRUE	0.0147046	cluster2
Nfix	Sorcs1	4	cisbp__M5666	4.42	TRUE	0.0155615	cluster2
Nfix	Syt7	4	cisbp__M5666	4.42	TRUE	0.0112355	cluster2
Nfix	Phyhip	1	jaspar__MA0671.1	3.79	TRUE	0.0130905	cluster2
Nfix	Tbr1	1	jaspar__MA0671.1	3.79	TRUE	0.0156796	cluster2
Nfix	Baiap2	1	transfac_pro__M07300	3.59	FALSE	0.024017	cluster2
Nfix	Dab1	1	transfac_pro__M07300	3.59	FALSE	0.00935408	cluster2
Npdc1	Atp1b1	5	hocomoco__ATF1_HUMAN.H11MO.0.B	3.48	FALSE	0.0223177	cluster2
Npdc1	Btbd9	6	hocomoco__ATF1_HUMAN.H11MO.0.B	3.48	FALSE	0.00987477	cluster2
Npdc1	Chga	6	hocomoco__ATF1_HUMAN.H11MO.0.B	3.48	FALSE	0.0116129	cluster2
Npdc1	Faim2	5	hocomoco__ATF1_HUMAN.H11MO.0.B	3.48	FALSE	0.0209915	cluster2
Npdc1	Ptprn	3	hocomoco__ATF1_HUMAN.H11MO.0.B	3.48	FALSE	0.0216872	cluster2
Npdc1	Syp	6	hocomoco__ATF1_HUMAN.H11MO.0.B	3.48	FALSE	0.0178437	cluster2
Npdc1	Syt11	6	hocomoco__ATF1_HUMAN.H11MO.0.B	3.48	FALSE	0.0168193	cluster2
Npdc1	Tmem59l	6	hocomoco__ATF1_HUMAN.H11MO.0.B	3.48	FALSE	0.0217288	cluster2
Npdc1	Tubb2a	6	hocomoco__ATF1_HUMAN.H11MO.0.B	3.48	FALSE	0.0129008	cluster2
Npdc1	Atp2a2	2	jaspar__MA1069.1	3.17	FALSE	0.0120731	cluster2
Npdc1	Cadm2	2	jaspar__MA1069.1	3.17	FALSE	0.0138347	cluster2
Npdc1	Cdc5l	2	jaspar__MA1069.1	3.17	FALSE	0.00855902	cluster2
Npdc1	Celf4	2	jaspar__MA1069.1	3.17	FALSE	0.00977757	cluster2
Npdc1	Dlgap1	1	jaspar__MA1069.1	3.17	FALSE	0.0133354	cluster2
Npdc1	G3bp2	4	jaspar__MA1069.1	3.17	FALSE	0.0170593	cluster2
Npdc1	Gabbr1	3	jaspar__MA1069.1	3.17	FALSE	0.0195142	cluster2
Npdc1	Kidins220	1	jaspar__MA1069.1	3.17	FALSE	0.012939	cluster2
Npdc1	Myt1l	4	jaspar__MA1069.1	3.17	FALSE	0.0111053	cluster2
Npdc1	Ndfip2	1	jaspar__MA1069.1	3.17	FALSE	0.0117282	cluster2
Npdc1	Olfm1	2	jaspar__MA1069.1	3.17	FALSE	0.0141223	cluster2
Npdc1	Pld3	1	jaspar__MA1069.1	3.17	FALSE	0.0228243	cluster2
Npdc1	Prnp	2	jaspar__MA1069.1	3.17	FALSE	0.0146848	cluster2
Npdc1	Scg5	1	jaspar__MA1069.1	3.17	FALSE	0.0139932	cluster2
Npdc1	Spock1	1	jaspar__MA1069.1	3.17	FALSE	0.0165225	cluster2
Npdc1	Syt1	3	jaspar__MA1069.1	3.17	FALSE	0.0159521	cluster2
Npdc1	Syt13	2	jaspar__MA1069.1	3.17	FALSE	0.0188881	cluster2
Npdc1	Tmem30a	3	jaspar__MA1069.1	3.17	FALSE	0.0137266	cluster2
Npdc1	Zeb2	1	jaspar__MA1069.1	3.17	FALSE	0.0125774	cluster2
Smarca4	Dpp6	1	homer__DATGASTCATHN_Atf3	3.91	FALSE	0.00991559	cluster2
Smarca4	Ptprn	2	homer__DATGASTCATHN_Atf3	3.91	FALSE	0.0108277	cluster2
Smarca4	Rufy3	2	homer__DATGASTCATHN_Atf3	3.91	FALSE	0.00982301	cluster2
Smarca4	Sh3kbp1	1	homer__DATGASTCATHN_Atf3	3.91	FALSE	0.00605276	cluster2
Smarca4	Smap2	1	homer__DATGASTCATHN_Atf3	3.91	FALSE	0.0123352	cluster2
Smarca4	Tsc22d1	2	homer__DATGASTCATHN_Atf3	3.91	FALSE	0.0193095	cluster2
Smarca4	Clu	2	dbcorrdb__SMARCA4__ENCSR000EZC_1__m5	3.19	TRUE	0.0114337	cluster2
Smarca4	Mef2a	1	dbcorrdb__SMARCA4__ENCSR000EZC_1__m5	3.19	TRUE	0.0095528	cluster2
Smarca4	Prnp	2	dbcorrdb__SMARCA4__ENCSR000EZC_1__m5	3.19	TRUE	0.0152604	cluster2
Smarca4	Rap1gap	1	dbcorrdb__SMARCA4__ENCSR000EZC_1__m5	3.19	TRUE	0.0126366	cluster2
Smarca4	Rela	3	dbcorrdb__SMARCA4__ENCSR000EZC_1__m5	3.19	TRUE	0.0122939	cluster2
Smarca4	Taok3	2	dbcorrdb__SMARCA4__ENCSR000EZC_1__m5	3.19	TRUE	0.00908843	cluster2
Smarca4	Ube2e3	1	dbcorrdb__SMARCA4__ENCSR000EZC_1__m5	3.19	TRUE	0.0109751	cluster2
Snapc4	Elavl2	1	hdpi__SNAPC4	4.4	TRUE	0.0175127	cluster2
Snapc4	Grik3	1	hdpi__SNAPC4	4.4	TRUE	0.0112696	cluster2
Snapc4	Rel	1	hdpi__SNAPC4	4.4	TRUE	0.00617717	cluster2
Snapc4	Rfx7	1	hdpi__SNAPC4	4.4	TRUE	0.0178146	cluster2
Snapc4	Vwc2l	1	hdpi__SNAPC4	4.4	TRUE	0.0175698	cluster2
Snapc4	Zbtb40	1	hdpi__SNAPC4	4.4	TRUE	0.00882161	cluster2
Zbtb7a	Atxn1	14	dbcorrdb__EZH2__ENCSR000AQE_1__m9	4.1	FALSE	0.0103058	cluster2
Zbtb7a	Hes1	14	dbcorrdb__EZH2__ENCSR000AQE_1__m9	4.1	FALSE	0.00919265	cluster2
Zbtb7a	Hmgb1	14	dbcorrdb__EZH2__ENCSR000AQE_1__m9	4.1	FALSE	0.014745	cluster2
Zbtb7a	Mafk	14	dbcorrdb__EZH2__ENCSR000AQE_1__m9	4.1	FALSE	0.00624166	cluster2
Zbtb7a	Nr3c1	14	dbcorrdb__EZH2__ENCSR000AQE_1__m9	4.1	FALSE	0.00920751	cluster2
Zbtb7a	Sp4	13	dbcorrdb__EZH2__ENCSR000AQE_1__m9	4.1	FALSE	0.0110173	cluster2
Zbtb7a	Aco1	4	dbcorrdb__MXI1__ENCSR000EIA_1__m4	3.81	FALSE	0.00631736	cluster2
Zbtb7a	Apba2	8	dbcorrdb__MXI1__ENCSR000EIA_1__m4	3.81	FALSE	0.0112371	cluster2
Zbtb7a	Atf3	8	dbcorrdb__MXI1__ENCSR000EIA_1__m4	3.81	FALSE	0.00757647	cluster2
Zbtb7a	Creb1	9	dbcorrdb__MXI1__ENCSR000EIA_1__m4	3.81	FALSE	0.00762325	cluster2
Zbtb7a	Fam110b	3	dbcorrdb__MXI1__ENCSR000EIA_1__m4	3.81	FALSE	0.00655024	cluster2
Zbtb7a	Fzd3	3	dbcorrdb__MXI1__ENCSR000EIA_1__m4	3.81	FALSE	0.00706123	cluster2
Zbtb7a	Hey1	9	dbcorrdb__MXI1__ENCSR000EIA_1__m4	3.81	FALSE	0.0109088	cluster2
Zbtb7a	Htatip2	8	dbcorrdb__MXI1__ENCSR000EIA_1__m4	3.81	FALSE	0.00917444	cluster2
Zbtb7a	Nr2f6	11	dbcorrdb__MXI1__ENCSR000EIA_1__m4	3.81	FALSE	0.00741321	cluster2
Zbtb7a	Prmt8	10	dbcorrdb__MXI1__ENCSR000EIA_1__m4	3.81	FALSE	0.0139301	cluster2
Zbtb7a	Sh3gl2	6	dbcorrdb__MXI1__ENCSR000EIA_1__m4	3.81	FALSE	0.0139855	cluster2
Zbtb7a	Sphkap	6	dbcorrdb__MXI1__ENCSR000EIA_1__m4	3.81	FALSE	0.00771203	cluster2
Zbtb7a	Usp39	2	dbcorrdb__MXI1__ENCSR000EIA_1__m4	3.81	FALSE	0.00714269	cluster2
Zbtb7a	Zfp94	2	dbcorrdb__MXI1__ENCSR000EIA_1__m4	3.81	FALSE	0.00612011	cluster2
Zbtb7a	Etfb	4	dbcorrdb__EZH2__ENCSR000ARK_1__m4	3.69	FALSE	0.00729059	cluster2
Zbtb7a	Nudt4	7	dbcorrdb__EZH2__ENCSR000ARK_1__m4	3.69	FALSE	0.0125701	cluster2
Zbtb7a	Zfp148	3	dbcorrdb__NELFE__ENCSR000DOF_1__m6	3.69	FALSE	0.00803651	cluster2
Zbtb7a	Zbtb6	2	dbcorrdb__SREBF2__ENCSR000DYT_1__m7	3.61	FALSE	0.0107843	cluster2
Zbtb7a	Mtf1	1	dbcorrdb__SREBF1__ENCSR000EZP_1__m1	3.41	FALSE	0.00714645	cluster2
Atf2	Rfx5	1	cisbp__M0355	3.48	FALSE	0.00690732	cluster3
Atf2	Arhgap44	2	transfac_public__M00040	3.15	TRUE	0.00769642	cluster3
Atf2	Bcl11a	8	transfac_public__M00040	3.15	TRUE	0.0119355	cluster3
Atf2	Camk2d	5	transfac_public__M00040	3.15	TRUE	0.00845268	cluster3
Atf2	Cebpg	5	transfac_public__M00040	3.15	TRUE	0.008706	cluster3
Atf2	Cyfip2	4	transfac_public__M00040	3.15	TRUE	0.012619	cluster3
Atf2	Elavl4	5	transfac_public__M00040	3.15	TRUE	0.0137547	cluster3
Atf2	Hivep2	8	transfac_public__M00040	3.15	TRUE	0.0121195	cluster3
Atf2	Ncald	1	transfac_public__M00040	3.15	TRUE	0.014952	cluster3
Atf2	Patz1	2	transfac_public__M00040	3.15	TRUE	0.0089271	cluster3
Atf2	Plagl1	5	transfac_public__M00040	3.15	TRUE	0.00631703	cluster3
Atf2	Usp22	5	transfac_public__M00040	3.15	TRUE	0.0137119	cluster3
Bcl11a	Astn1	2	cisbp__M6134	3.45	FALSE	0.00837724	cluster3
Bcl11a	Rgs6	2	cisbp__M6134	3.45	FALSE	0.0133533	cluster3
Bcl11a	Atf2	3	hdpi__BCL11A	3.15	TRUE	0.00904397	cluster3
Bcl11a	Calb1	1	hdpi__BCL11A	3.15	TRUE	0.00759138	cluster3
Bcl11a	Cdh10	3	hdpi__BCL11A	3.15	TRUE	0.0140549	cluster3
Bcl11a	Cdh8	3	hdpi__BCL11A	3.15	TRUE	0.00584987	cluster3
Bcl11a	Cnksr2	3	hdpi__BCL11A	3.15	TRUE	0.0160501	cluster3
Bcl11a	Dab2	3	hdpi__BCL11A	3.15	TRUE	0.00793239	cluster3
Bcl11a	Ephb6	3	hdpi__BCL11A	3.15	TRUE	0.0116599	cluster3
Bcl11a	Mpped1	2	hdpi__BCL11A	3.15	TRUE	0.0143872	cluster3
Bcl11a	Nedd4l	3	hdpi__BCL11A	3.15	TRUE	0.0109693	cluster3
Bcl11a	Pgr	2	hdpi__BCL11A	3.15	TRUE	0.0100561	cluster3
Bcl11a	Plcb1	3	hdpi__BCL11A	3.15	TRUE	0.0152536	cluster3
Bcl11a	Wsb2	2	hdpi__BCL11A	3.15	TRUE	0.00835841	cluster3
Bcl11a	Zfp423	3	hdpi__BCL11A	3.15	TRUE	0.0123727	cluster3
Bcl11a	Lama4	2	dbcorrdb__IRF1__ENCSR000EGL_1__m1	3.1	FALSE	0.00771991	cluster3
Bcl11a	Sp110	2	dbcorrdb__IRF1__ENCSR000EGL_1__m1	3.1	FALSE	0.010305	cluster3
Bcl11a	Zfp69	1	dbcorrdb__IRF1__ENCSR000EGL_1__m1	3.1	FALSE	0.013664	cluster3
Bcl11a	Atp1a1	1	transfac_pro__M04833	3.04	FALSE	0.0138444	cluster3
Bcl11a	Cacng3	1	transfac_pro__M04833	3.04	FALSE	0.0177913	cluster3
Bcl11a	Cpne4	1	transfac_pro__M04833	3.04	FALSE	0.00624702	cluster3
Bcl11a	Pcdh11x	1	transfac_pro__M04833	3.04	FALSE	0.0065836	cluster3
Bcl11a	Pde1c	1	transfac_pro__M04833	3.04	FALSE	0.015894	cluster3
Bcl11a	Stxbp6	1	transfac_pro__M04833	3.04	FALSE	0.00664941	cluster3
Bcl11a	Zfp451	1	transfac_pro__M04833	3.04	FALSE	0.00966662	cluster3
Clk1	Auts2	1	hdpi__CLK1	3.34	TRUE	0.0160292	cluster3
Clk1	Celf2	1	hdpi__CLK1	3.34	TRUE	0.0160754	cluster3
Clk1	Chrm3	1	hdpi__CLK1	3.34	TRUE	0.0108524	cluster3
Clk1	Cntn4	1	hdpi__CLK1	3.34	TRUE	0.0108481	cluster3
Clk1	Col11a1	1	hdpi__CLK1	3.34	TRUE	0.0219749	cluster3
Clk1	Dclk1	1	hdpi__CLK1	3.34	TRUE	0.0153163	cluster3
Clk1	Flrt2	1	hdpi__CLK1	3.34	TRUE	0.0102265	cluster3
Clk1	Gnas	1	hdpi__CLK1	3.34	TRUE	0.00783886	cluster3
Clk1	Gria2	1	hdpi__CLK1	3.34	TRUE	0.0196826	cluster3
Clk1	Gria4	1	hdpi__CLK1	3.34	TRUE	0.0139092	cluster3
Clk1	Magi1	1	hdpi__CLK1	3.34	TRUE	0.0151377	cluster3
Clk1	Magi2	1	hdpi__CLK1	3.34	TRUE	0.0157104	cluster3
Clk1	Mctp1	1	hdpi__CLK1	3.34	TRUE	0.0060439	cluster3
Clk1	Pcdh9	1	hdpi__CLK1	3.34	TRUE	0.0244508	cluster3
Clk1	Pik3r1	1	hdpi__CLK1	3.34	TRUE	0.0109639	cluster3
Clk1	Ppm1e	1	hdpi__CLK1	3.34	TRUE	0.00854906	cluster3
Clk1	Rapgef4	1	hdpi__CLK1	3.34	TRUE	0.0126141	cluster3
Clk1	Runx1t1	1	hdpi__CLK1	3.34	TRUE	0.0128844	cluster3
Clk1	Satb1	1	hdpi__CLK1	3.34	TRUE	0.016052	cluster3
Clk1	Scg2	1	hdpi__CLK1	3.34	TRUE	0.0122183	cluster3
Clk1	Sipa1l1	1	hdpi__CLK1	3.34	TRUE	0.0126015	cluster3
Clk1	Sntg1	1	hdpi__CLK1	3.34	TRUE	0.0271187	cluster3
Clk1	Stox2	1	hdpi__CLK1	3.34	TRUE	0.0123175	cluster3
Clk1	Tiam1	1	hdpi__CLK1	3.34	TRUE	0.00963	cluster3
Clk1	Zbtb38	1	hdpi__CLK1	3.34	TRUE	0.0165088	cluster3
Clk1	Zfp532	1	hdpi__CLK1	3.34	TRUE	0.0110396	cluster3
Creb3	Gria1	1	transfac_pro__M09523	4.14	FALSE	0.0129173	cluster3
Creb3	Gtf2f1	4	transfac_pro__M09523	4.14	FALSE	0.0156007	cluster3
Creb3	Hmg20a	1	transfac_pro__M09523	4.14	FALSE	0.00959245	cluster3
Creb3	Kctd8	4	transfac_pro__M09523	4.14	FALSE	0.015876	cluster3
Creb3	Mnt	4	transfac_pro__M09523	4.14	FALSE	0.00742928	cluster3
Creb3	Psmd12	1	transfac_pro__M09523	4.14	FALSE	0.0174915	cluster3
Creb3	Ranbp17	1	transfac_pro__M09523	4.14	FALSE	0.00816536	cluster3
Creb3	Slc38a1	4	transfac_pro__M09523	4.14	FALSE	0.0109782	cluster3
Creb3	Spock2	1	transfac_pro__M09523	4.14	FALSE	0.0128712	cluster3
Creb3	Tmeff2	1	transfac_pro__M09523	4.14	FALSE	0.00972169	cluster3
Creb3	Zbtb17	1	transfac_pro__M09523	4.14	FALSE	0.0140557	cluster3
Cux2	Smad3	2	transfac_public__M00102	4.39	FALSE	0.0135647	cluster3
Cux2	Cux1	9	taipale__CUX2_DBD_TAATCRATAN	3.4	TRUE	0.0128626	cluster3
Cux2	Dlgap2	8	taipale__CUX2_DBD_TAATCRATAN	3.4	TRUE	0.0104207	cluster3
Cux2	Dock4	8	taipale__CUX2_DBD_TAATCRATAN	3.4	TRUE	0.0133369	cluster3
Cux2	Col19a1	1	taipale_cyt_meth__CUX1_NYATYGATYN_eDBD_repr	3.39	FALSE	0.0164063	cluster3
Cux2	Col25a1	1	hocomoco__CUX2_HUMAN.H11MO.0.D	3.28	TRUE	0.00729651	cluster3
Cux2	Trps1	1	hocomoco__CUX2_HUMAN.H11MO.0.D	3.28	TRUE	0.00816385	cluster3
Dlx1	Arx	28	jaspar__MA0187.1	3.76	TRUE	0.00985591	cluster3
Dlx1	Dlx2	40	jaspar__MA0187.1	3.76	TRUE	0.0192444	cluster3
Dlx1	Gad1	49	jaspar__MA0187.1	3.76	TRUE	0.0207084	cluster3
Dlx1	Gad2	31	jaspar__MA0187.1	3.76	TRUE	0.0197371	cluster3
Dlx1	Lhx6	36	jaspar__MA0187.1	3.76	TRUE	0.0115805	cluster3
Dlx1	Nhs	46	jaspar__MA0187.1	3.76	TRUE	0.00702921	cluster3
Dlx1	Npas3	43	jaspar__MA0187.1	3.76	TRUE	0.00868078	cluster3
Dlx1	Nr2e1	51	jaspar__MA0187.1	3.76	TRUE	0.0123041	cluster3
Dlx1	Scrt1	51	jaspar__MA0187.1	3.76	TRUE	0.0126741	cluster3
Dlx1	Zfp385a	46	jaspar__MA0187.1	3.76	TRUE	0.0113227	cluster3
Dlx1	Zfp536	49	jaspar__MA0187.1	3.76	TRUE	0.0190598	cluster3
Dlx1	Kcnip1	13	cisbp__M1996	3.55	TRUE	0.0249668	cluster3
Dlx1	Prkd1	3	cisbp__M5340	3.53	FALSE	0.00876232	cluster3
Dlx1	Spock3	1	taipale_cyt_meth__LHX1_NYAATTAN_eDBD	3.35	FALSE	0.0123337	cluster3
Dlx1	Aggf1	3	transfac_pro__M01439	3.13	TRUE	0.0104259	cluster3
Dlx1	Alk	9	transfac_pro__M01439	3.13	TRUE	0.006916	cluster3
Dlx1	Arl4c	13	transfac_pro__M01439	3.13	TRUE	0.0152345	cluster3
Dlx1	Cntn6	3	transfac_pro__M01439	3.13	TRUE	0.0218423	cluster3
Dlx1	Dclk2	6	transfac_pro__M01439	3.13	TRUE	0.00888695	cluster3
Dlx1	Galntl6	4	transfac_pro__M01439	3.13	TRUE	0.0104664	cluster3
Dlx1	Limch1	1	transfac_pro__M01439	3.13	TRUE	0.0130109	cluster3
Dlx1	Maf	13	transfac_pro__M01439	3.13	TRUE	0.0238256	cluster3
Dlx1	Rbms3	14	transfac_pro__M01439	3.13	TRUE	0.018435	cluster3
Dlx1	Sema6d	24	transfac_pro__M01439	3.13	TRUE	0.00806838	cluster3
Dlx1	Tiam1	2	transfac_pro__M01439	3.13	TRUE	0.0161315	cluster3
Dlx1	Ubash3b	27	transfac_pro__M01439	3.13	TRUE	0.0182076	cluster3
Egr1	Dcaf6	10	factorbook__EGR1	4.33	TRUE	0.0126252	cluster3
Egr1	Hdac9	14	factorbook__EGR1	4.33	TRUE	0.00846704	cluster3
Egr1	Junb	13	factorbook__EGR1	4.33	TRUE	0.0162382	cluster3
Egr1	Klf9	17	factorbook__EGR1	4.33	TRUE	0.00876101	cluster3
Egr1	Mef2d	16	factorbook__EGR1	4.33	TRUE	0.0128565	cluster3
Egr1	Nfil3	13	factorbook__EGR1	4.33	TRUE	0.00850576	cluster3
Egr1	Nr3c1	15	factorbook__EGR1	4.33	TRUE	0.0113203	cluster3
Egr1	Pik3r1	16	factorbook__EGR1	4.33	TRUE	0.0144976	cluster3
Egr1	Thra	17	factorbook__EGR1	4.33	TRUE	0.0123178	cluster3
Egr1	Wasf1	15	factorbook__EGR1	4.33	TRUE	0.0112822	cluster3
Egr1	Zfand5	11	factorbook__EGR1	4.33	TRUE	0.0157599	cluster3
Egr1	Egr4	8	dbcorrdb__EGR1__ENCSR000BRG_1__m1	4.12	TRUE	0.0153182	cluster3
Egr1	Jun	7	transfac_pro__M01873	4.12	TRUE	0.0203869	cluster3
Egr1	Bhlhe40	3	dbcorrdb__EGR1__ENCSR000BJA_1__m1	3.85	TRUE	0.0151365	cluster3
Egr1	Cdh22	4	dbcorrdb__EGR1__ENCSR000BJA_1__m1	3.85	TRUE	0.00999391	cluster3
Egr1	Cdkl5	5	dbcorrdb__EGR1__ENCSR000BJA_1__m1	3.85	TRUE	0.00740353	cluster3
Egr1	Ikzf4	6	dbcorrdb__EGR1__ENCSR000BJA_1__m1	3.85	TRUE	0.00695296	cluster3
Egr1	Ldha	2	dbcorrdb__EGR1__ENCSR000BJA_1__m1	3.85	TRUE	0.0152568	cluster3
Egr1	Meis2	8	dbcorrdb__EGR1__ENCSR000BJA_1__m1	3.85	TRUE	0.00846134	cluster3
Egr1	Nr4a1	7	dbcorrdb__EGR1__ENCSR000BJA_1__m1	3.85	TRUE	0.0193907	cluster3
Egr1	Nudt4	3	dbcorrdb__EGR1__ENCSR000BJA_1__m1	3.85	TRUE	0.00880042	cluster3
Egr1	Osbpl1a	8	dbcorrdb__EGR1__ENCSR000BJA_1__m1	3.85	TRUE	0.0101869	cluster3
Egr1	Phyhip	11	dbcorrdb__EGR1__ENCSR000BJA_1__m1	3.85	TRUE	0.0123826	cluster3
Egr1	Ppp3ca	2	dbcorrdb__EGR1__ENCSR000BJA_1__m1	3.85	TRUE	0.0153702	cluster3
Egr1	Rgs7bp	1	dbcorrdb__EGR1__ENCSR000BJA_1__m1	3.85	TRUE	0.0125216	cluster3
Egr1	Rtn1	9	dbcorrdb__EGR1__ENCSR000BJA_1__m1	3.85	TRUE	0.0191981	cluster3
Egr1	Chn1	1	cisbp__M5216	3.22	FALSE	0.0172314	cluster3
Egr1	Fos	3	transfac_pro__M04950	3.07	TRUE	0.0361953	cluster3
Egr1	Mef2c	1	transfac_pro__M04950	3.07	TRUE	0.0131753	cluster3
Egr1	Mxd4	3	transfac_pro__M04950	3.07	TRUE	0.00557044	cluster3
Egr1	Thap11	1	transfac_pro__M04950	3.07	TRUE	0.00789017	cluster3
Egr1	Ube2e3	1	transfac_pro__M04950	3.07	TRUE	0.00815897	cluster3
Egr1	Ensa	1	dbcorrdb__EGR1__ENCSR000BNE_1__m1	3.06	TRUE	0.0138735	cluster3
Egr1	Itm2c	3	dbcorrdb__EGR1__ENCSR000BNE_1__m1	3.06	TRUE	0.0194589	cluster3
Egr4	Egr3	2	taipale__Egr1_mouse_DBD_mutant_DBD_NNMCGCCCMCTCANNN	3.09	FALSE	0.0136789	cluster3
Egr4	Foxg1	1	taipale__Egr1_mouse_DBD_mutant_DBD_NNMCGCCCMCTCANNN	3.09	FALSE	0.00856722	cluster3
Egr4	Npas4	1	taipale__Egr1_mouse_DBD_mutant_DBD_NNMCGCCCMCTCANNN	3.09	FALSE	0.0171405	cluster3
Egr4	Nr4a1	1	taipale__Egr1_mouse_DBD_mutant_DBD_NNMCGCCCMCTCANNN	3.09	FALSE	0.0269853	cluster3
Egr4	Nr4a2	2	taipale__Egr1_mouse_DBD_mutant_DBD_NNMCGCCCMCTCANNN	3.09	FALSE	0.012551	cluster3
Egr4	Zfp46	1	taipale__Egr1_mouse_DBD_mutant_DBD_NNMCGCCCMCTCANNN	3.09	FALSE	0.00870981	cluster3
Egr4	Zmiz1	1	taipale__Egr1_mouse_DBD_mutant_DBD_NNMCGCCCMCTCANNN	3.09	FALSE	0.0149594	cluster3
Egr4	Fosl2	1	dbcorrdb__EGR1__ENCSR000BNE_1__m1	3	FALSE	0.0150307	cluster3
Egr4	Kcnh5	1	dbcorrdb__EGR1__ENCSR000BNE_1__m1	3	FALSE	0.00843435	cluster3
Jun	Fosb	10	taipale_cyt_meth__JUN_NATGACKCATN_FL	3.83	TRUE	0.0175916	cluster3
Jun	Gria4	7	taipale_cyt_meth__JUN_NATGACKCATN_FL	3.83	TRUE	0.0129636	cluster3
Jun	Junb	5	taipale_cyt_meth__JUN_NATGACKCATN_FL	3.83	TRUE	0.0158141	cluster3
Jun	Mapre2	8	taipale_cyt_meth__JUN_NATGACKCATN_FL	3.83	TRUE	0.0183282	cluster3
Jun	Plagl1	3	taipale_cyt_meth__JUN_NATGACKCATN_FL	3.83	TRUE	0.0096516	cluster3
Jun	Prickle2	8	taipale_cyt_meth__JUN_NATGACKCATN_FL	3.83	TRUE	0.0169138	cluster3
Jun	Spdef	7	taipale_cyt_meth__JUN_NATGACKCATN_FL	3.83	TRUE	0.0094821	cluster3
Jun	Zbtb7a	7	taipale_cyt_meth__JUN_NATGACKCATN_FL	3.83	TRUE	0.00911582	cluster3
Jun	Fbxw7	6	transfac_pro__M07246	3.69	FALSE	0.0167816	cluster3
Jun	Fos	5	transfac_pro__M07246	3.69	FALSE	0.0140589	cluster3
Jun	Foxo3	6	transfac_pro__M07246	3.69	FALSE	0.0079584	cluster3
Jun	Ppp1r10	4	transfac_pro__M07246	3.69	FALSE	0.0109469	cluster3
Jun	Prnp	5	transfac_pro__M07246	3.69	FALSE	0.012146	cluster3
Jun	Rbm3	5	transfac_pro__M07246	3.69	FALSE	0.0137348	cluster3
Jun	Grin2a	3	transfac_pro__M08944	3.55	FALSE	0.0121634	cluster3
Jun	Dlgap2	6	taipale_cyt_meth__JDP2_NRTGASTCAYN_FL	3.49	FALSE	0.0111083	cluster3
Jun	Myh10	5	taipale_cyt_meth__JDP2_NRTGASTCAYN_FL	3.49	FALSE	0.0177287	cluster3
Jun	Egr4	4	taipale_cyt_meth__ATF2_NRTGAYGTMAYN_FL_meth	3.31	FALSE	0.0173165	cluster3
Jun	Mef2c	4	taipale_cyt_meth__ATF2_NRTGAYGTMAYN_FL_meth	3.31	FALSE	0.0164243	cluster3
Jun	Abcf2	3	homer__GATGACGTCA_Atf1	3.17	FALSE	0.00962591	cluster3
Jun	Cdkl5	3	homer__GATGACGTCA_Atf1	3.17	FALSE	0.0127585	cluster3
Jun	Chgb	3	homer__GATGACGTCA_Atf1	3.17	FALSE	0.0205227	cluster3
Jun	Rgs7	2	homer__GATGACGTCA_Atf1	3.17	FALSE	0.0104369	cluster3
Jun	Tgif2	3	homer__GATGACGTCA_Atf1	3.17	FALSE	0.0168676	cluster3
Jun	Camk2g	3	factorbook__CREB	3.16	FALSE	0.0108897	cluster3
Jun	Egr1	2	transfac_pro__M07312	3.08	FALSE	0.021352	cluster3
Jun	Sf1	2	transfac_pro__M07312	3.08	FALSE	0.0129284	cluster3
Jun	Atf3	9	homer__NATGTTGCAA_CEBP_AP1	3.06	TRUE	0.00897846	cluster3
Jun	Mapk10	4	homer__NATGTTGCAA_CEBP_AP1	3.06	TRUE	0.0169516	cluster3
Jun	Mxi1	10	homer__NATGTTGCAA_CEBP_AP1	3.06	TRUE	0.00740592	cluster3
Jun	Nr1d1	1	homer__NATGTTGCAA_CEBP_AP1	3.06	TRUE	0.0140653	cluster3
Jun	Rora	1	homer__NATGTTGCAA_CEBP_AP1	3.06	TRUE	0.0173701	cluster3
Junb	Btbd9	10	swissregulon__hs__ATF5_CREB3.p2	5.77	FALSE	0.0102717	cluster3
Junb	Egr1	8	swissregulon__hs__ATF5_CREB3.p2	5.77	FALSE	0.0186238	cluster3
Junb	Egr4	9	swissregulon__hs__ATF5_CREB3.p2	5.77	FALSE	0.0151325	cluster3
Junb	Fos	8	swissregulon__hs__ATF5_CREB3.p2	5.77	FALSE	0.016897	cluster3
Junb	Zfand5	8	swissregulon__hs__ATF5_CREB3.p2	5.77	FALSE	0.0128939	cluster3
Junb	Hsp90b1	2	scertf__badis.CST6	3.92	FALSE	0.012322	cluster3
Junb	Jund	6	scertf__badis.CST6	3.92	FALSE	0.0124731	cluster3
Junb	Mapre2	5	scertf__badis.CST6	3.92	FALSE	0.0125329	cluster3
Junb	Plcl2	2	scertf__badis.CST6	3.92	FALSE	0.00893867	cluster3
Junb	Zbtb5	3	scertf__badis.CST6	3.92	FALSE	0.00911078	cluster3
Junb	Scn1b	2	transfac_pro__M00917	3.71	FALSE	0.0122397	cluster3
Junb	Acsl3	1	cisbp__M6228	3.05	FALSE	0.0145081	cluster3
Mafb	Ank1	1	cisbp__M0290	3.01	FALSE	0.0133508	cluster3
Mafb	Arx	1	cisbp__M0290	3.01	FALSE	0.0133006	cluster3
Mafb	Barx2	1	cisbp__M0290	3.01	FALSE	0.0224892	cluster3
Mafb	Bcl11b	1	cisbp__M0290	3.01	FALSE	0.0150525	cluster3
Mafb	Dlx6	1	cisbp__M0290	3.01	FALSE	0.00964247	cluster3
Mafb	Lhx6	1	cisbp__M0290	3.01	FALSE	0.0233966	cluster3
Mafb	Lsamp	1	cisbp__M0290	3.01	FALSE	0.0166486	cluster3
Mafb	Mpped1	1	cisbp__M0290	3.01	FALSE	0.0137342	cluster3
Mafb	Nxph1	1	cisbp__M0290	3.01	FALSE	0.018623	cluster3
Mafb	Rftn1	1	cisbp__M0290	3.01	FALSE	0.0172761	cluster3
Mafb	Slc6a1	1	cisbp__M0290	3.01	FALSE	0.020292	cluster3
Mafb	Sox6	1	cisbp__M0290	3.01	FALSE	0.0358804	cluster3
Mafb	Ubash3b	1	cisbp__M0290	3.01	FALSE	0.0137356	cluster3
Mef2a	Id4	1	transfac_public__M00006	3.22	TRUE	0.0139113	cluster3
Mef2a	Taok3	1	transfac_public__M00006	3.22	TRUE	0.0143161	cluster3
Mef2d	Adcy1	8	cisbp__M5617	4.14	TRUE	0.00909172	cluster3
Mef2d	Nr1d2	7	cisbp__M5617	4.14	TRUE	0.00634354	cluster3
Mef2d	Prkag2	8	cisbp__M5617	4.14	TRUE	0.011326	cluster3
Mef2d	Mbnl2	4	taipale__MEF2D_DBD_NCTAWAAATAGM	3.98	TRUE	0.0108239	cluster3
Mef2d	Zfp672	5	taipale__MEF2D_DBD_NCTAWAAATAGM	3.98	TRUE	0.00804266	cluster3
Mef2d	Crebzf	1	cisbp__M6341	3.69	FALSE	0.0156743	cluster3
Mef2d	Bcl11a	1	neph__UW.Motif.0034	3.28	FALSE	0.00880118	cluster3
Mef2d	Klf5	1	neph__UW.Motif.0034	3.28	FALSE	0.00849247	cluster3
Mef2d	Mecp2	1	neph__UW.Motif.0034	3.28	FALSE	0.00772402	cluster3
Mef2d	Pin1	1	neph__UW.Motif.0034	3.28	FALSE	0.0104927	cluster3
Mef2d	Plagl1	1	neph__UW.Motif.0034	3.28	FALSE	0.00821975	cluster3
Mef2d	Rasgrf2	1	neph__UW.Motif.0034	3.28	FALSE	0.0122147	cluster3
Mef2d	Rhobtb2	1	neph__UW.Motif.0034	3.28	FALSE	0.00835436	cluster3
Mef2d	Scn1b	1	neph__UW.Motif.0034	3.28	FALSE	0.0110149	cluster3
Mef2d	Sf1	1	neph__UW.Motif.0034	3.28	FALSE	0.0121329	cluster3
Mef2d	Zfp574	1	neph__UW.Motif.0034	3.28	FALSE	0.00755672	cluster3
Mef2d	Zfp597	1	neph__UW.Motif.0034	3.28	FALSE	0.00585297	cluster3
Nf1	Gls	7	dbcorrdb__FOXA2__ENCSR000BNI_1__m1	4.34	FALSE	0.0147787	cluster3
Nf1	Hivep2	7	dbcorrdb__FOXA2__ENCSR000BNI_1__m1	4.34	FALSE	0.0114572	cluster3
Nf1	Sorl1	7	dbcorrdb__FOXA2__ENCSR000BNI_1__m1	4.34	FALSE	0.0105323	cluster3
Nf1	Unc5c	5	dbcorrdb__FOXA2__ENCSR000BNI_1__m1	4.34	FALSE	0.0125425	cluster3
Nfix	Baiap2	2	taipale_cyt_meth__NFIX_NTTGGCNNNNTGCCARN_FL_repr	3.72	TRUE	0.0269055	cluster3
Nfix	Cnr1	2	taipale_cyt_meth__NFIX_NTTGGCNNNNTGCCARN_FL_repr	3.72	TRUE	0.011982	cluster3
Nfix	Cplx2	2	taipale_cyt_meth__NFIX_NTTGGCNNNNTGCCARN_FL_repr	3.72	TRUE	0.0237713	cluster3
Nfix	Dab1	2	taipale_cyt_meth__NFIX_NTTGGCNNNNTGCCARN_FL_repr	3.72	TRUE	0.011067	cluster3
Nfix	Dgkb	2	taipale_cyt_meth__NFIX_NTTGGCNNNNTGCCARN_FL_repr	3.72	TRUE	0.0123599	cluster3
Nfix	Enc1	2	taipale_cyt_meth__NFIX_NTTGGCNNNNTGCCARN_FL_repr	3.72	TRUE	0.0155161	cluster3
Nfix	Hpcal1	2	taipale_cyt_meth__NFIX_NTTGGCNNNNTGCCARN_FL_repr	3.72	TRUE	0.0160211	cluster3
Nfix	Neurod2	2	taipale_cyt_meth__NFIX_NTTGGCNNNNTGCCARN_FL_repr	3.72	TRUE	0.0212921	cluster3
Nfix	Pcsk2	2	taipale_cyt_meth__NFIX_NTTGGCNNNNTGCCARN_FL_repr	3.72	TRUE	0.0250896	cluster3
Nfix	Rims3	2	taipale_cyt_meth__NFIX_NTTGGCNNNNTGCCARN_FL_repr	3.72	TRUE	0.0197946	cluster3
Nfix	Satb2	2	taipale_cyt_meth__NFIX_NTTGGCNNNNTGCCARN_FL_repr	3.72	TRUE	0.0170981	cluster3
Nfix	Zbtb16	2	taipale_cyt_meth__NFIX_NTTGGCNNNNTGCCARN_FL_repr	3.72	TRUE	0.00853494	cluster3
Srebf2	Cacna1e	1	dbcorrdb__MAX__ENCSR000BLP_1__m1	3.36	FALSE	0.0217101	cluster3
Srebf2	Kcnq5	1	dbcorrdb__MAX__ENCSR000BLP_1__m1	3.36	FALSE	0.0121342	cluster3
Srebf2	Zmat4	1	dbcorrdb__MAX__ENCSR000BLP_1__m1	3.36	FALSE	0.0111251	cluster3
Srebf2	Camkv	2	dbcorrdb__SREBF2__ENCSR000DYT_1__m9	3.06	TRUE	0.00962511	cluster3
Srebf2	Chrm3	1	dbcorrdb__SREBF2__ENCSR000DYT_1__m9	3.06	TRUE	0.0108143	cluster3
Srebf2	Dclk1	1	dbcorrdb__SREBF2__ENCSR000DYT_1__m9	3.06	TRUE	0.0156082	cluster3
Srebf2	Grid2	1	dbcorrdb__SREBF2__ENCSR000DYT_1__m9	3.06	TRUE	0.00728033	cluster3
Srebf2	Lingo2	1	dbcorrdb__SREBF2__ENCSR000DYT_1__m9	3.06	TRUE	0.0160406	cluster3
Srebf2	Mxd4	1	dbcorrdb__SREBF2__ENCSR000DYT_1__m9	3.06	TRUE	0.0046456	cluster3
Srebf2	Ptprn2	1	dbcorrdb__SREBF2__ENCSR000DYT_1__m9	3.06	TRUE	0.00897689	cluster3
Srebf2	Scn3b	1	dbcorrdb__SREBF2__ENCSR000DYT_1__m9	3.06	TRUE	0.0129825	cluster3
Srebf2	Synpr	1	dbcorrdb__SREBF2__ENCSR000DYT_1__m9	3.06	TRUE	0.0110869	cluster3
Srebf2	Timp2	1	dbcorrdb__SREBF2__ENCSR000DYT_1__m9	3.06	TRUE	0.0110866	cluster3
Srebf2	Trhde	1	dbcorrdb__SREBF2__ENCSR000DYT_1__m9	3.06	TRUE	0.00925592	cluster3
Srebf2	Zbtb16	1	dbcorrdb__SREBF2__ENCSR000DYT_1__m9	3.06	TRUE	0.01281	cluster3
Zc3h11a	Aak1	1	dbcorrdb__RAD21__ENCSR000EHX_1__m7	3.92	FALSE	0.0178323	cluster3
Zc3h11a	Ahctf1	1	dbcorrdb__RAD21__ENCSR000EHX_1__m7	3.92	FALSE	0.0102878	cluster3
Zc3h11a	Atp6v0a1	1	dbcorrdb__RAD21__ENCSR000EHX_1__m7	3.92	FALSE	0.0156302	cluster3
Zc3h11a	Dcaf6	1	dbcorrdb__RAD21__ENCSR000EHX_1__m7	3.92	FALSE	0.0100161	cluster3
Zc3h11a	Gtf2i	1	dbcorrdb__RAD21__ENCSR000EHX_1__m7	3.92	FALSE	0.0113164	cluster3
Zc3h11a	Kcnt1	1	dbcorrdb__RAD21__ENCSR000EHX_1__m7	3.92	FALSE	0.0120737	cluster3
Zc3h11a	Myrip	1	dbcorrdb__RAD21__ENCSR000EHX_1__m7	3.92	FALSE	0.00982605	cluster3
Zc3h11a	Nr1d1	1	dbcorrdb__RAD21__ENCSR000EHX_1__m7	3.92	FALSE	0.014554	cluster3
Zc3h11a	Nrcam	1	dbcorrdb__RAD21__ENCSR000EHX_1__m7	3.92	FALSE	0.0126367	cluster3
Zc3h11a	Ntrk2	1	dbcorrdb__RAD21__ENCSR000EHX_1__m7	3.92	FALSE	0.0117635	cluster3
Zc3h11a	Ppp2r5c	1	dbcorrdb__RAD21__ENCSR000EHX_1__m7	3.92	FALSE	0.0106575	cluster3
Zc3h11a	Rbm5	1	dbcorrdb__RAD21__ENCSR000EHX_1__m7	3.92	FALSE	0.0178389	cluster3
Zc3h11a	Reep1	1	dbcorrdb__RAD21__ENCSR000EHX_1__m7	3.92	FALSE	0.00860531	cluster3
Zc3h11a	Rfx1	1	dbcorrdb__RAD21__ENCSR000EHX_1__m7	3.92	FALSE	0.0099065	cluster3
Zc3h11a	Rora	1	dbcorrdb__RAD21__ENCSR000EHX_1__m7	3.92	FALSE	0.00969862	cluster3
Zc3h11a	Sobp	1	dbcorrdb__RAD21__ENCSR000EHX_1__m7	3.92	FALSE	0.00606549	cluster3
Zc3h11a	Srrm4	1	dbcorrdb__RAD21__ENCSR000EHX_1__m7	3.92	FALSE	0.0164366	cluster3
Zc3h11a	Stxbp5l	1	dbcorrdb__RAD21__ENCSR000EHX_1__m7	3.92	FALSE	0.0134364	cluster3
Zc3h11a	Synj2	1	dbcorrdb__RAD21__ENCSR000EHX_1__m7	3.92	FALSE	0.00753399	cluster3
Zc3h11a	Tshz3	1	dbcorrdb__RAD21__ENCSR000EHX_1__m7	3.92	FALSE	0.0119734	cluster3
Zc3h11a	Ubtf	1	dbcorrdb__RAD21__ENCSR000EHX_1__m7	3.92	FALSE	0.00773385	cluster3
Zc3h11a	Zfp628	1	dbcorrdb__RAD21__ENCSR000EHX_1__m7	3.92	FALSE	0.00784709	cluster3
Arnt	Ikzf1	1	jaspar__MA0006.1	4.18	TRUE	0.0180759	cluster4
Arnt	Lrfn2	2	jaspar__MA0006.1	4.18	TRUE	0.0118121	cluster4
Arnt	Ryr2	2	jaspar__MA0006.1	4.18	TRUE	0.0108598	cluster4
Arnt	Zfp664	2	jaspar__MA0006.1	4.18	TRUE	0.00861972	cluster4
Arnt	Ppfia2	1	swissregulon__hs__AHR_ARNT_ARNT2.p2	3.89	TRUE	0.0118846	cluster4
Atf4	Atf5	1	taipale_tf_pairs__CEBPG_ATF4_NNATGAYGCAAT_CAP	3.22	TRUE	0.00866688	cluster4
Atf4	Eif1	3	taipale_tf_pairs__CEBPG_ATF4_NNATGAYGCAAT_CAP	3.22	TRUE	0.0208009	cluster4
Atf4	Gnas	2	taipale_tf_pairs__CEBPG_ATF4_NNATGAYGCAAT_CAP	3.22	TRUE	0.00943527	cluster4
Atf4	Hspa5	2	taipale_tf_pairs__CEBPG_ATF4_NNATGAYGCAAT_CAP	3.22	TRUE	0.0143487	cluster4
Atf4	Arl4c	1	swissregulon__hs__ATF4.p2	3.15	TRUE	0.0161516	cluster4
Atf4	Camk2n1	1	swissregulon__hs__ATF4.p2	3.15	TRUE	0.018865	cluster4
Atf4	Gabarapl1	1	swissregulon__hs__ATF4.p2	3.15	TRUE	0.0179703	cluster4
Atf4	Iscu	1	swissregulon__hs__ATF4.p2	3.15	TRUE	0.0147983	cluster4
Atf4	Map1lc3a	2	swissregulon__hs__ATF4.p2	3.15	TRUE	0.0173889	cluster4
Atf4	Ubc	1	swissregulon__hs__ATF4.p2	3.15	TRUE	0.0175583	cluster4
Atf4	Ypel3	1	cisbp__M6153	3.05	FALSE	0.0144561	cluster4
Clk1	Auts2	1	hdpi__CLK1	5.45	TRUE	0.0168198	cluster4
Clk1	Cacna1e	1	hdpi__CLK1	5.45	TRUE	0.0123867	cluster4
Clk1	Cacnb2	1	hdpi__CLK1	5.45	TRUE	0.00909008	cluster4
Clk1	Cdh10	1	hdpi__CLK1	5.45	TRUE	0.0123986	cluster4
Clk1	Cdkl5	1	hdpi__CLK1	5.45	TRUE	0.00897077	cluster4
Clk1	Cntn4	1	hdpi__CLK1	5.45	TRUE	0.0105872	cluster4
Clk1	Csmd3	1	hdpi__CLK1	5.45	TRUE	0.0130356	cluster4
Clk1	Ctnna2	1	hdpi__CLK1	5.45	TRUE	0.00925568	cluster4
Clk1	Cttnbp2	1	hdpi__CLK1	5.45	TRUE	0.0217472	cluster4
Clk1	Dmd	1	hdpi__CLK1	5.45	TRUE	0.0170591	cluster4
Clk1	Dpp10	1	hdpi__CLK1	5.45	TRUE	0.0128801	cluster4
Clk1	Gphn	1	hdpi__CLK1	5.45	TRUE	0.0137738	cluster4
Clk1	Gria2	1	hdpi__CLK1	5.45	TRUE	0.035942	cluster4
Clk1	Gria3	1	hdpi__CLK1	5.45	TRUE	0.0101402	cluster4
Clk1	Gria4	1	hdpi__CLK1	5.45	TRUE	0.0167201	cluster4
Clk1	Grik2	1	hdpi__CLK1	5.45	TRUE	0.0256306	cluster4
Clk1	Grm7	1	hdpi__CLK1	5.45	TRUE	0.00977802	cluster4
Clk1	Il1rapl1	1	hdpi__CLK1	5.45	TRUE	0.0123715	cluster4
Clk1	Kcnip4	1	hdpi__CLK1	5.45	TRUE	0.0147975	cluster4
Clk1	Pcdh7	1	hdpi__CLK1	5.45	TRUE	0.0131748	cluster4
Clk1	Plxna2	1	hdpi__CLK1	5.45	TRUE	0.0190756	cluster4
Clk1	Ppm1e	1	hdpi__CLK1	5.45	TRUE	0.00742105	cluster4
Clk1	Ptprd	1	hdpi__CLK1	5.45	TRUE	0.012559	cluster4
Clk1	Rfx7	1	hdpi__CLK1	5.45	TRUE	0.0164217	cluster4
Clk1	Scg2	1	hdpi__CLK1	5.45	TRUE	0.0137596	cluster4
Clk1	Scn3a	1	hdpi__CLK1	5.45	TRUE	0.0153413	cluster4
Clk1	Tcf4	1	hdpi__CLK1	5.45	TRUE	0.0174179	cluster4
Clk1	Trio	1	hdpi__CLK1	5.45	TRUE	0.0168553	cluster4
Clk1	Uggt2	1	hdpi__CLK1	5.45	TRUE	0.0102479	cluster4
Cux2	Dab2	2	cisbp__M5695	3.14	FALSE	0.00981933	cluster4
Cux2	Dock4	2	cisbp__M5695	3.14	FALSE	0.012811	cluster4
Cux2	Efna5	2	cisbp__M5695	3.14	FALSE	0.0105516	cluster4
Cux2	Spats2l	2	cisbp__M5695	3.14	FALSE	0.00963313	cluster4
Cux2	Tshz3	2	cisbp__M5695	3.14	FALSE	0.0138622	cluster4
Dlx1	Isl1	1	hocomoco__DLX6_HUMAN.H11MO.0.D	3.59	FALSE	0.0216956	cluster4
Dlx1	Mybl2	9	taipale_cyt_meth__DLX3_NYAATTAN_eDBD	3.48	FALSE	0.00980896	cluster4
Dlx1	Arx	31	cisbp__M1996	3.38	TRUE	0.0129216	cluster4
Dlx1	Dlx2	38	cisbp__M1996	3.38	TRUE	0.024723	cluster4
Dlx1	Gad1	38	cisbp__M1996	3.38	TRUE	0.0290008	cluster4
Dlx1	Gad2	30	cisbp__M1996	3.38	TRUE	0.0113656	cluster4
Dlx1	Nr2e1	38	cisbp__M1996	3.38	TRUE	0.01369	cluster4
Dlx1	Rora	30	cisbp__M1996	3.38	TRUE	0.0114651	cluster4
Dlx1	Slc6a1	11	cisbp__M1996	3.38	TRUE	0.019735	cluster4
Dlx1	Foxg1	21	flyfactorsurvey__Dll_Cell_FBgn0000157	3.3	TRUE	0.00534257	cluster4
Dlx1	Dlx5	19	taipale_cyt_meth__DLX1_NYAATTAN_FL	3.26	TRUE	0.0107163	cluster4
Dlx1	Rab3c	22	taipale_cyt_meth__DLX1_NYAATTAN_FL	3.26	TRUE	0.00865089	cluster4
Dlx1	Rbms3	18	taipale_cyt_meth__DLX1_NYAATTAN_FL	3.26	TRUE	0.0129994	cluster4
Dlx1	Thsd7b	19	taipale_cyt_meth__DLX1_NYAATTAN_FL	3.26	TRUE	0.0085461	cluster4
Egr1	Camta1	7	transfac_pro__M03893	3.9	FALSE	0.0253196	cluster4
Egr1	Ckb	7	transfac_pro__M03893	3.9	FALSE	0.022051	cluster4
Egr1	Fos	3	transfac_pro__M03893	3.9	FALSE	0.024215	cluster4
Egr1	Gapdh	8	transfac_pro__M03893	3.9	FALSE	0.0222837	cluster4
Egr1	Bcl11a	14	cisbp__M0419	3.65	TRUE	0.0151477	cluster4
Egr1	Cfl1	13	cisbp__M0419	3.65	TRUE	0.0238934	cluster4
Egr1	Fosb	14	cisbp__M0419	3.65	TRUE	0.0115433	cluster4
Egr1	Gnao1	14	cisbp__M0419	3.65	TRUE	0.0124605	cluster4
Egr1	Jun	12	cisbp__M0419	3.65	TRUE	0.0205822	cluster4
Egr1	Klf9	14	cisbp__M0419	3.65	TRUE	0.0167899	cluster4
Egr1	Pik3r1	14	cisbp__M0419	3.65	TRUE	0.00892691	cluster4
Egr1	Vsnl1	10	cisbp__M0419	3.65	TRUE	0.0159755	cluster4
Egr1	Ckmt1	7	transfac_pro__M00933	3.64	FALSE	0.00797618	cluster4
Egr1	Cpe	3	transfac_pro__M00933	3.64	FALSE	0.022169	cluster4
Egr1	Actr2	10	transfac_pro__M07354	3.5	TRUE	0.0124637	cluster4
Egr1	Aplp1	7	transfac_pro__M07354	3.5	TRUE	0.0152065	cluster4
Egr1	Bhlhe40	12	transfac_pro__M07354	3.5	TRUE	0.0150355	cluster4
Egr1	Calm1	9	transfac_pro__M07354	3.5	TRUE	0.0260475	cluster4
Egr1	Ccni	9	transfac_pro__M07354	3.5	TRUE	0.00945643	cluster4
Egr1	Cdk5r1	8	transfac_pro__M07354	3.5	TRUE	0.0126583	cluster4
Egr1	Dynll1	6	transfac_pro__M07354	3.5	TRUE	0.0158153	cluster4
Egr1	Egr4	7	transfac_pro__M07354	3.5	TRUE	0.0155974	cluster4
Egr1	Ensa	4	transfac_pro__M07354	3.5	TRUE	0.0158125	cluster4
Egr1	Gnal	3	transfac_pro__M07354	3.5	TRUE	0.00873731	cluster4
Egr1	Gtf2b	2	transfac_pro__M07354	3.5	TRUE	0.00747175	cluster4
Egr1	Junb	12	transfac_pro__M07354	3.5	TRUE	0.0162945	cluster4
Egr1	Klf6	11	transfac_pro__M07354	3.5	TRUE	0.0149181	cluster4
Egr1	Morf4l1	11	transfac_pro__M07354	3.5	TRUE	0.0153938	cluster4
Egr1	Nr4a1	10	transfac_pro__M07354	3.5	TRUE	0.012432	cluster4
Egr1	Rtn1	10	transfac_pro__M07354	3.5	TRUE	0.0194749	cluster4
Egr1	Ywhae	6	transfac_pro__M07354	3.5	TRUE	0.019718	cluster4
Egr1	Actg1	9	transfac_pro__M01873	3.04	TRUE	0.0251964	cluster4
Egr1	Itm2c	8	transfac_pro__M01873	3.04	TRUE	0.0125012	cluster4
Egr1	Tuba1b	1	transfac_pro__M01873	3.04	TRUE	0.0225659	cluster4
Fos	Apbb1	3	cisbp__M0287	5.02	FALSE	0.0157948	cluster4
Fos	Bcl11a	35	cisbp__M0287	5.02	FALSE	0.00913636	cluster4
Fos	Fosb	28	cisbp__M0287	5.02	FALSE	0.0219213	cluster4
Fos	Jun	14	cisbp__M0287	5.02	FALSE	0.0233491	cluster4
Fos	Jund	12	cisbp__M0287	5.02	FALSE	0.0164808	cluster4
Fos	Klf6	14	cisbp__M0287	5.02	FALSE	0.0127631	cluster4
Fos	Klf9	22	cisbp__M0287	5.02	FALSE	0.0121319	cluster4
Fos	Ncdn	10	cisbp__M0287	5.02	FALSE	0.0133927	cluster4
Fos	Phf21a	34	cisbp__M0287	5.02	FALSE	0.0074792	cluster4
Fos	Syn1	14	cisbp__M0287	5.02	FALSE	0.013308	cluster4
Fos	Tubb2a	11	cisbp__M0287	5.02	FALSE	0.0213531	cluster4
Fos	Zbtb7a	34	cisbp__M0287	5.02	FALSE	0.0105492	cluster4
Fos	Junb	30	hocomoco__SP4_HUMAN.H11MO.0.A	4.3	FALSE	0.0186835	cluster4
Fos	Pja2	24	hocomoco__SP4_HUMAN.H11MO.0.A	4.3	FALSE	0.0117177	cluster4
Fos	Rps19	15	hocomoco__SP4_HUMAN.H11MO.0.A	4.3	FALSE	0.0246571	cluster4
Fos	Tsc22d1	27	hocomoco__SP4_HUMAN.H11MO.0.A	4.3	FALSE	0.0146135	cluster4
Fos	Dmrt2	13	cisbp__M0341	4.24	FALSE	0.0105517	cluster4
Fos	Gabarapl1	13	cisbp__M0341	4.24	FALSE	0.017423	cluster4
Fos	Tuba4a	14	cisbp__M0341	4.24	FALSE	0.0118489	cluster4
Fos	Actr2	8	transfac_pro__M01219	4	FALSE	0.0116108	cluster4
Fos	Ccni	11	transfac_pro__M01219	4	FALSE	0.0158089	cluster4
Fos	Cpe	2	transfac_pro__M01219	4	FALSE	0.0206969	cluster4
Fos	Egr1	14	transfac_pro__M01219	4	FALSE	0.0376529	cluster4
Fos	Hspa8	7	transfac_pro__M01219	4	FALSE	0.0190463	cluster4
Fos	Nisch	4	transfac_pro__M01219	4	FALSE	0.0171108	cluster4
Fos	Stxbp1	8	transfac_pro__M01219	4	FALSE	0.0208782	cluster4
Fos	Zfp637	1	transfac_pro__M01219	4	FALSE	0.0099354	cluster4
Fos	Ensa	4	dbcorrdb__EGR1__ENCSR000BJA_1__m1	3.64	FALSE	0.0155568	cluster4
Fos	Gabarapl2	9	dbcorrdb__EGR1__ENCSR000BJA_1__m1	3.64	FALSE	0.0213435	cluster4
Fos	Got1	1	dbcorrdb__EGR1__ENCSR000BJA_1__m1	3.64	FALSE	0.0163357	cluster4
Fos	Vps72	2	dbcorrdb__EGR1__ENCSR000BJA_1__m1	3.64	FALSE	0.007285	cluster4
Fos	Prkar1a	4	transfac_pro__M00916	3.52	FALSE	0.0194177	cluster4
Fos	Ubc	5	transfac_pro__M00916	3.52	FALSE	0.0207097	cluster4
Fos	Zfp74	2	dbcorrdb__BRF2__ENCSR000DNV_1__m2	3.51	FALSE	0.00845133	cluster4
Fos	Map2k1	4	transfac_pro__M07312	3.39	FALSE	0.0109768	cluster4
Fos	Spock1	1	transfac_pro__M07312	3.39	FALSE	0.0148198	cluster4
Fos	Usp11	2	transfac_pro__M07312	3.39	FALSE	0.0078624	cluster4
Gm14305	Apba2	1	dbcorrdb__MYC__ENCSR000EZD_1__m1	3.07	FALSE	0.00799341	cluster4
Gm14305	Scrt1	1	dbcorrdb__MYC__ENCSR000EZD_1__m1	3.07	FALSE	0.00603228	cluster4
Gm14305	Thra	1	dbcorrdb__MYC__ENCSR000EZD_1__m1	3.07	FALSE	0.0105085	cluster4
Gm14305	Trhde	1	dbcorrdb__MYC__ENCSR000EZD_1__m1	3.07	FALSE	0.00768651	cluster4
Hmgb1	Dab1	2	cisbp__M1167	3.77	FALSE	0.00789107	cluster4
Hmgb1	Phyhipl	2	cisbp__M1167	3.77	FALSE	0.0130596	cluster4
Hmgb1	Sv2c	2	cisbp__M1167	3.77	FALSE	0.012626	cluster4
Hmgb1	Pgm2l1	3	swissregulon__sacCer__NHP6B	3	TRUE	0.0073065	cluster4
Mef2a	Camk2g	4	transfac_public__M00006	4.43	TRUE	0.0112644	cluster4
Mef2a	Elavl2	1	transfac_public__M00006	4.43	TRUE	0.0158646	cluster4
Mef2a	Klf7	4	transfac_public__M00006	4.43	TRUE	0.00883502	cluster4
Mef2a	Smad2	1	transfac_public__M00006	4.43	TRUE	0.00735776	cluster4
Mef2a	Tshz3	2	transfac_public__M00006	4.43	TRUE	0.00798874	cluster4
Mef2a	Zfp821	1	cisbp__M4694	3.52	TRUE	0.0062956	cluster4
Mef2c	Adcy1	5	cisbp__M2297	3.56	TRUE	0.0112231	cluster4
Mef2c	Atp2b2	5	cisbp__M2297	3.56	TRUE	0.0163601	cluster4
Mef2c	Chn1	3	cisbp__M2297	3.56	TRUE	0.0127602	cluster4
Mef2c	Cyfip2	5	cisbp__M2297	3.56	TRUE	0.0236452	cluster4
Mef2c	Fbxw7	3	cisbp__M2297	3.56	TRUE	0.0100352	cluster4
Mef2c	Fgf12	3	cisbp__M2297	3.56	TRUE	0.0101918	cluster4
Mef2c	Kcnh7	5	cisbp__M2297	3.56	TRUE	0.0143649	cluster4
Mef2c	Olfm1	5	cisbp__M2297	3.56	TRUE	0.0233626	cluster4
Mef2c	Plcxd3	4	cisbp__M2297	3.56	TRUE	0.00990156	cluster4
Mef2c	Prickle1	3	cisbp__M2297	3.56	TRUE	0.00913448	cluster4
Mef2c	Prmt8	5	cisbp__M2297	3.56	TRUE	0.00855838	cluster4
Mef2c	Thrb	3	cisbp__M2297	3.56	TRUE	0.0105698	cluster4
Mef2c	Zfand5	5	cisbp__M2297	3.56	TRUE	0.0127885	cluster4
Mef2c	Anks1b	1	cisbp__M2174	3.29	TRUE	0.0167924	cluster4
Mef2c	Arhgap32	1	cisbp__M2174	3.29	TRUE	0.00978972	cluster4
Mef2c	Atp2b1	1	cisbp__M2174	3.29	TRUE	0.0179965	cluster4
Mef2c	Cdkl5	1	cisbp__M2174	3.29	TRUE	0.00654799	cluster4
Mef2c	Cnot4	1	cisbp__M2174	3.29	TRUE	0.00668625	cluster4
Mef2c	Cux1	1	cisbp__M2174	3.29	TRUE	0.00956332	cluster4
Mef2c	Dr1	3	cisbp__M2174	3.29	TRUE	0.00845138	cluster4
Mef2c	Gtf2f1	1	cisbp__M2174	3.29	TRUE	0.0114479	cluster4
Mef2c	Mbnl2	3	cisbp__M2174	3.29	TRUE	0.0164213	cluster4
Mef2c	Ndfip2	1	cisbp__M2174	3.29	TRUE	0.0108498	cluster4
Mef2c	Nrcam	1	cisbp__M2174	3.29	TRUE	0.0187653	cluster4
Mef2c	Pacsin1	1	cisbp__M2174	3.29	TRUE	0.013649	cluster4
Mef2c	Pik3r1	3	cisbp__M2174	3.29	TRUE	0.00947062	cluster4
Mef2c	Ptprd	1	cisbp__M2174	3.29	TRUE	0.0121765	cluster4
Mef2c	Rtf1	1	cisbp__M2174	3.29	TRUE	0.00794927	cluster4
Mef2c	Syn2	1	cisbp__M2174	3.29	TRUE	0.018775	cluster4
Mef2c	Ube2e3	1	cisbp__M2174	3.29	TRUE	0.0149471	cluster4
Mlxip	Nin	1	transfac_pro__M07636	3.1	FALSE	0.0141494	cluster4
Mlxip	Sin3a	1	transfac_pro__M07636	3.1	FALSE	0.0138013	cluster4
Mlxip	Ssx2ip	1	transfac_pro__M07636	3.1	FALSE	0.0112498	cluster4
Mlxip	Tef	1	transfac_pro__M07636	3.1	FALSE	0.00688668	cluster4
Mlxip	Zbtb17	1	transfac_pro__M07636	3.1	FALSE	0.00707641	cluster4
Mlxip	Zcchc14	1	transfac_pro__M07636	3.1	FALSE	0.00717222	cluster4
Mlxip	Zeb1	1	transfac_pro__M07636	3.1	FALSE	0.0119307	cluster4
Mlxip	Zzz3	1	transfac_pro__M07636	3.1	FALSE	0.0141759	cluster4
Nfat5	Alcam	1	taipale_cyt_meth__NFAT5_NYGGAAANNTACN_eDBD	3.33	TRUE	0.00719394	cluster4
Nfat5	Sgk1	1	taipale_cyt_meth__NFAT5_NYGGAAANNTACN_eDBD	3.33	TRUE	0.00735173	cluster4
Nfat5	Trerf1	1	taipale_cyt_meth__NFAT5_NYGGAAANNTACN_eDBD	3.33	TRUE	0.0101618	cluster4
Nfix	Adarb2	1	hdpi__NFIX	3.47	TRUE	0.041647	cluster4
Nfix	Arpp21	1	hdpi__NFIX	3.47	TRUE	0.0246117	cluster4
Nfix	Cacna2d1	1	hdpi__NFIX	3.47	TRUE	0.0200216	cluster4
Nfix	Chrna7	1	hdpi__NFIX	3.47	TRUE	0.00881666	cluster4
Nfix	Cxcl14	1	hdpi__NFIX	3.47	TRUE	0.0108053	cluster4
Nfix	Dab1	1	hdpi__NFIX	3.47	TRUE	0.00876322	cluster4
Nfix	Dkk3	1	hdpi__NFIX	3.47	TRUE	0.0115811	cluster4
Nfix	Egfr	1	hdpi__NFIX	3.47	TRUE	0.0119256	cluster4
Nfix	Gng4	1	hdpi__NFIX	3.47	TRUE	0.00617169	cluster4
Nfix	Id2	1	hdpi__NFIX	3.47	TRUE	0.0105666	cluster4
Nfix	Kcnt2	1	hdpi__NFIX	3.47	TRUE	0.00968652	cluster4
Nfix	Kit	1	hdpi__NFIX	3.47	TRUE	0.0245667	cluster4
Nfix	Myf6	1	hdpi__NFIX	3.47	TRUE	0.0248714	cluster4
Nfix	Nfia	1	hdpi__NFIX	3.47	TRUE	0.0115026	cluster4
Nfix	Nfib	1	hdpi__NFIX	3.47	TRUE	0.0296346	cluster4
Nfix	Nr2e1	1	hdpi__NFIX	3.47	TRUE	0.00926215	cluster4
Nfix	Pde4b	1	hdpi__NFIX	3.47	TRUE	0.0128186	cluster4
Nfix	Prox1	1	hdpi__NFIX	3.47	TRUE	0.0339552	cluster4
Nfix	Sall1	1	hdpi__NFIX	3.47	TRUE	0.0271428	cluster4
Nfix	Sorcs1	1	hdpi__NFIX	3.47	TRUE	0.0203763	cluster4
Nfix	Vip	1	hdpi__NFIX	3.47	TRUE	0.0164063	cluster4
Npdc1	Aig1	5	hocomoco__ATF1_HUMAN.H11MO.0.B	3.57	FALSE	0.0132531	cluster4
Npdc1	Atp1b1	1	hocomoco__ATF1_HUMAN.H11MO.0.B	3.57	FALSE	0.0250971	cluster4
Npdc1	Atp6v0a1	6	hocomoco__ATF1_HUMAN.H11MO.0.B	3.57	FALSE	0.0171417	cluster4
Npdc1	Btbd9	3	hocomoco__ATF1_HUMAN.H11MO.0.B	3.57	FALSE	0.0119604	cluster4
Npdc1	Faim2	6	hocomoco__ATF1_HUMAN.H11MO.0.B	3.57	FALSE	0.0251417	cluster4
Npdc1	Gtf2f1	3	hocomoco__ATF1_HUMAN.H11MO.0.B	3.57	FALSE	0.0152609	cluster4
Npdc1	Kif5c	5	hocomoco__ATF1_HUMAN.H11MO.0.B	3.57	FALSE	0.0147003	cluster4
Npdc1	Lrp1b	1	hocomoco__ATF1_HUMAN.H11MO.0.B	3.57	FALSE	0.0173292	cluster4
Npdc1	Ociad1	4	hocomoco__ATF1_HUMAN.H11MO.0.B	3.57	FALSE	0.012783	cluster4
Npdc1	Ptprs	6	hocomoco__ATF1_HUMAN.H11MO.0.B	3.57	FALSE	0.0252912	cluster4
Npdc1	Rtn4	2	hocomoco__ATF1_HUMAN.H11MO.0.B	3.57	FALSE	0.0115686	cluster4
Npdc1	Syp	6	hocomoco__ATF1_HUMAN.H11MO.0.B	3.57	FALSE	0.0231931	cluster4
Npdc1	Syt11	7	hocomoco__ATF1_HUMAN.H11MO.0.B	3.57	FALSE	0.0192314	cluster4
Npdc1	Traf4	7	hocomoco__ATF1_HUMAN.H11MO.0.B	3.57	FALSE	0.00719222	cluster4
Npdc1	Adcy2	1	taipale_cyt_meth__FOS_NRTGAYGTCAYN_eDBD_meth	3.32	FALSE	0.00569627	cluster4
Npdc1	Atp6v1b2	1	taipale_cyt_meth__FOS_NRTGAYGTCAYN_eDBD_meth	3.32	FALSE	0.0161353	cluster4
Npdc1	Cdh9	1	taipale_cyt_meth__FOS_NRTGAYGTCAYN_eDBD_meth	3.32	FALSE	0.00707096	cluster4
Npdc1	Chl1	1	taipale_cyt_meth__FOS_NRTGAYGTCAYN_eDBD_meth	3.32	FALSE	0.0183801	cluster4
Npdc1	Cltc	1	taipale_cyt_meth__FOS_NRTGAYGTCAYN_eDBD_meth	3.32	FALSE	0.0134157	cluster4
Npdc1	Dlgap1	1	taipale_cyt_meth__FOS_NRTGAYGTCAYN_eDBD_meth	3.32	FALSE	0.0222966	cluster4
Npdc1	Gabrb3	1	taipale_cyt_meth__FOS_NRTGAYGTCAYN_eDBD_meth	3.32	FALSE	0.00683576	cluster4
Npdc1	Kcnip1	1	taipale_cyt_meth__FOS_NRTGAYGTCAYN_eDBD_meth	3.32	FALSE	0.0119878	cluster4
Npdc1	Ndfip1	1	taipale_cyt_meth__FOS_NRTGAYGTCAYN_eDBD_meth	3.32	FALSE	0.0196364	cluster4
Npdc1	Prnp	2	taipale_cyt_meth__FOS_NRTGAYGTCAYN_eDBD_meth	3.32	FALSE	0.018633	cluster4
Npdc1	Reep1	1	taipale_cyt_meth__FOS_NRTGAYGTCAYN_eDBD_meth	3.32	FALSE	0.00844824	cluster4
Npdc1	Sipa1l1	1	taipale_cyt_meth__FOS_NRTGAYGTCAYN_eDBD_meth	3.32	FALSE	0.0112563	cluster4
Npdc1	Slc22a17	1	taipale_cyt_meth__FOS_NRTGAYGTCAYN_eDBD_meth	3.32	FALSE	0.0201066	cluster4
Npdc1	Slc6a17	1	taipale_cyt_meth__FOS_NRTGAYGTCAYN_eDBD_meth	3.32	FALSE	0.0149335	cluster4
Npdc1	Spock2	4	taipale_cyt_meth__FOS_NRTGAYGTCAYN_eDBD_meth	3.32	FALSE	0.0151118	cluster4
Npdc1	Srsf5	1	taipale_cyt_meth__FOS_NRTGAYGTCAYN_eDBD_meth	3.32	FALSE	0.0170255	cluster4
Npdc1	St8sia3	1	taipale_cyt_meth__FOS_NRTGAYGTCAYN_eDBD_meth	3.32	FALSE	0.0149025	cluster4
Npdc1	Stmn2	1	taipale_cyt_meth__FOS_NRTGAYGTCAYN_eDBD_meth	3.32	FALSE	0.0113158	cluster4
Npdc1	Syngr1	5	taipale_cyt_meth__FOS_NRTGAYGTCAYN_eDBD_meth	3.32	FALSE	0.0210608	cluster4
Npdc1	Timp2	5	taipale_cyt_meth__FOS_NRTGAYGTCAYN_eDBD_meth	3.32	FALSE	0.0114695	cluster4
Npdc1	Wasf1	1	taipale_cyt_meth__FOS_NRTGAYGTCAYN_eDBD_meth	3.32	FALSE	0.0134752	cluster4
Npdc1	Chgb	1	stark__TGACGTCAT	3.03	FALSE	0.015584	cluster4
Npdc1	Gabbr1	1	stark__TGACGTCAT	3.03	FALSE	0.0140339	cluster4
Rfx7	Atxn1	2	cisbp__M5780	3.3	FALSE	0.0166481	cluster4
Rfx7	Kcnip4	2	cisbp__M5780	3.3	FALSE	0.0130505	cluster4
Rfx7	Lin7a	2	cisbp__M5780	3.3	FALSE	0.00825479	cluster4
Rfx7	Nrl	2	cisbp__M5780	3.3	FALSE	0.0146235	cluster4
Rfx7	Prmt8	2	cisbp__M5780	3.3	FALSE	0.00738073	cluster4
Srebf2	Baiap2	4	dbcorrdb__NELFE__ENCSR000DOF_1__m6	3.29	FALSE	0.0157361	cluster4
Srebf2	Celf4	7	dbcorrdb__NELFE__ENCSR000DOF_1__m6	3.29	FALSE	0.0140963	cluster4
Srebf2	Cnr1	6	dbcorrdb__NELFE__ENCSR000DOF_1__m6	3.29	FALSE	0.0116916	cluster4
Srebf2	Foxg1	7	dbcorrdb__NELFE__ENCSR000DOF_1__m6	3.29	FALSE	0.00531456	cluster4
Srebf2	Foxp1	7	dbcorrdb__NELFE__ENCSR000DOF_1__m6	3.29	FALSE	0.0118566	cluster4
Srebf2	Pcsk2	7	dbcorrdb__NELFE__ENCSR000DOF_1__m6	3.29	FALSE	0.0128163	cluster4
Srebf2	Reln	4	dbcorrdb__NELFE__ENCSR000DOF_1__m6	3.29	FALSE	0.012778	cluster4
Srebf2	Thsd7b	4	dbcorrdb__NELFE__ENCSR000DOF_1__m6	3.29	FALSE	0.00896892	cluster4
Srebf2	Zmiz1	7	dbcorrdb__NELFE__ENCSR000DOF_1__m6	3.29	FALSE	0.00649883	cluster4
Srebf2	Basp1	4	dbcorrdb__POLR2AphosphoS2__ENCSR000DYF_1__m10	3.27	FALSE	0.0132366	cluster4
Srebf2	Cacna2d3	3	dbcorrdb__POLR2AphosphoS2__ENCSR000DYF_1__m10	3.27	FALSE	0.0188805	cluster4
Srebf2	Cadm3	4	dbcorrdb__POLR2AphosphoS2__ENCSR000DYF_1__m10	3.27	FALSE	0.010972	cluster4
Srebf2	Cpne5	3	dbcorrdb__POLR2AphosphoS2__ENCSR000DYF_1__m10	3.27	FALSE	0.0184874	cluster4
Srebf2	Dscam	3	dbcorrdb__POLR2AphosphoS2__ENCSR000DYF_1__m10	3.27	FALSE	0.0244999	cluster4
Srebf2	Nell1	3	dbcorrdb__POLR2AphosphoS2__ENCSR000DYF_1__m10	3.27	FALSE	0.0097336	cluster4
Srebf2	Ralyl	2	dbcorrdb__POLR2AphosphoS2__ENCSR000DYF_1__m10	3.27	FALSE	0.00858303	cluster4
Srebf2	Scn3b	4	dbcorrdb__POLR2AphosphoS2__ENCSR000DYF_1__m10	3.27	FALSE	0.0104056	cluster4
Srebf2	Wasf1	3	dbcorrdb__POLR2AphosphoS2__ENCSR000DYF_1__m10	3.27	FALSE	0.0178935	cluster4
Srebf2	Actn1	2	dbcorrdb__CEBPB__ENCSR000EBV_1__m2	3.25	FALSE	0.00728879	cluster4
Srebf2	Cacna1e	1	dbcorrdb__CEBPB__ENCSR000EBV_1__m2	3.25	FALSE	0.0218414	cluster4
Srebf2	Camkv	1	dbcorrdb__CEBPB__ENCSR000EBV_1__m2	3.25	FALSE	0.00835144	cluster4
Srebf2	Cplx2	1	dbcorrdb__CEBPB__ENCSR000EBV_1__m2	3.25	FALSE	0.0121638	cluster4
Srebf2	Dgkg	1	dbcorrdb__CEBPB__ENCSR000EBV_1__m2	3.25	FALSE	0.0145922	cluster4
Srebf2	Galnt14	1	dbcorrdb__CEBPB__ENCSR000EBV_1__m2	3.25	FALSE	0.00828127	cluster4
Srebf2	Slc35f4	2	dbcorrdb__CEBPB__ENCSR000EBV_1__m2	3.25	FALSE	0.00836026	cluster4
Thoc2	Etv3	1	scertf__harbison.THO2	3.07	TRUE	0.00524161	cluster4
Thoc2	Fut9	1	scertf__harbison.THO2	3.07	TRUE	0.0073887	cluster4
Thoc2	Gabra2	1	scertf__harbison.THO2	3.07	TRUE	0.00598203	cluster4
Thoc2	Plch1	1	scertf__harbison.THO2	3.07	TRUE	0.00932158	cluster4
Thoc2	Ptprd	1	scertf__harbison.THO2	3.07	TRUE	0.0116824	cluster4
Thoc2	Smarca1	1	scertf__harbison.THO2	3.07	TRUE	0.00784271	cluster4
Thoc2	Smarca5	1	scertf__harbison.THO2	3.07	TRUE	0.00960876	cluster4
Thoc2	Zfp143	1	scertf__harbison.THO2	3.07	TRUE	0.0115884	cluster4
Thoc2	Zfp384	1	scertf__harbison.THO2	3.07	TRUE	0.00750879	cluster4
Zfhx2	Cntn4	23	taipale__HOXA1_DBD_NNYAATTANN	4.17	FALSE	0.00922507	cluster4
Zfhx2	Frmpd4	24	taipale__HOXA1_DBD_NNYAATTANN	4.17	FALSE	0.0108802	cluster4
Zfhx2	Mnt	25	taipale__HOXA1_DBD_NNYAATTANN	4.17	FALSE	0.00813328	cluster4
Zfhx2	Plekha6	13	transfac_pro__M07785	4.17	FALSE	0.0100321	cluster4
Zfhx2	Prkg1	10	taipale__HOXA1_DBD_NNYAATTANN	4.17	FALSE	0.0198654	cluster4
Zfhx2	Rbfox2	25	taipale__HOXA1_DBD_NNYAATTANN	4.17	FALSE	0.0140008	cluster4
Zfhx2	Vps13d	4	transfac_pro__M07785	4.17	FALSE	0.0175212	cluster4
Zfhx2	Zfp384	17	taipale__HOXA1_DBD_NNYAATTANN	4.17	FALSE	0.00862938	cluster4
Zfhx2	Adcy8	8	cisbp__M5599	3.99	FALSE	0.00905276	cluster4
Zfhx2	Astn1	3	taipale__En2_DBD_NNYAATTANN	3.86	FALSE	0.011543	cluster4
Zfhx2	Maml3	3	taipale__En2_DBD_NNYAATTANN	3.86	FALSE	0.0100726	cluster4
Zfhx2	Galnt14	1	transfac_pro__M01369	3.36	FALSE	0.00885909	cluster4
Zfhx2	Kcnd3	1	transfac_pro__M07793	3.01	FALSE	0.00765516	cluster4
Zfhx2	Nr2c2	1	transfac_pro__M07793	3.01	FALSE	0.00765165	cluster4
Agap2	Atxn1	1	hdpi__CENTG1	3.16	TRUE	0.00866922	cluster5
Agap2	Cdh13	1	hdpi__CENTG1	3.16	TRUE	0.00561298	cluster5
Agap2	Chrm2	1	hdpi__CENTG1	3.16	TRUE	0.00717025	cluster5
Agap2	Creb5	1	hdpi__CENTG1	3.16	TRUE	0.0125369	cluster5
Agap2	Dok6	1	hdpi__CENTG1	3.16	TRUE	0.00628484	cluster5
Agap2	Pde7b	1	hdpi__CENTG1	3.16	TRUE	0.00606193	cluster5
Agap2	Rfx3	1	hdpi__CENTG1	3.16	TRUE	0.00884099	cluster5
Agap2	Rps6ka5	1	hdpi__CENTG1	3.16	TRUE	0.0103307	cluster5
Agap2	Slc9a9	1	hdpi__CENTG1	3.16	TRUE	0.00714026	cluster5
Agap2	Spats2l	1	hdpi__CENTG1	3.16	TRUE	0.00503377	cluster5
Agap2	Tln2	1	hdpi__CENTG1	3.16	TRUE	0.00565996	cluster5
Agap2	Tmtc1	1	hdpi__CENTG1	3.16	TRUE	0.00689476	cluster5
Agap2	Tmtc2	1	hdpi__CENTG1	3.16	TRUE	0.0067783	cluster5
Atf4	Eif4a2	5	flyfactorsurvey__Crc_CG6272_SANGER_5_FBgn0000370	4.04	FALSE	0.0117878	cluster5
Atf4	Cnot4	2	cisbp__M0314	3.82	FALSE	0.00844202	cluster5
Atf4	Esr2	1	cisbp__M0314	3.82	FALSE	0.0074409	cluster5
Atf4	Ppp5c	2	cisbp__M0314	3.82	FALSE	0.0101026	cluster5
Atf4	Rpl3	2	transfac_pro__M07667	3.82	FALSE	0.0166272	cluster5
Atf4	Terf2ip	1	cisbp__M4895	3.72	FALSE	0.0167959	cluster5
Atf4	Arl4c	10	transfac_pro__M00801	3.44	TRUE	0.0101911	cluster5
Atf4	Eif1	11	transfac_pro__M00801	3.44	TRUE	0.0169622	cluster5
Atf4	Nfil3	13	transfac_pro__M00801	3.44	TRUE	0.00812309	cluster5
Atf4	Sf1	6	transfac_pro__M00801	3.44	TRUE	0.0101042	cluster5
Atf4	Tubb2a	10	transfac_pro__M00801	3.44	TRUE	0.0161336	cluster5
Atf4	Ubxn1	1	transfac_pro__M00801	3.44	TRUE	0.0147249	cluster5
Atf4	Arid5a	10	taipale_tf_pairs__ATF4_CEBPD_NGATGATGCAATNN_CAP	3.17	TRUE	0.00768876	cluster5
Atf4	Clstn1	4	taipale_tf_pairs__ATF4_CEBPD_NGATGATGCAATNN_CAP	3.17	TRUE	0.010222	cluster5
Atf4	Hmgb3	7	taipale_tf_pairs__ATF4_CEBPD_NGATGATGCAATNN_CAP	3.17	TRUE	0.014112	cluster5
Atf4	Kcnq5	7	taipale_tf_pairs__ATF4_CEBPD_NGATGATGCAATNN_CAP	3.17	TRUE	0.00782602	cluster5
Atf4	Nsf	3	taipale_tf_pairs__ATF4_CEBPD_NGATGATGCAATNN_CAP	3.17	TRUE	0.0160779	cluster5
Atf4	Nudt3	1	taipale_tf_pairs__ATF4_CEBPD_NGATGATGCAATNN_CAP	3.17	TRUE	0.00976305	cluster5
Atf4	Plcb4	2	taipale_tf_pairs__ATF4_CEBPD_NGATGATGCAATNN_CAP	3.17	TRUE	0.00567884	cluster5
Atf4	Pole4	1	taipale_tf_pairs__ATF4_CEBPD_NGATGATGCAATNN_CAP	3.17	TRUE	0.00837166	cluster5
Atf4	Reep5	4	taipale_tf_pairs__ATF4_CEBPD_NGATGATGCAATNN_CAP	3.17	TRUE	0.0119017	cluster5
Atf4	Smap2	3	taipale_tf_pairs__ATF4_CEBPD_NGATGATGCAATNN_CAP	3.17	TRUE	0.00817227	cluster5
Atf4	Stau2	1	taipale_tf_pairs__ATF4_CEBPD_NGATGATGCAATNN_CAP	3.17	TRUE	0.00854438	cluster5
Atf4	Zfp422	3	taipale_tf_pairs__ATF4_CEBPD_NGATGATGCAATNN_CAP	3.17	TRUE	0.0109039	cluster5
Bhlhe40	Fat3	10	taipale_cyt_meth__SREBF2_ATCACGTGAY_eDBD	4.67	FALSE	0.00614793	cluster5
Bhlhe40	Hes1	11	taipale_cyt_meth__SREBF2_ATCACGTGAY_eDBD	4.67	FALSE	0.010837	cluster5
Bhlhe40	Topors	11	taipale_cyt_meth__SREBF2_ATCACGTGAY_eDBD	4.67	FALSE	0.0166193	cluster5
Bhlhe40	Dgkb	1	dbcorrdb__GTF2F1__ENCSR000EHC_1__m2	4.04	FALSE	0.00597175	cluster5
Bhlhe40	Lrrfip2	2	dbcorrdb__GTF2F1__ENCSR000EHC_1__m2	4.04	FALSE	0.00865281	cluster5
Bhlhe40	Map3k5	1	dbcorrdb__GTF2F1__ENCSR000EHC_1__m2	4.04	FALSE	0.00747125	cluster5
Bhlhe40	Mapk4	1	dbcorrdb__GTF2F1__ENCSR000EHC_1__m2	4.04	FALSE	0.0072476	cluster5
Bhlhe40	Pparg	3	dbcorrdb__GTF2F1__ENCSR000EHC_1__m2	4.04	FALSE	0.0155095	cluster5
Bhlhe40	Cdk14	1	transfac_pro__M00997	3.67	TRUE	0.00803788	cluster5
Bhlhe40	Elf1	2	transfac_pro__M00997	3.67	TRUE	0.00913958	cluster5
Bhlhe40	Mark1	1	swissregulon__sacCer__TYE7	3.09	FALSE	0.00812444	cluster5
Clk1	Auts2	1	hdpi__CLK1	3.06	TRUE	0.0135039	cluster5
Clk1	Cdh10	1	hdpi__CLK1	3.06	TRUE	0.0090899	cluster5
Clk1	Chrm3	1	hdpi__CLK1	3.06	TRUE	0.00705614	cluster5
Clk1	Cntn4	1	hdpi__CLK1	3.06	TRUE	0.00934836	cluster5
Clk1	Csmd1	1	hdpi__CLK1	3.06	TRUE	0.0134498	cluster5
Clk1	Ctnna2	1	hdpi__CLK1	3.06	TRUE	0.0120547	cluster5
Clk1	Cttnbp2	1	hdpi__CLK1	3.06	TRUE	0.0148546	cluster5
Clk1	Dmd	1	hdpi__CLK1	3.06	TRUE	0.0114782	cluster5
Clk1	Dync2h1	1	hdpi__CLK1	3.06	TRUE	0.0118657	cluster5
Clk1	Elmod1	1	hdpi__CLK1	3.06	TRUE	0.00996739	cluster5
Clk1	Epha5	1	hdpi__CLK1	3.06	TRUE	0.00797674	cluster5
Clk1	Frmd4a	1	hdpi__CLK1	3.06	TRUE	0.0171475	cluster5
Clk1	Gls	1	hdpi__CLK1	3.06	TRUE	0.0163924	cluster5
Clk1	Gria2	1	hdpi__CLK1	3.06	TRUE	0.0245619	cluster5
Clk1	Grik2	1	hdpi__CLK1	3.06	TRUE	0.0188048	cluster5
Clk1	Grm5	1	hdpi__CLK1	3.06	TRUE	0.0191201	cluster5
Clk1	Grm7	1	hdpi__CLK1	3.06	TRUE	0.00946216	cluster5
Clk1	Il1rapl1	1	hdpi__CLK1	3.06	TRUE	0.0117901	cluster5
Clk1	Kcnip4	1	hdpi__CLK1	3.06	TRUE	0.0102849	cluster5
Clk1	Kcnj3	1	hdpi__CLK1	3.06	TRUE	0.0097146	cluster5
Clk1	Magi1	1	hdpi__CLK1	3.06	TRUE	0.0128299	cluster5
Clk1	Magi2	1	hdpi__CLK1	3.06	TRUE	0.0126653	cluster5
Clk1	Maml3	1	hdpi__CLK1	3.06	TRUE	0.00743913	cluster5
Clk1	Mga	1	hdpi__CLK1	3.06	TRUE	0.0148869	cluster5
Clk1	Nin	1	hdpi__CLK1	3.06	TRUE	0.0162883	cluster5
Clk1	Nrg3	1	hdpi__CLK1	3.06	TRUE	0.00813988	cluster5
Clk1	Osbpl3	1	hdpi__CLK1	3.06	TRUE	0.0144914	cluster5
Clk1	Osbpl8	1	hdpi__CLK1	3.06	TRUE	0.0166556	cluster5
Clk1	Pcdh7	1	hdpi__CLK1	3.06	TRUE	0.0105926	cluster5
Clk1	Plekha5	1	hdpi__CLK1	3.06	TRUE	0.0241989	cluster5
Clk1	Ptprd	1	hdpi__CLK1	3.06	TRUE	0.0123037	cluster5
Clk1	Rfx7	1	hdpi__CLK1	3.06	TRUE	0.0107985	cluster5
Clk1	Scn3a	1	hdpi__CLK1	3.06	TRUE	0.0208299	cluster5
Clk1	Shank2	1	hdpi__CLK1	3.06	TRUE	0.00895677	cluster5
Clk1	Trio	1	hdpi__CLK1	3.06	TRUE	0.0246442	cluster5
Clk1	Uggt2	1	hdpi__CLK1	3.06	TRUE	0.00949496	cluster5
Clk1	Xkr4	1	hdpi__CLK1	3.06	TRUE	0.0250751	cluster5
Clk1	Zeb1	1	hdpi__CLK1	3.06	TRUE	0.00683526	cluster5
Cux2	Astn2	1	taipale_cyt_meth__CUX1_NYATYGATYN_eDBD_repr	3.38	FALSE	0.0101637	cluster5
Cux2	Col19a1	1	taipale_cyt_meth__CUX1_NYATYGATYN_eDBD_repr	3.38	FALSE	0.0102013	cluster5
Cux2	Cux1	1	taipale_cyt_meth__CUX1_NYATYGATYN_eDBD_repr	3.38	FALSE	0.0141278	cluster5
Cux2	Rbms1	1	taipale_cyt_meth__CUX1_NYATYGATYN_eDBD_repr	3.38	FALSE	0.00713008	cluster5
Cux2	Sox6	1	taipale_cyt_meth__CUX1_NYATYGATYN_eDBD_repr	3.38	FALSE	0.0197585	cluster5
Cux2	Wdr17	1	taipale_cyt_meth__CUX1_NYATYGATYN_eDBD_repr	3.38	FALSE	0.00629827	cluster5
Dlx1	Dlx2	41	cisbp__M1996	3.71	TRUE	0.0251032	cluster5
Dlx1	Gad1	49	cisbp__M1996	3.71	TRUE	0.0316309	cluster5
Dlx1	Gad2	19	cisbp__M1996	3.71	TRUE	0.0397528	cluster5
Dlx1	Mtss1	39	cisbp__M1996	3.71	TRUE	0.0116379	cluster5
Dlx1	Npas1	49	cisbp__M1996	3.71	TRUE	0.0147207	cluster5
Dlx1	Nr2e1	45	cisbp__M1996	3.71	TRUE	0.0177944	cluster5
Dlx1	Sall1	49	cisbp__M1996	3.71	TRUE	0.0144607	cluster5
Dlx1	Sp8	45	cisbp__M1996	3.71	TRUE	0.0163904	cluster5
Dlx1	Stat5b	45	cisbp__M1996	3.71	TRUE	0.00682106	cluster5
Dlx1	Tox2	33	cisbp__M1996	3.71	TRUE	0.00802917	cluster5
Dlx1	Zfp536	43	cisbp__M1996	3.71	TRUE	0.0199802	cluster5
Dlx1	Erbb4	27	transfac_pro__M01439	3.66	TRUE	0.0123495	cluster5
Dlx1	Kcnip1	18	transfac_pro__M01439	3.66	TRUE	0.0218596	cluster5
Dlx1	Rbms3	27	transfac_pro__M01439	3.66	TRUE	0.0151846	cluster5
Dlx1	Sall2	25	transfac_pro__M01439	3.66	TRUE	0.00893708	cluster5
Dlx1	Ankrd55	6	jaspar__MA0187.1	3.57	TRUE	0.00985336	cluster5
Dlx1	Atf5	4	jaspar__MA0187.1	3.57	TRUE	0.0109504	cluster5
Dlx1	Cacna2d3	4	jaspar__MA0187.1	3.57	TRUE	0.00617014	cluster5
Dlx1	Celf6	16	jaspar__MA0187.1	3.57	TRUE	0.00747191	cluster5
Dlx1	Dlx6	37	jaspar__MA0187.1	3.57	TRUE	0.0116535	cluster5
Dlx1	Fhl1	39	jaspar__MA0187.1	3.57	TRUE	0.013593	cluster5
Dlx1	Galnt14	4	jaspar__MA0187.1	3.57	TRUE	0.00914583	cluster5
Dlx1	Gng4	6	jaspar__MA0187.1	3.57	TRUE	0.00759776	cluster5
Dlx1	Grik1	5	jaspar__MA0187.1	3.57	TRUE	0.00874594	cluster5
Dlx1	Igf1	46	jaspar__MA0187.1	3.57	TRUE	0.019429	cluster5
Dlx1	Maf	10	jaspar__MA0187.1	3.57	TRUE	0.013537	cluster5
Dlx1	Mycn	15	jaspar__MA0187.1	3.57	TRUE	0.00712882	cluster5
Dlx1	Nkain3	9	jaspar__MA0187.1	3.57	TRUE	0.00776871	cluster5
Dlx1	Npy	8	jaspar__MA0187.1	3.57	TRUE	0.01557	cluster5
Dlx1	Rab3c	31	jaspar__MA0187.1	3.57	TRUE	0.0132628	cluster5
Dlx1	Sema6d	28	jaspar__MA0187.1	3.57	TRUE	0.00824035	cluster5
Dlx1	Slc6a1	14	jaspar__MA0187.1	3.57	TRUE	0.0297436	cluster5
Dlx1	Synpr	5	jaspar__MA0187.1	3.57	TRUE	0.010056	cluster5
Dlx1	Tiam1	7	flyfactorsurvey__Dll_Cell_FBgn0000157	3.5	TRUE	0.0139378	cluster5
Dlx1	Ccdc136	1	hocomoco__GBX2_HUMAN.H11MO.0.D	3.48	FALSE	0.00865537	cluster5
Dlx1	Slc24a3	1	hocomoco__GBX2_HUMAN.H11MO.0.D	3.48	FALSE	0.0108129	cluster5
Dlx1	Abat	2	cisbp__M4916	3.36	TRUE	0.0101787	cluster5
Dlx1	Luzp2	1	cisbp__M0954	3.12	FALSE	0.0131589	cluster5
Egr1	Egr3	14	dbcorrdb__EGR1__ENCSR000BJA_1__m1	4.08	TRUE	0.0134173	cluster5
Egr1	Epha4	11	dbcorrdb__EGR1__ENCSR000BJA_1__m1	4.08	TRUE	0.0182099	cluster5
Egr1	Hey1	9	dbcorrdb__EGR1__ENCSR000BJA_1__m1	4.08	TRUE	0.00646026	cluster5
Egr1	Junb	13	dbcorrdb__EGR1__ENCSR000BJA_1__m1	4.08	TRUE	0.0176866	cluster5
Egr1	Kctd1	14	dbcorrdb__EGR1__ENCSR000BJA_1__m1	4.08	TRUE	0.0100377	cluster5
Egr1	Klf9	14	dbcorrdb__EGR1__ENCSR000BJA_1__m1	4.08	TRUE	0.00906464	cluster5
Egr1	Mpped1	12	dbcorrdb__EGR1__ENCSR000BJA_1__m1	4.08	TRUE	0.0115432	cluster5
Egr1	Mxi1	14	dbcorrdb__EGR1__ENCSR000BJA_1__m1	4.08	TRUE	0.00534238	cluster5
Egr1	Mycn	13	dbcorrdb__EGR1__ENCSR000BJA_1__m1	4.08	TRUE	0.00716256	cluster5
Egr1	Npas4	14	dbcorrdb__EGR1__ENCSR000BJA_1__m1	4.08	TRUE	0.0176837	cluster5
Egr1	Nr3c1	13	dbcorrdb__EGR1__ENCSR000BJA_1__m1	4.08	TRUE	0.00811042	cluster5
Egr1	Scrt1	14	dbcorrdb__EGR1__ENCSR000BJA_1__m1	4.08	TRUE	0.00583705	cluster5
Egr1	Sox11	14	dbcorrdb__EGR1__ENCSR000BJA_1__m1	4.08	TRUE	0.00918748	cluster5
Egr1	Sox4	14	dbcorrdb__EGR1__ENCSR000BJA_1__m1	4.08	TRUE	0.00737832	cluster5
Egr1	Tsc22d1	12	dbcorrdb__EGR1__ENCSR000BJA_1__m1	4.08	TRUE	0.0198655	cluster5
Egr1	Camk2a	7	factorbook__EGR1	4.02	TRUE	0.0122618	cluster5
Egr1	Camk2g	5	factorbook__EGR1	4.02	TRUE	0.00981674	cluster5
Egr1	Egr2	10	factorbook__EGR1	4.02	TRUE	0.0228487	cluster5
Egr1	Etv5	10	factorbook__EGR1	4.02	TRUE	0.0118384	cluster5
Egr1	Fosb	10	factorbook__EGR1	4.02	TRUE	0.0170153	cluster5
Egr1	Foxj2	10	factorbook__EGR1	4.02	TRUE	0.00941253	cluster5
Egr1	Itpr1	9	factorbook__EGR1	4.02	TRUE	0.0099979	cluster5
Egr1	Klf16	9	factorbook__EGR1	4.02	TRUE	0.00804175	cluster5
Egr1	Myc	9	factorbook__EGR1	4.02	TRUE	0.0130612	cluster5
Egr1	Nfil3	7	factorbook__EGR1	4.02	TRUE	0.00829942	cluster5
Egr1	Pak1	5	factorbook__EGR1	4.02	TRUE	0.0137838	cluster5
Egr1	Prkcb	5	factorbook__EGR1	4.02	TRUE	0.0107251	cluster5
Egr1	Sgk1	9	factorbook__EGR1	4.02	TRUE	0.0105464	cluster5
Egr1	Slc39a10	7	factorbook__EGR1	4.02	TRUE	0.00806318	cluster5
Egr1	Tuba4a	7	factorbook__EGR1	4.02	TRUE	0.0144647	cluster5
Egr1	Actg1	3	dbcorrdb__EGR1__ENCSR000BNE_1__m1	3.58	TRUE	0.0159343	cluster5
Egr1	Fbxw7	9	dbcorrdb__EGR1__ENCSR000BNE_1__m1	3.58	TRUE	0.0108309	cluster5
Egr1	Jun	9	dbcorrdb__EGR1__ENCSR000BNE_1__m1	3.58	TRUE	0.016291	cluster5
Egr1	Myrip	5	dbcorrdb__EGR1__ENCSR000BNE_1__m1	3.58	TRUE	0.00996628	cluster5
Egr1	Nuak1	11	dbcorrdb__EGR1__ENCSR000BNE_1__m1	3.58	TRUE	0.009393	cluster5
Egr1	Osbpl1a	4	dbcorrdb__EGR1__ENCSR000BNE_1__m1	3.58	TRUE	0.012767	cluster5
Egr1	Arap2	1	transfac_pro__M01873	3.51	TRUE	0.00618852	cluster5
Egr1	Bhlhe40	9	transfac_pro__M01873	3.51	TRUE	0.0118909	cluster5
Egr1	Cdk5r1	3	transfac_pro__M01873	3.51	TRUE	0.0119286	cluster5
Egr1	Cyfip2	4	transfac_pro__M01873	3.51	TRUE	0.01069	cluster5
Egr1	Dnaja1	6	transfac_pro__M01873	3.51	TRUE	0.0153184	cluster5
Egr1	Dynll1	3	transfac_pro__M01873	3.51	TRUE	0.0143329	cluster5
Egr1	Enc1	5	transfac_pro__M01873	3.51	TRUE	0.0244221	cluster5
Egr1	Fhl2	4	transfac_pro__M01873	3.51	TRUE	0.0163707	cluster5
Egr1	Hspa8	5	transfac_pro__M01873	3.51	TRUE	0.0167905	cluster5
Egr1	Jund	2	transfac_pro__M01873	3.51	TRUE	0.0103984	cluster5
Egr1	Mapk10	3	transfac_pro__M01873	3.51	TRUE	0.017396	cluster5
Egr1	Mark1	3	transfac_pro__M01873	3.51	TRUE	0.00814029	cluster5
Egr1	Phactr1	5	transfac_pro__M01873	3.51	TRUE	0.0140838	cluster5
Egr1	Phyhip	6	transfac_pro__M01873	3.51	TRUE	0.0133412	cluster5
Egr1	Ppp3ca	5	transfac_pro__M01873	3.51	TRUE	0.0136249	cluster5
Egr1	Serf2	4	transfac_pro__M01873	3.51	TRUE	0.0102647	cluster5
Egr1	Terf2ip	2	transfac_pro__M01873	3.51	TRUE	0.0135717	cluster5
Egr1	Tob2	6	transfac_pro__M01873	3.51	TRUE	0.00922925	cluster5
Egr1	Topors	2	transfac_pro__M01873	3.51	TRUE	0.0145223	cluster5
Egr1	Arhgap44	1	transfac_pro__M07934	3.25	FALSE	0.00748938	cluster5
Egr1	Cabp1	1	transfac_pro__M07934	3.25	FALSE	0.0135135	cluster5
Egr1	Ppm1k	1	transfac_pro__M07934	3.25	FALSE	0.0107589	cluster5
Egr1	Prkar2b	1	transfac_pro__M07934	3.25	FALSE	0.0115923	cluster5
Egr1	Egr4	4	dbcorrdb__EGR1__ENCSR000BRG_1__m1	3.17	TRUE	0.0284742	cluster5
Egr1	Ets2	2	dbcorrdb__EGR1__ENCSR000BRG_1__m1	3.17	TRUE	0.0129086	cluster5
Egr1	Lmo3	3	dbcorrdb__EGR1__ENCSR000BRG_1__m1	3.17	TRUE	0.00956865	cluster5
Egr1	Nr4a1	3	dbcorrdb__EGR1__ENCSR000BRG_1__m1	3.17	TRUE	0.019592	cluster5
Egr1	Gtf2b	3	transfac_pro__M07354	3.1	TRUE	0.0114406	cluster5
Egr1	Prkag2	2	transfac_pro__M07354	3.1	TRUE	0.00875146	cluster5
Egr1	Sap30	1	transfac_pro__M07354	3.1	TRUE	0.00966628	cluster5
Egr1	Fos	2	cisbp__M4616	3.04	TRUE	0.0196641	cluster5
Egr1	Hdac2	1	cisbp__M4616	3.04	TRUE	0.0083266	cluster5
Egr1	Hes6	2	cisbp__M4616	3.04	TRUE	0.00945158	cluster5
Egr1	Hsph1	1	cisbp__M4616	3.04	TRUE	0.0127021	cluster5
Egr1	Rgs7	3	cisbp__M4616	3.04	TRUE	0.00672996	cluster5
Egr1	Ssbp3	1	cisbp__M4616	3.04	TRUE	0.00615905	cluster5
Egr4	Bcl11a	2	dbcorrdb__EZH2__ENCSR000ARD_1__m6	3.92	FALSE	0.0110134	cluster5
Egr4	Egr3	2	dbcorrdb__EZH2__ENCSR000ARD_1__m6	3.92	FALSE	0.016114	cluster5
Egr4	Gria3	1	dbcorrdb__EZH2__ENCSR000ARD_1__m6	3.92	FALSE	0.00948192	cluster5
Egr4	Jun	1	dbcorrdb__EZH2__ENCSR000ARD_1__m6	3.92	FALSE	0.014054	cluster5
Egr4	Junb	2	dbcorrdb__EZH2__ENCSR000ARD_1__m6	3.92	FALSE	0.0137539	cluster5
Egr4	Mnt	2	dbcorrdb__EZH2__ENCSR000ARD_1__m6	3.92	FALSE	0.00558327	cluster5
Egr4	Nuak1	2	dbcorrdb__EZH2__ENCSR000ARD_1__m6	3.92	FALSE	0.0176801	cluster5
Egr4	Sox4	2	dbcorrdb__EZH2__ENCSR000ARD_1__m6	3.92	FALSE	0.00764291	cluster5
Egr4	Atf3	1	transfac_pro__M03893	3.44	FALSE	0.0103014	cluster5
Egr4	Cpne5	1	transfac_pro__M03893	3.44	FALSE	0.00764422	cluster5
Egr4	Foxj2	1	transfac_pro__M03893	3.44	FALSE	0.00716125	cluster5
Emx1	Csgalnact1	1	taipale_cyt_meth__POU6F1_NTATGYTAATKAGN_FL_meth	3.69	FALSE	0.0210984	cluster5
Emx1	Gpc6	1	taipale_cyt_meth__POU6F1_NTATGYTAATKAGN_FL_meth	3.69	FALSE	0.00644323	cluster5
Emx1	Hes5	1	taipale_cyt_meth__POU6F1_NTATGYTAATKAGN_FL_meth	3.69	FALSE	0.0149828	cluster5
Emx1	Meis2	1	taipale_cyt_meth__POU6F1_NTATGYTAATKAGN_FL_meth	3.69	FALSE	0.0154717	cluster5
Emx1	Neurod2	1	taipale_cyt_meth__POU6F1_NTATGYTAATKAGN_FL_meth	3.69	FALSE	0.0215377	cluster5
Emx1	Pou3f2	1	taipale_cyt_meth__POU6F1_NTATGYTAATKAGN_FL_meth	3.69	FALSE	0.00881696	cluster5
Emx1	Satb2	1	taipale_cyt_meth__POU6F1_NTATGYTAATKAGN_FL_meth	3.69	FALSE	0.0177298	cluster5
Fos	Atf3	6	transfac_pro__M01219	3.71	FALSE	0.010366	cluster5
Fos	Bcl11b	8	transfac_pro__M01219	3.71	FALSE	0.00600802	cluster5
Fos	Cnot4	7	transfac_pro__M01219	3.71	FALSE	0.00911928	cluster5
Fos	Dnm1	3	transfac_pro__M01219	3.71	FALSE	0.0116563	cluster5
Fos	Egr1	5	transfac_pro__M01219	3.71	FALSE	0.017495	cluster5
Fos	Fosb	6	transfac_pro__M01219	3.71	FALSE	0.0230426	cluster5
Fos	Foxj2	3	transfac_pro__M01219	3.71	FALSE	0.0121665	cluster5
Fos	Foxo3	6	transfac_pro__M01219	3.71	FALSE	0.0103832	cluster5
Fos	Junb	8	transfac_pro__M01219	3.71	FALSE	0.0292151	cluster5
Fos	Kctd1	6	transfac_pro__M01219	3.71	FALSE	0.0102313	cluster5
Fos	Mycn	7	transfac_pro__M01219	3.71	FALSE	0.00995181	cluster5
Fos	Pik3r1	7	transfac_pro__M01219	3.71	FALSE	0.0103743	cluster5
Fos	Rbfox1	4	transfac_pro__M01219	3.71	FALSE	0.0115317	cluster5
Fos	Sox11	8	transfac_pro__M01219	3.71	FALSE	0.00811711	cluster5
Fos	Taok3	8	transfac_pro__M01219	3.71	FALSE	0.00766301	cluster5
Fos	Tob2	6	transfac_pro__M01219	3.71	FALSE	0.0121645	cluster5
Fos	Tsc22d1	6	transfac_pro__M01219	3.71	FALSE	0.0153045	cluster5
Fos	Zfand5	4	transfac_pro__M01219	3.71	FALSE	0.0104771	cluster5
Fos	Abr	3	dbcorrdb__MAZ__ENCSR000EDN_1__m1	3.52	FALSE	0.0108145	cluster5
Fos	Ccdc85b	1	dbcorrdb__SREBF1__ENCSR000EZP_1__m1	3.25	FALSE	0.0117324	cluster5
Fos	Ets2	2	dbcorrdb__SREBF1__ENCSR000EZP_1__m1	3.25	FALSE	0.0117553	cluster5
Fos	Jun	4	dbcorrdb__SREBF1__ENCSR000EZP_1__m1	3.25	FALSE	0.0266902	cluster5
Fos	Klf4	4	dbcorrdb__SREBF1__ENCSR000EZP_1__m1	3.25	FALSE	0.0184173	cluster5
Fos	Odc1	1	dbcorrdb__SREBF1__ENCSR000EZP_1__m1	3.25	FALSE	0.0115303	cluster5
Fos	Smad2	2	dbcorrdb__SREBF1__ENCSR000EZP_1__m1	3.25	FALSE	0.00914977	cluster5
Fos	Thap11	2	dbcorrdb__SREBF1__ENCSR000EZP_1__m1	3.25	FALSE	0.00755846	cluster5
Fos	Ube2e3	4	dbcorrdb__SREBF1__ENCSR000EZP_1__m1	3.25	FALSE	0.00671977	cluster5
Fos	Cacnb4	2	dbcorrdb__XRCC4__ENCSR000FAC_1__m1	3.14	FALSE	0.0134805	cluster5
Fos	Dgcr8	1	dbcorrdb__XRCC4__ENCSR000FAC_1__m1	3.14	FALSE	0.00827451	cluster5
Fos	Dstn	2	dbcorrdb__XRCC4__ENCSR000FAC_1__m1	3.14	FALSE	0.0135989	cluster5
Fos	Terf2ip	2	dbcorrdb__XRCC4__ENCSR000FAC_1__m1	3.14	FALSE	0.00909674	cluster5
Fos	Klf6	1	dbcorrdb__BRF2__ENCSR000DNV_1__m2	3.1	FALSE	0.0101125	cluster5
Fosb	Btbd9	4	transfac_pro__M07685	4.03	TRUE	0.00819297	cluster5
Fosb	Dync1h1	5	transfac_pro__M07685	4.03	TRUE	0.00984583	cluster5
Fosb	Elavl2	4	transfac_pro__M07685	4.03	TRUE	0.0103878	cluster5
Fosb	Junb	5	transfac_pro__M07685	4.03	TRUE	0.0247011	cluster5
Fosb	Klf6	7	transfac_pro__M07685	4.03	TRUE	0.0131453	cluster5
Fosb	Mapre2	6	transfac_pro__M07685	4.03	TRUE	0.0103893	cluster5
Fosb	Rbpj	3	transfac_pro__M07685	4.03	TRUE	0.00730821	cluster5
Fosb	Smarca2	6	transfac_pro__M07685	4.03	TRUE	0.00845273	cluster5
Fosb	Taok3	5	transfac_pro__M07685	4.03	TRUE	0.0100465	cluster5
Fosb	Vezf1	6	transfac_pro__M07685	4.03	TRUE	0.0107985	cluster5
Fosb	Zbtb43	4	transfac_pro__M07685	4.03	TRUE	0.00390447	cluster5
Fosb	Arid5b	2	transfac_pro__M07312	3.48	FALSE	0.00885167	cluster5
Fosb	Chd1	1	transfac_pro__M07312	3.48	FALSE	0.00955383	cluster5
Fosb	Crtc2	1	transfac_pro__M07312	3.48	FALSE	0.00876695	cluster5
Fosb	Egr1	1	transfac_pro__M07312	3.48	FALSE	0.0143113	cluster5
Fosb	Erf	1	transfac_pro__M07312	3.48	FALSE	0.00622736	cluster5
Fosb	Fos	2	transfac_pro__M07312	3.48	FALSE	0.0222884	cluster5
Fosb	Jun	2	transfac_pro__M07312	3.48	FALSE	0.0180417	cluster5
Fosb	Klf12	1	transfac_pro__M07312	3.48	FALSE	0.00914989	cluster5
Fosb	Klf13	1	transfac_pro__M07312	3.48	FALSE	0.0103753	cluster5
Fosb	Mpped1	2	transfac_pro__M07312	3.48	FALSE	0.0112085	cluster5
Fosb	Nr4a3	2	transfac_pro__M07312	3.48	FALSE	0.00779497	cluster5
Fosb	Odc1	1	transfac_pro__M07312	3.48	FALSE	0.0103328	cluster5
Fosb	Plcl2	1	transfac_pro__M07312	3.48	FALSE	0.00689393	cluster5
Fosb	Ppp1r10	2	transfac_pro__M07312	3.48	FALSE	0.019362	cluster5
Fosb	Ptprr	1	transfac_pro__M07312	3.48	FALSE	0.00582201	cluster5
Fosb	Rbm3	2	transfac_pro__M07312	3.48	FALSE	0.0104332	cluster5
Fosb	Rbm42	1	transfac_pro__M07312	3.48	FALSE	0.01348	cluster5
Fosb	Rps6kc1	1	transfac_pro__M07312	3.48	FALSE	0.00760603	cluster5
Fosb	Smad7	2	transfac_pro__M07312	3.48	FALSE	0.00890507	cluster5
Fosb	Sybu	1	transfac_pro__M07312	3.48	FALSE	0.00919991	cluster5
Fosb	Tspyl1	1	transfac_pro__M07312	3.48	FALSE	0.00851335	cluster5
Fosb	Zfp711	2	transfac_pro__M07312	3.48	FALSE	0.00681244	cluster5
Fosb	Anks1b	1	cisbp__M2979	3.28	FALSE	0.00869498	cluster5
Fosb	Prkar2b	1	taipale_cyt_meth__JUN_NATGACTCATN_FL_meth	3.13	FALSE	0.00939349	cluster5
Fosb	Serpini1	1	taipale_cyt_meth__JUN_NATGACTCATN_FL_meth	3.13	FALSE	0.0128481	cluster5
Fosb	Arhgap44	1	taipale_cyt_meth__JUN_NATGACKCATN_FL	3.04	FALSE	0.0104663	cluster5
Fosb	Syt4	1	transfac_pro__M07246	3.03	FALSE	0.0214067	cluster5
Jun	Fos	24	transfac_pro__M07246	4.35	FALSE	0.0156107	cluster5
Jun	Gnas	13	taipale_cyt_meth__ATF2_NRTGAYGTMAYN_FL_meth	4.29	FALSE	0.00705909	cluster5
Jun	Jund	16	taipale_cyt_meth__ATF2_NRTGAYGTMAYN_FL_meth	4.29	FALSE	0.00863356	cluster5
Jun	Mapk10	7	stark__TGACGTCAT	3.95	FALSE	0.0117631	cluster5
Jun	Fosb	29	transfac_pro__M08943	3.72	TRUE	0.0134023	cluster5
Jun	Foxo3	31	transfac_pro__M08943	3.72	TRUE	0.0102551	cluster5
Jun	Homez	23	transfac_pro__M08943	3.72	TRUE	0.00958981	cluster5
Jun	Ets2	5	taipale_cyt_meth__JUN_NATGACKCATN_FL	3.7	TRUE	0.0109212	cluster5
Jun	Klf6	27	taipale_cyt_meth__JUN_NATGACKCATN_FL	3.7	TRUE	0.0102611	cluster5
Jun	Mapre2	6	taipale_cyt_meth__JUN_NATGACKCATN_FL	3.7	TRUE	0.0145284	cluster5
Jun	Dgcr8	8	transfac_pro__M08915	3.6	FALSE	0.00711433	cluster5
Jun	Pnma2	4	transfac_pro__M08915	3.6	FALSE	0.00898532	cluster5
Jun	Camkk1	2	taipale_cyt_meth__ATF4_GGATGAYGTCATCC_FL	3.59	FALSE	0.0106491	cluster5
Jun	Klf4	7	dbcorrdb__JUN__ENCSR000ECA_1__m1	3.59	TRUE	0.0109542	cluster5
Jun	E2f6	1	transfac_pro__M00513	3.5	FALSE	0.00730184	cluster5
Jun	Odc1	2	factorbook__CREB	3.35	FALSE	0.0135842	cluster5
Junb	Adcy1	5	swissregulon__hs__ATF5_CREB3.p2	4.26	FALSE	0.00778485	cluster5
Junb	Arid5b	6	swissregulon__hs__ATF5_CREB3.p2	4.26	FALSE	0.00925652	cluster5
Junb	Asap1	3	swissregulon__hs__ATF5_CREB3.p2	4.26	FALSE	0.0124527	cluster5
Junb	Cbfb	3	swissregulon__hs__ATF5_CREB3.p2	4.26	FALSE	0.0087731	cluster5
Junb	Egr1	7	swissregulon__hs__ATF5_CREB3.p2	4.26	FALSE	0.013932	cluster5
Junb	Egr4	8	swissregulon__hs__ATF5_CREB3.p2	4.26	FALSE	0.018598	cluster5
Junb	Erf	7	swissregulon__hs__ATF5_CREB3.p2	4.26	FALSE	0.00776095	cluster5
Junb	Fos	8	swissregulon__hs__ATF5_CREB3.p2	4.26	FALSE	0.0261077	cluster5
Junb	Fosb	8	swissregulon__hs__ATF5_CREB3.p2	4.26	FALSE	0.0188226	cluster5
Junb	Hivep1	8	swissregulon__hs__ATF5_CREB3.p2	4.26	FALSE	0.00637652	cluster5
Junb	Pik3r1	6	swissregulon__hs__ATF5_CREB3.p2	4.26	FALSE	0.00814935	cluster5
Junb	Ppp1r10	5	swissregulon__hs__ATF5_CREB3.p2	4.26	FALSE	0.00844049	cluster5
Junb	Rbfox1	5	swissregulon__hs__ATF5_CREB3.p2	4.26	FALSE	0.0103215	cluster5
Junb	Rbm3	8	swissregulon__hs__ATF5_CREB3.p2	4.26	FALSE	0.0106292	cluster5
Junb	Smad7	8	swissregulon__hs__ATF5_CREB3.p2	4.26	FALSE	0.00855869	cluster5
Junb	Topors	4	swissregulon__hs__ATF5_CREB3.p2	4.26	FALSE	0.00815237	cluster5
Junb	Zfx	6	swissregulon__hs__ATF5_CREB3.p2	4.26	FALSE	0.00519881	cluster5
Junb	Cdkl5	2	cisbp__M6180	3.39	FALSE	0.00909268	cluster5
Junb	Tob2	1	cisbp__M6180	3.39	FALSE	0.00804515	cluster5
Junb	Id2	1	cisbp__M0287	3.04	FALSE	0.0117523	cluster5
Junb	Pou2af1	1	cisbp__M0287	3.04	FALSE	0.0386365	cluster5
Junb	Zfp189	1	cisbp__M0287	3.04	FALSE	0.00927129	cluster5
Klf5	Efna5	1	cisbp__M6483	3	FALSE	0.00997191	cluster5
Klf5	Ephb6	1	cisbp__M6483	3	FALSE	0.0176857	cluster5
Klf5	Gria3	1	cisbp__M6483	3	FALSE	0.012277	cluster5
Klf5	Grik3	1	cisbp__M6483	3	FALSE	0.0170415	cluster5
Klf5	Mpped1	1	cisbp__M6483	3	FALSE	0.00871648	cluster5
Klf5	Runx1t1	1	cisbp__M6483	3	FALSE	0.0140834	cluster5
Klf5	Satb1	1	cisbp__M6483	3	FALSE	0.0153769	cluster5
Klf5	Sema6d	1	cisbp__M6483	3	FALSE	0.00677817	cluster5
Klf9	Actr2	1	cisbp__M0392	3	FALSE	0.00954692	cluster5
Klf9	Bex4	1	cisbp__M0392	3	FALSE	0.0111683	cluster5
Klf9	Gas7	1	cisbp__M0392	3	FALSE	0.0106226	cluster5
Klf9	Hs3st5	1	cisbp__M0392	3	FALSE	0.00618993	cluster5
Klf9	Klf13	1	cisbp__M0392	3	FALSE	0.0095043	cluster5
Klf9	Klf16	1	cisbp__M0392	3	FALSE	0.00810973	cluster5
Klf9	Ldha	1	cisbp__M0392	3	FALSE	0.015114	cluster5
Klf9	Mtus1	1	cisbp__M0392	3	FALSE	0.0104472	cluster5
Klf9	Pura	1	cisbp__M0392	3	FALSE	0.00716904	cluster5
Klf9	Sox4	1	cisbp__M0392	3	FALSE	0.00734796	cluster5
Klf9	Wasf1	1	cisbp__M0392	3	FALSE	0.0108311	cluster5
Klf9	Zbtb7a	1	cisbp__M0392	3	FALSE	0.00911584	cluster5
Klf9	Zfp281	1	cisbp__M0392	3	FALSE	0.00589398	cluster5
Lhx6	Dlx6	1	hocomoco__VAX1_HUMAN.H11MO.0.D	3.36	FALSE	0.0104249	cluster5
Lhx6	Nxph1	1	hocomoco__VAX1_HUMAN.H11MO.0.D	3.36	FALSE	0.0378216	cluster5
Lhx6	Plcxd3	1	hocomoco__VAX1_HUMAN.H11MO.0.D	3.36	FALSE	0.0170084	cluster5
Lhx6	Ppargc1a	1	hocomoco__VAX1_HUMAN.H11MO.0.D	3.36	FALSE	0.00848284	cluster5
Lhx6	Pvalb	1	hocomoco__VAX1_HUMAN.H11MO.0.D	3.36	FALSE	0.0192624	cluster5
Lhx6	Sox6	1	hocomoco__VAX1_HUMAN.H11MO.0.D	3.36	FALSE	0.0327101	cluster5
Mef2a	Abr	30	taipale__MEF2A_DBD_KCTAWAAATAGM_repr	4.81	TRUE	0.00928525	cluster5
Mef2a	Dr1	16	taipale__MEF2A_DBD_KCTAWAAATAGM_repr	4.81	TRUE	0.00489559	cluster5
Mef2a	Klf6	32	taipale__MEF2A_DBD_KCTAWAAATAGM_repr	4.81	TRUE	0.00812181	cluster5
Mef2a	Nnt	12	taipale__MEF2A_DBD_KCTAWAAATAGM_repr	4.81	TRUE	0.0056333	cluster5
Mef2a	Rimbp2	20	taipale__MEF2A_DBD_KCTAWAAATAGM_repr	4.81	TRUE	0.012532	cluster5
Mef2a	Bsn	2	cisbp__M5616	4.76	FALSE	0.00735367	cluster5
Mef2a	Ets1	1	transfac_pro__M01301	4.5	TRUE	0.0115627	cluster5
Mef2a	Lmo2	6	transfac_pro__M00407	4.32	TRUE	0.00556129	cluster5
Mef2a	Smad1	5	transfac_pro__M00407	4.32	TRUE	0.00610166	cluster5
Mef2a	Myh10	3	cisbp__M3552	3.31	TRUE	0.0107243	cluster5
Mef2a	Mta3	1	homer__DCYAAAAATAGM_Mef2c	3.14	FALSE	0.005519	cluster5
Nfkb2	Bcl6	1	hdpi__CD59	4.39	FALSE	0.00715557	cluster5
Nfkb2	Elf4	1	hdpi__CD59	4.39	FALSE	0.0386921	cluster5
Nfkb2	Fli1	1	hdpi__CD59	4.39	FALSE	0.0310501	cluster5
Nfkb2	Irf5	1	hdpi__CD59	4.39	FALSE	0.027232	cluster5
Nfkb2	Rest	1	hdpi__CD59	4.39	FALSE	0.0147342	cluster5
Nfkb2	Stat6	1	hdpi__CD59	4.39	FALSE	0.0129744	cluster5
Nfkb2	Tcf7l2	1	hdpi__CD59	4.39	FALSE	0.0204691	cluster5
Nfkb2	Tgif1	1	hdpi__CD59	4.39	FALSE	0.0157118	cluster5
Npdc1	Faim2	19	taipale_cyt_meth__JUNB_NATGACGTCAYN_eDBD_repr	3.55	FALSE	0.015661	cluster5
Npdc1	Gabbr1	10	taipale_cyt_meth__JUNB_NATGACGTCAYN_eDBD_repr	3.55	FALSE	0.0108846	cluster5
Npdc1	Prnp	11	taipale_cyt_meth__JUNB_NATGACGTCAYN_eDBD_repr	3.55	FALSE	0.0213683	cluster5
Npdc1	Scamp5	20	taipale_cyt_meth__JUNB_NATGACGTCAYN_eDBD_repr	3.55	FALSE	0.0118419	cluster5
Npdc1	Scn3b	21	taipale_cyt_meth__JUNB_NATGACGTCAYN_eDBD_repr	3.55	FALSE	0.00931392	cluster5
Npdc1	Srebf2	18	taipale_cyt_meth__JUNB_NATGACGTCAYN_eDBD_repr	3.55	FALSE	0.011117	cluster5
Npdc1	Syngr1	19	taipale_cyt_meth__JUNB_NATGACGTCAYN_eDBD_repr	3.55	FALSE	0.013579	cluster5
Npdc1	Syp	20	taipale_cyt_meth__JUNB_NATGACGTCAYN_eDBD_repr	3.55	FALSE	0.0255813	cluster5
Npdc1	Syt11	21	taipale_cyt_meth__JUNB_NATGACGTCAYN_eDBD_repr	3.55	FALSE	0.0208887	cluster5
Npdc1	Tmem59l	21	taipale_cyt_meth__JUNB_NATGACGTCAYN_eDBD_repr	3.55	FALSE	0.0142478	cluster5
Npdc1	Tspan7	21	taipale_cyt_meth__JUNB_NATGACGTCAYN_eDBD_repr	3.55	FALSE	0.0241688	cluster5
Npdc1	Chgb	8	hocomoco__ATF7_HUMAN.H11MO.0.D	3.47	FALSE	0.0135188	cluster5
Npdc1	Adcy2	6	cisbp__M4092	3.27	FALSE	0.0116332	cluster5
Npdc1	Cacna2d3	5	cisbp__M4092	3.27	FALSE	0.00684316	cluster5
Npdc1	Cadm3	7	cisbp__M4092	3.27	FALSE	0.0114894	cluster5
Npdc1	Myt1l	5	cisbp__M4092	3.27	FALSE	0.0165155	cluster5
Npdc1	Ntrk2	3	cisbp__M4092	3.27	FALSE	0.0191079	cluster5
Npdc1	Tmem30a	2	cisbp__M4092	3.27	FALSE	0.0119849	cluster5
Npdc1	Gabrb3	5	hocomoco__CREB5_HUMAN.H11MO.0.D	3.25	FALSE	0.00687717	cluster5
Npdc1	Elmod1	5	cisbp__M5998	3.19	FALSE	0.00892475	cluster5
Npdc1	Rph3a	2	cisbp__M5998	3.19	FALSE	0.0115079	cluster5
Npdc1	Fam49a	1	cisbp__M0275	3.14	FALSE	0.0114196	cluster5
Npdc1	Grin2b	1	cisbp__M0275	3.14	FALSE	0.0208141	cluster5
Npdc1	Sybu	1	cisbp__M0275	3.14	FALSE	0.00703891	cluster5
Npdc1	Syt1	1	cisbp__M0275	3.14	FALSE	0.0166114	cluster5
Npdc1	Grin1	1	transfac_pro__M09521	3.05	FALSE	0.0134636	cluster5
Npdc1	Fgf14	1	transfac_pro__M07667	3	FALSE	0.00659239	cluster5
Npdc1	Nrxn1	1	transfac_pro__M07667	3	FALSE	0.0141992	cluster5
Rab14	Apba1	1	hdpi__RAB14	3.23	TRUE	0.00670492	cluster5
Rab14	Gnas	1	hdpi__RAB14	3.23	TRUE	0.0135612	cluster5
Rab14	Hnrnpc	1	hdpi__RAB14	3.23	TRUE	0.0122991	cluster5
Rab14	Reep5	1	hdpi__RAB14	3.23	TRUE	0.0120858	cluster5
Rab14	Ubc	1	hdpi__RAB14	3.23	TRUE	0.0153964	cluster5
Rel	Aebp2	9	transfac_public__M00194	5.59	TRUE	0.00643355	cluster5
Rel	Elf4	11	transfac_public__M00194	5.59	TRUE	0.0164669	cluster5
Rel	Ets1	5	transfac_public__M00194	5.59	TRUE	0.014826	cluster5
Rel	Irf5	12	transfac_public__M00194	5.59	TRUE	0.0335133	cluster5
Rel	Maff	11	transfac_public__M00194	5.59	TRUE	0.0133443	cluster5
Rel	Nfkb1	18	transfac_public__M00194	5.59	TRUE	0.0113412	cluster5
Rel	Nfkb2	21	transfac_public__M00194	5.59	TRUE	0.0382147	cluster5
Rel	Nuak2	15	transfac_public__M00194	5.59	TRUE	0.0153627	cluster5
Rel	Ptprj	4	transfac_public__M00194	5.59	TRUE	0.00691646	cluster5
Rel	Rel	19	transfac_public__M00194	5.59	TRUE	0.0079085	cluster5
Rel	Runx1	8	transfac_public__M00194	5.59	TRUE	0.0595295	cluster5
Rel	Stat6	21	transfac_public__M00194	5.59	TRUE	0.00960178	cluster5
Rel	Tagln2	16	transfac_public__M00194	5.59	TRUE	0.0293565	cluster5
Rel	Batf	5	transfac_pro__M07885	4.61	TRUE	0.0115299	cluster5
Rel	Gabpb1	16	transfac_pro__M07885	4.61	TRUE	0.00416734	cluster5
Rel	Neat1	1	transfac_pro__M07885	4.61	TRUE	0.00652944	cluster5
Rel	Bach1	1	transfac_pro__M03557	4.15	FALSE	0.00833181	cluster5
Rel	Batf3	2	transfac_pro__M03557	4.15	FALSE	0.0308764	cluster5
Rel	Lbx2	3	transfac_pro__M03557	4.15	FALSE	0.0392638	cluster5
Rel	Nfe2l2	2	transfac_pro__M03557	4.15	FALSE	0.0244762	cluster5
Rel	Prelid2	4	transfac_pro__M03557	4.15	FALSE	0.0345238	cluster5
Rel	Rest	1	transfac_pro__M03557	4.15	FALSE	0.0134327	cluster5
Rel	Tcf7l2	4	transfac_pro__M03557	4.15	FALSE	0.0237598	cluster5
Rel	Zfhx3	10	transfac_public__M00054	3.23	TRUE	0.0247665	cluster5
Runx2	Arhgap20	1	cisbp__M5789	3.13	TRUE	0.0086384	cluster5
Runx2	Fam135b	1	cisbp__M5789	3.13	TRUE	0.0135462	cluster5
Runx2	Fhod3	1	cisbp__M5789	3.13	TRUE	0.00532122	cluster5
Runx2	Il1rapl1	1	cisbp__M5789	3.13	TRUE	0.00855555	cluster5
Runx2	Trerf1	1	cisbp__M5789	3.13	TRUE	0.00881953	cluster5
Smarca4	Gabra2	2	transfac_pro__M09127	3.45	FALSE	0.00672991	cluster5
Smarca4	Pak3	1	transfac_pro__M09127	3.45	FALSE	0.00719314	cluster5
Smarca4	Rarb	2	transfac_pro__M09127	3.45	FALSE	0.00916758	cluster5
Smarca4	Sp3	2	transfac_pro__M09127	3.45	FALSE	0.00611568	cluster5
Smarca4	Cnot6	1	dbcorrdb__STAT5A__ENCSR000BRR_1__m1	3.35	FALSE	0.00599728	cluster5
Smarca4	Tef	1	dbcorrdb__STAT5A__ENCSR000BRR_1__m1	3.35	FALSE	0.00900606	cluster5
Sox5	Bcl11a	2	cisbp__M1602	3.28	FALSE	0.00820347	cluster5
Sox5	Bcl11b	1	cisbp__M1602	3.28	FALSE	0.00917756	cluster5
Sox5	E2f1	2	cisbp__M1602	3.28	FALSE	0.0152107	cluster5
Sox5	Neurog2	2	cisbp__M1602	3.28	FALSE	0.0234466	cluster5
Sox5	Nfia	2	cisbp__M1602	3.28	FALSE	0.00757807	cluster5
Sox5	Nr4a2	2	cisbp__M1602	3.28	FALSE	0.00802775	cluster5
Sox5	Nr4a3	2	cisbp__M1602	3.28	FALSE	0.00913917	cluster5
Sox5	Prickle1	1	cisbp__M1602	3.28	FALSE	0.0101472	cluster5
Sox5	Prmt8	1	cisbp__M1602	3.28	FALSE	0.00924973	cluster5
Srebf2	Cdk5r1	1	predrem__nrMotif1871	3.14	FALSE	0.0102958	cluster5
Srebf2	Clu	1	predrem__nrMotif1871	3.14	FALSE	0.0117829	cluster5
Srebf2	Atp1a1	2	tfdimers__MD00443	3.06	TRUE	0.0172466	cluster5
Srebf2	Baiap2	2	tfdimers__MD00443	3.06	TRUE	0.0156215	cluster5
Srebf2	Camk2a	2	tfdimers__MD00443	3.06	TRUE	0.0128311	cluster5
Srebf2	Celf5	1	tfdimers__MD00443	3.06	TRUE	0.0135851	cluster5
Srebf2	Dkk3	2	tfdimers__MD00443	3.06	TRUE	0.0198406	cluster5
Srebf2	Dscam	2	tfdimers__MD00443	3.06	TRUE	0.0113057	cluster5
Srebf2	Erf	2	tfdimers__MD00443	3.06	TRUE	0.00528936	cluster5
Srebf2	Hic2	2	tfdimers__MD00443	3.06	TRUE	0.00543595	cluster5
Srebf2	Itm2c	1	tfdimers__MD00443	3.06	TRUE	0.0160204	cluster5
Srebf2	Jdp2	2	tfdimers__MD00443	3.06	TRUE	0.00656715	cluster5
Srebf2	Klf7	1	tfdimers__MD00443	3.06	TRUE	0.00825661	cluster5
Srebf2	Lingo2	2	tfdimers__MD00443	3.06	TRUE	0.0085384	cluster5
Srebf2	Pcsk2	2	tfdimers__MD00443	3.06	TRUE	0.0169607	cluster5
Srebf2	Ptprn	2	tfdimers__MD00443	3.06	TRUE	0.0104506	cluster5
Srebf2	Scn3b	2	tfdimers__MD00443	3.06	TRUE	0.0107129	cluster5
Srebf2	Sema4a	1	tfdimers__MD00443	3.06	TRUE	0.0114256	cluster5
