# Supplementary material for: Manifold learning analysis suggests strategies to align single-cell multimodal data of neuronal electrophysiology and transcriptomics
Source: Commun Biol. 2021 Nov 19;4:1308. doi: 10.1038/s42003-021-02807-6 (PMC8604989; doi:10.1038/s42003-021-02807-6)
Supplement: Supplementary file 7 — Supplementary Data 4 [file 42003_2021_2807_MOESM7_ESM.xlsx]

## Sheet: Mouse Visual Cortex
TF	gene	nMotifs	bestMotif	NES	highConfAnnot	Genie3Weight	t_type
Atf3	Cebpa	1	cisbp__M0291	3.61	FALSE	0.0204907	Vip
Atf3	Cebpb	2	cisbp__M0291	3.61	FALSE	0.0203013	Vip
Atf3	Elk3	3	cisbp__M0291	3.61	FALSE	0.0053773	Vip
Atf3	Fli1	2	cisbp__M0291	3.61	FALSE	0.0318686	Vip
Atf3	Hhex	2	cisbp__M0291	3.61	FALSE	0.0186964	Vip
Atf3	Ikzf1	1	cisbp__M0291	3.61	FALSE	0.0279195	Vip
Atf3	Mtus1	2	cisbp__M0291	3.61	FALSE	0.00355931	Vip
Atf3	Nfatc1	1	cisbp__M0291	3.61	FALSE	0.0136755	Vip
Atf3	Relb	2	cisbp__M0291	3.61	FALSE	0.00653888	Vip
Atf3	Sall1	1	cisbp__M0291	3.61	FALSE	0.00839391	Vip
Atf3	Sall3	2	cisbp__M0291	3.61	FALSE	0.015956	Vip
Atf3	Tgif1	1	cisbp__M0291	3.61	FALSE	0.0208915	Vip
Atf3	Zfhx3	3	cisbp__M0291	3.61	FALSE	0.0147392	Vip
Atf3	Zfpm1	1	cisbp__M0291	3.61	FALSE	0.00473768	Vip
Atf3	Runx1	2	dbcorrdb__TRIM28__ENCSR000EYC_1__m1	3.41	FALSE	0.0339069	Vip
Atf3	Arid5a	4	dbcorrdb__ATF3__ENCSR000BNU_1__m1	3.18	TRUE	0.00587001	Vip
Atf3	Creb5	2	dbcorrdb__ATF3__ENCSR000BNU_1__m1	3.18	TRUE	0.00759175	Vip
Atf3	Elf4	5	dbcorrdb__ATF3__ENCSR000BNU_1__m1	3.18	TRUE	0.0213105	Vip
Atf3	Maff	5	dbcorrdb__ATF3__ENCSR000BNU_1__m1	3.18	TRUE	0.0167887	Vip
Atf3	Mafk	5	dbcorrdb__ATF3__ENCSR000BNU_1__m1	3.18	TRUE	0.00754755	Vip
Atf3	Tagln2	4	dbcorrdb__ATF3__ENCSR000BNU_1__m1	3.18	TRUE	0.0151546	Vip
Atf3	Ets1	1	dbcorrdb__ATF1__ENCSR000DNZ_1__m2	3.03	FALSE	0.0120076	Vip
Atf3	Nfe2l2	1	dbcorrdb__ATF1__ENCSR000DNZ_1__m2	3.03	FALSE	0.0168656	Vip
Bclaf1	Adnp	1	dbcorrdb__POLR2A__ENCSR000FAJ_1__m2	3.91	FALSE	0.00784542	Vip
Bclaf1	Aff4	1	dbcorrdb__POLR2A__ENCSR000FAJ_1__m2	3.91	FALSE	0.0101641	Vip
Bclaf1	Arhgap44	1	dbcorrdb__POLR2A__ENCSR000FAJ_1__m2	3.91	FALSE	0.00794293	Vip
Bclaf1	Asap1	1	dbcorrdb__POLR2A__ENCSR000FAJ_1__m2	3.91	FALSE	0.0132079	Vip
Bclaf1	Atp2b1	1	dbcorrdb__POLR2A__ENCSR000FAJ_1__m2	3.91	FALSE	0.0107466	Vip
Bclaf1	Atp6v0a1	1	dbcorrdb__POLR2A__ENCSR000FAJ_1__m2	3.91	FALSE	0.0119622	Vip
Bclaf1	Ddit3	1	dbcorrdb__POLR2A__ENCSR000FAJ_1__m2	3.91	FALSE	0.00506542	Vip
Bclaf1	Ddx20	1	dbcorrdb__POLR2A__ENCSR000FAJ_1__m2	3.91	FALSE	0.00281742	Vip
Bclaf1	Fam155a	1	dbcorrdb__POLR2A__ENCSR000FAJ_1__m2	3.91	FALSE	0.0139564	Vip
Bclaf1	Fndc3a	1	dbcorrdb__POLR2A__ENCSR000FAJ_1__m2	3.91	FALSE	0.0109493	Vip
Bclaf1	Foxj3	1	dbcorrdb__POLR2A__ENCSR000FAJ_1__m2	3.91	FALSE	0.00562612	Vip
Bclaf1	Hirip3	1	dbcorrdb__POLR2A__ENCSR000FAJ_1__m2	3.91	FALSE	0.00337297	Vip
Bclaf1	Hsd17b12	1	dbcorrdb__POLR2A__ENCSR000FAJ_1__m2	3.91	FALSE	0.00607137	Vip
Bclaf1	Htatip2	1	dbcorrdb__POLR2A__ENCSR000FAJ_1__m2	3.91	FALSE	0.0044591	Vip
Bclaf1	Ilf2	1	dbcorrdb__POLR2A__ENCSR000FAJ_1__m2	3.91	FALSE	0.012386	Vip
Bclaf1	Kdm2b	1	dbcorrdb__POLR2A__ENCSR000FAJ_1__m2	3.91	FALSE	0.00563928	Vip
Bclaf1	Kdm5b	1	dbcorrdb__POLR2A__ENCSR000FAJ_1__m2	3.91	FALSE	0.0109977	Vip
Bclaf1	Mafg	1	dbcorrdb__POLR2A__ENCSR000FAJ_1__m2	3.91	FALSE	0.00518412	Vip
Bclaf1	Mapk10	1	dbcorrdb__POLR2A__ENCSR000FAJ_1__m2	3.91	FALSE	0.0127111	Vip
Bclaf1	Mgea5	1	dbcorrdb__POLR2A__ENCSR000FAJ_1__m2	3.91	FALSE	0.0094821	Vip
Bclaf1	Myt1l	1	dbcorrdb__POLR2A__ENCSR000FAJ_1__m2	3.91	FALSE	0.0142793	Vip
Bclaf1	Negr1	1	dbcorrdb__POLR2A__ENCSR000FAJ_1__m2	3.91	FALSE	0.0105235	Vip
Bclaf1	Nfatc2	1	dbcorrdb__POLR2A__ENCSR000FAJ_1__m2	3.91	FALSE	0.00424222	Vip
Bclaf1	Osbpl6	1	dbcorrdb__POLR2A__ENCSR000FAJ_1__m2	3.91	FALSE	0.0147163	Vip
Bclaf1	Otud4	1	dbcorrdb__POLR2A__ENCSR000FAJ_1__m2	3.91	FALSE	0.0101975	Vip
Bclaf1	Pak3	1	dbcorrdb__POLR2A__ENCSR000FAJ_1__m2	3.91	FALSE	0.0104671	Vip
Bclaf1	Pex5l	1	dbcorrdb__POLR2A__ENCSR000FAJ_1__m2	3.91	FALSE	0.00558749	Vip
Bclaf1	Ptprs	1	dbcorrdb__POLR2A__ENCSR000FAJ_1__m2	3.91	FALSE	0.0132869	Vip
Bclaf1	Pura	1	dbcorrdb__POLR2A__ENCSR000FAJ_1__m2	3.91	FALSE	0.00594624	Vip
Bclaf1	R3hdm1	1	dbcorrdb__POLR2A__ENCSR000FAJ_1__m2	3.91	FALSE	0.0113038	Vip
Bclaf1	Rbfox2	1	dbcorrdb__POLR2A__ENCSR000FAJ_1__m2	3.91	FALSE	0.0140789	Vip
Bclaf1	Rela	1	dbcorrdb__POLR2A__ENCSR000FAJ_1__m2	3.91	FALSE	0.00358322	Vip
Bclaf1	Rhobtb2	1	dbcorrdb__POLR2A__ENCSR000FAJ_1__m2	3.91	FALSE	0.00457721	Vip
Bclaf1	Slc22a17	1	dbcorrdb__POLR2A__ENCSR000FAJ_1__m2	3.91	FALSE	0.010617	Vip
Bclaf1	Spock2	1	dbcorrdb__POLR2A__ENCSR000FAJ_1__m2	3.91	FALSE	0.00959785	Vip
Bclaf1	Srsf5	1	dbcorrdb__POLR2A__ENCSR000FAJ_1__m2	3.91	FALSE	0.0120552	Vip
Bclaf1	Stxbp5l	1	dbcorrdb__POLR2A__ENCSR000FAJ_1__m2	3.91	FALSE	0.0199461	Vip
Bclaf1	Tbpl1	1	dbcorrdb__POLR2A__ENCSR000FAJ_1__m2	3.91	FALSE	0.00479324	Vip
Bclaf1	Zfp2	1	dbcorrdb__POLR2A__ENCSR000FAJ_1__m2	3.91	FALSE	0.0033993	Vip
Bclaf1	Zfp597	1	dbcorrdb__POLR2A__ENCSR000FAJ_1__m2	3.91	FALSE	0.00329678	Vip
Bclaf1	Zfp653	1	dbcorrdb__POLR2A__ENCSR000FAJ_1__m2	3.91	FALSE	0.00604562	Vip
Bclaf1	Zkscan3	1	dbcorrdb__POLR2A__ENCSR000FAJ_1__m2	3.91	FALSE	0.00642425	Vip
Cux2	Cux1	1	taipale_cyt_meth__CUX1_NYATYGATYN_eDBD_repr	3.21	FALSE	0.0076543	Vip
Cux2	Opcml	1	taipale_cyt_meth__CUX1_NYATYGATYN_eDBD_repr	3.21	FALSE	0.0107814	Vip
Egr1	Egr3	38	cisbp__M0417	4.35	TRUE	0.0133446	Vip
Egr1	Erf	35	cisbp__M0417	4.35	TRUE	0.00295887	Vip
Egr1	Fosb	29	cisbp__M0417	4.35	TRUE	0.0181038	Vip
Egr1	Junb	36	cisbp__M0417	4.35	TRUE	0.0358882	Vip
Egr1	Lmo4	34	cisbp__M0417	4.35	TRUE	0.00750995	Vip
Egr1	Mycn	32	cisbp__M0417	4.35	TRUE	0.00941704	Vip
Egr1	Npas4	37	cisbp__M0417	4.35	TRUE	0.00784302	Vip
Egr1	Nr4a1	21	cisbp__M0417	4.35	TRUE	0.0102129	Vip
Egr1	Nr4a3	36	cisbp__M0417	4.35	TRUE	0.00820284	Vip
Egr1	Sox4	31	cisbp__M0417	4.35	TRUE	0.00574374	Vip
Egr1	Tob2	28	cisbp__M0417	4.35	TRUE	0.00590333	Vip
Egr1	Egr2	20	transfac_pro__M08878	4.34	TRUE	0.0194508	Vip
Egr1	Hes1	31	transfac_pro__M08878	4.34	TRUE	0.00977671	Vip
Egr1	Jun	21	transfac_pro__M08878	4.34	TRUE	0.0227133	Vip
Egr1	Egr4	6	transfac_pro__M07354	3.97	TRUE	0.0203801	Vip
Egr1	Jund	8	transfac_pro__M07354	3.97	TRUE	0.0224511	Vip
Egr1	Klf4	20	transfac_pro__M07354	3.97	TRUE	0.00641031	Vip
Egr1	Klf6	10	transfac_pro__M07354	3.97	TRUE	0.0086644	Vip
Egr1	Myc	25	transfac_pro__M07354	3.97	TRUE	0.0142313	Vip
Egr1	Topors	2	transfac_pro__M07354	3.97	TRUE	0.00452385	Vip
Egr1	Fos	15	dbcorrdb__ESRRA__ENCSR000DYQ_1__m5	3.73	FALSE	0.0293222	Vip
Egr1	Nr1h2	4	cisbp__M1906	3.55	FALSE	0.00375066	Vip
Egr1	Ubc	3	cisbp__M1906	3.55	FALSE	0.0160686	Vip
Egr1	Cpsf4	3	dbcorrdb__SMARCA4__ENCSR000EZC_1__m10	3.54	FALSE	0.00377884	Vip
Fos	Egr1	7	cisbp__M0361	4.12	FALSE	0.0407489	Vip
Fos	Egr4	16	cisbp__M0361	4.12	FALSE	0.0128726	Vip
Fos	Fosb	16	cisbp__M0361	4.12	FALSE	0.0270103	Vip
Fos	Hes1	7	cisbp__M0361	4.12	FALSE	0.0107917	Vip
Fos	Jun	17	cisbp__M0361	4.12	FALSE	0.0191701	Vip
Fos	Jund	12	cisbp__M0361	4.12	FALSE	0.0244441	Vip
Fos	Klf4	5	cisbp__M0361	4.12	FALSE	0.00811307	Vip
Fos	Klf6	8	cisbp__M0361	4.12	FALSE	0.00951294	Vip
Fos	Nfil3	13	cisbp__M0361	4.12	FALSE	0.005912	Vip
Fos	Nr4a1	4	cisbp__M0361	4.12	FALSE	0.00624164	Vip
Fos	Nr4a3	17	cisbp__M0361	4.12	FALSE	0.00842185	Vip
Fos	Tob2	2	cisbp__M0361	4.12	FALSE	0.00522199	Vip
Fos	Ubc	6	cisbp__M0361	4.12	FALSE	0.012773	Vip
Fos	Ube2e3	3	cisbp__M0361	4.12	FALSE	0.00526669	Vip
Fos	Ddit3	5	transfac_pro__M08930	4.07	FALSE	0.0074311	Vip
Fos	Sox4	2	cisbp__M0287	3.58	FALSE	0.0085273	Vip
Fos	Junb	3	dbcorrdb__EZH2__ENCSR000ARD_1__m6	3.33	FALSE	0.0303521	Vip
Fos	Iscu	4	taipale_cyt_meth__ATF2_NRTGAYGTCAYN_eDBD	3.3	FALSE	0.00591239	Vip
Fos	Zfp770	1	taipale_cyt_meth__ATF2_NRTGAYGTMAYN_FL	3.11	FALSE	0.00381553	Vip
Irf5	Foxq1	1	flyfactorsurvey__Blimp-1_NAR_FBgn0035625	4.47	FALSE	0.012295	Vip
Irf5	Hlx	6	flyfactorsurvey__Blimp-1_NAR_FBgn0035625	4.47	FALSE	0.0180361	Vip
Irf5	Mafk	3	flyfactorsurvey__Blimp-1_NAR_FBgn0035625	4.47	FALSE	0.00718604	Vip
Irf5	Runx1	6	flyfactorsurvey__Blimp-1_NAR_FBgn0035625	4.47	FALSE	0.0221313	Vip
Irf5	Cebpa	3	transfac_pro__M02771	4.15	FALSE	0.0254423	Vip
Irf5	Ets1	2	transfac_pro__M02771	4.15	FALSE	0.0187779	Vip
Irf5	Nmi	2	transfac_pro__M02771	4.15	FALSE	0.00602274	Vip
Irf5	Pdlim5	3	transfac_pro__M02771	4.15	FALSE	0.00448486	Vip
Irf5	Sap30	1	transfac_pro__M02771	4.15	FALSE	0.00960669	Vip
Irf5	Stat6	3	transfac_pro__M02771	4.15	FALSE	0.0192066	Vip
Irf5	Atf3	8	cisbp__M1267	4.1	TRUE	0.0227137	Vip
Irf5	Elk3	5	cisbp__M1267	4.1	TRUE	0.00574535	Vip
Irf5	Maff	1	cisbp__M1267	4.1	TRUE	0.0164141	Vip
Irf5	Nuak2	4	cisbp__M1267	4.1	TRUE	0.0102782	Vip
Irf5	Sall3	1	cisbp__M1267	4.1	TRUE	0.0144046	Vip
Irf5	Tcf7l2	7	cisbp__M1267	4.1	TRUE	0.00858604	Vip
Irf5	Tgif1	5	cisbp__M1267	4.1	TRUE	0.0356516	Vip
Irf5	Tgif2	9	cisbp__M1267	4.1	TRUE	0.00693336	Vip
Irf5	Zfhx3	5	cisbp__M1267	4.1	TRUE	0.0215016	Vip
Irf5	Elf1	4	taipale_cyt_meth__IRF7_NYGAAANYGAAANYN_eDBD	3.67	FALSE	0.00751532	Vip
Irf5	Lmo2	1	homer__GAAASYGAAASY_IRF2	3.58	FALSE	0.0171452	Vip
Irf5	Ikzf1	3	transfac_pro__M07893	3.56	FALSE	0.0242375	Vip
Irf5	Lyl1	2	transfac_pro__M07893	3.56	FALSE	0.0128097	Vip
Junb	Cebpb	43	cisbp__M0269	5.05	FALSE	0.0161029	Vip
Junb	Egr1	30	cisbp__M0269	5.05	FALSE	0.0366022	Vip
Junb	Egr4	38	cisbp__M0269	5.05	FALSE	0.0156861	Vip
Junb	Fos	37	cisbp__M0269	5.05	FALSE	0.0292009	Vip
Junb	Ing3	36	cisbp__M0269	5.05	FALSE	0.00307816	Vip
Junb	Jun	37	cisbp__M0269	5.05	FALSE	0.0217912	Vip
Junb	Jund	35	transfac_pro__M07312	4.65	FALSE	0.0213304	Vip
Junb	Myc	13	cisbp__M0300	4.51	FALSE	0.0111875	Vip
Junb	Tfam	3	cisbp__M0273	4.33	FALSE	0.00396716	Vip
Junb	Sirpa	10	transfac_pro__M00916	4.21	FALSE	0.00659107	Vip
Junb	Arid5a	18	transfac_pro__M08922	4.19	TRUE	0.00554438	Vip
Junb	Etv1	51	transfac_pro__M08922	4.19	TRUE	0.0050814	Vip
Junb	Fosb	75	transfac_pro__M08922	4.19	TRUE	0.0150135	Vip
Junb	Klf4	57	transfac_pro__M08922	4.19	TRUE	0.00875443	Vip
Junb	Npas4	97	transfac_pro__M08922	4.19	TRUE	0.00644641	Vip
Junb	Ubc	70	transfac_pro__M08922	4.19	TRUE	0.0198508	Vip
Junb	Ube2e3	9	cisbp__M0361	4.03	FALSE	0.0042874	Vip
Junb	Zfp384	8	cisbp__M0361	4.03	FALSE	0.00307791	Vip
Junb	Diablo	2	cisbp__M0309	3.93	FALSE	0.0038381	Vip
Junb	Hmg20b	1	transfac_pro__M08930	3.93	FALSE	0.00451883	Vip
Junb	Egr2	7	taipale_cyt_meth__CREM_NRTGACGTCAYN_eDBD	3.87	FALSE	0.0100834	Vip
Junb	Bhlhe40	44	swissregulon__hs__FOS_FOS_B_L1__JUN_B_D_.p2	3.86	TRUE	0.00772458	Vip
Junb	Sat1	12	swissregulon__hs__FOS_FOS_B_L1__JUN_B_D_.p2	3.86	TRUE	0.0113134	Vip
Junb	Zbtb5	27	factorbook__AP1	3.23	TRUE	0.00466346	Vip
Jund	Atf3	26	transfac_pro__M01863	4.68	FALSE	0.0168544	Vip
Jund	Cbfb	9	transfac_pro__M01863	4.68	FALSE	0.00623436	Vip
Jund	Cebpb	27	transfac_pro__M01863	4.68	FALSE	0.0164607	Vip
Jund	Fos	25	transfac_pro__M01863	4.68	FALSE	0.0259408	Vip
Jund	Fosb	28	transfac_pro__M01863	4.68	FALSE	0.0113075	Vip
Jund	Jun	24	transfac_pro__M01863	4.68	FALSE	0.0188743	Vip
Jund	Rbm3	25	transfac_pro__M01863	4.68	FALSE	0.00819688	Vip
Jund	Actg1	16	jaspar__MA1047.1	4.38	FALSE	0.0159698	Vip
Jund	Egr1	17	jaspar__MA1047.1	4.38	FALSE	0.0217841	Vip
Jund	Gtf3a	3	jaspar__MA1047.1	4.38	FALSE	0.00343958	Vip
Jund	Id4	16	jaspar__MA1047.1	4.38	FALSE	0.00933831	Vip
Jund	Iscu	15	jaspar__MA1047.1	4.38	FALSE	0.0157341	Vip
Jund	Junb	14	jaspar__MA1047.1	4.38	FALSE	0.0223928	Vip
Jund	Maff	25	jaspar__MA1047.1	4.38	FALSE	0.0133539	Vip
Jund	Magoh	17	jaspar__MA1047.1	4.38	FALSE	0.005106	Vip
Jund	Rbm42	16	jaspar__MA1047.1	4.38	FALSE	0.0062886	Vip
Jund	Rel	14	jaspar__MA1047.1	4.38	FALSE	0.00656881	Vip
Jund	Sat1	8	jaspar__MA1047.1	4.38	FALSE	0.00944307	Vip
Jund	Scn1b	11	jaspar__MA1047.1	4.38	FALSE	0.0085975	Vip
Jund	Srp14	4	jaspar__MA1047.1	4.38	FALSE	0.00707841	Vip
Jund	Taf7	7	jaspar__MA1047.1	4.38	FALSE	0.00615928	Vip
Jund	Tob2	6	jaspar__MA1047.1	4.38	FALSE	0.00496212	Vip
Jund	Ubc	22	jaspar__MA1047.1	4.38	FALSE	0.017404	Vip
Jund	Zbtb39	5	jaspar__MA1047.1	4.38	FALSE	0.00580026	Vip
Jund	Zbtb7a	22	jaspar__MA1047.1	4.38	FALSE	0.0044368	Vip
Jund	Klf6	16	transfac_pro__M07246	4.25	FALSE	0.00986042	Vip
Jund	Arpp19	8	transfac_pro__M00917	3.94	FALSE	0.00635733	Vip
Jund	Serf2	15	transfac_pro__M00917	3.94	FALSE	0.00847119	Vip
Jund	Vps72	3	transfac_pro__M00981	3.69	FALSE	0.00404709	Vip
Jund	Zbtb17	14	transfac_pro__M00981	3.69	FALSE	0.00496965	Vip
Jund	Atf4	1	dbcorrdb__ATF3__ENCSR000BKC_1__m1	3.32	FALSE	0.00956125	Vip
Luzp2	Adrbk2	1	hdpi__LUZP2	3.02	TRUE	0.012933	Vip
Luzp2	Cntn5	1	hdpi__LUZP2	3.02	TRUE	0.0287877	Vip
Luzp2	Etv6	1	hdpi__LUZP2	3.02	TRUE	0.0124992	Vip
Luzp2	Eya4	1	hdpi__LUZP2	3.02	TRUE	0.0229424	Vip
Luzp2	Itpr1	1	hdpi__LUZP2	3.02	TRUE	0.0137317	Vip
Luzp2	Ntng1	1	hdpi__LUZP2	3.02	TRUE	0.00898589	Vip
Luzp2	Rerg	1	hdpi__LUZP2	3.02	TRUE	0.0180206	Vip
Luzp2	Zbtb40	1	hdpi__LUZP2	3.02	TRUE	0.00418872	Vip
Luzp2	Zbtb5	1	hdpi__LUZP2	3.02	TRUE	0.00447555	Vip
Nfix	Arpp21	1	hdpi__NFIX	3.51	TRUE	0.0294777	Vip
Nfix	Egfr	1	hdpi__NFIX	3.51	TRUE	0.0327781	Vip
Nfix	Nfia	1	hdpi__NFIX	3.51	TRUE	0.0245876	Vip
Nfix	Nfib	1	hdpi__NFIX	3.51	TRUE	0.025138	Vip
Nfix	Nr2f1	1	hdpi__NFIX	3.51	TRUE	0.0101115	Vip
Nfix	Pde4b	1	hdpi__NFIX	3.51	TRUE	0.0194584	Vip
Npdc1	Faim2	7	jaspar__MA1070.1	3.65	FALSE	0.0153704	Vip
Npdc1	Gabbr1	13	jaspar__MA1070.1	3.65	FALSE	0.0160942	Vip
Npdc1	Ptprn	11	jaspar__MA1070.1	3.65	FALSE	0.0127876	Vip
Npdc1	Scamp5	15	jaspar__MA1070.1	3.65	FALSE	0.0102796	Vip
Npdc1	Syp	15	jaspar__MA1070.1	3.65	FALSE	0.014713	Vip
Npdc1	Tmem59l	15	jaspar__MA1070.1	3.65	FALSE	0.0123859	Vip
Npdc1	Usp11	7	jaspar__MA1070.1	3.65	FALSE	0.00834134	Vip
Npdc1	Cadm3	6	cisbp__M0275	3.54	FALSE	0.00693934	Vip
Npdc1	Tfdp1	1	cisbp__M0275	3.54	FALSE	0.0058096	Vip
Npdc1	Prnp	3	taipale_cyt_meth__CREB5_NRTGAYGTCAYN_eDBD	3.41	FALSE	0.012223	Vip
Npdc1	Pld3	2	taipale_cyt_meth__XBP1_NRTGACGTCAYN_FL	3.15	FALSE	0.0121782	Vip
Npdc1	Wasf1	1	cisbp__M0309	3.01	FALSE	0.00654921	Vip
Nr1d1	Bhlhe40	3	cisbp__M6454	3.64	FALSE	0.00685478	Vip
Nr1d1	Exosc3	1	cisbp__M6454	3.64	FALSE	0.00346081	Vip
Nr1d1	Gabarapl1	2	cisbp__M6454	3.64	FALSE	0.00759952	Vip
Nr1d1	Hmgb3	3	cisbp__M6454	3.64	FALSE	0.00395182	Vip
Nr1d1	Mxd4	2	cisbp__M6454	3.64	FALSE	0.00565085	Vip
Nr1d1	Ptms	2	cisbp__M6454	3.64	FALSE	0.0105406	Vip
Nr1d1	Rgs4	2	cisbp__M6454	3.64	FALSE	0.00677454	Vip
Nr1d1	Sod1	1	cisbp__M6454	3.64	FALSE	0.00795352	Vip
Nr1d1	Tspyl1	2	cisbp__M6454	3.64	FALSE	0.00547588	Vip
Nr1d1	Apbb1	1	swissregulon__hs__RORA.p2	3.33	FALSE	0.00548999	Vip
Nr1d1	Dnm1	1	hocomoco__NR1D2_MOUSE.H11MO.0.A	3.26	FALSE	0.0102144	Vip
Nr1d1	Dbp	9	transfac_pro__M07955	3.03	TRUE	0.00428253	Vip
Nr1d1	Thra	8	transfac_pro__M07955	3.03	TRUE	0.00915201	Vip
Spi1	Atf3	1	dbcorrdb__IRF1__ENCSR000EGL_1__m1	3.21	FALSE	0.0180361	Vip
Spi1	Batf	1	dbcorrdb__IRF1__ENCSR000EGL_1__m1	3.21	FALSE	0.0110332	Vip
Spi1	Batf3	1	dbcorrdb__IRF1__ENCSR000EGL_1__m1	3.21	FALSE	0.0110697	Vip
Spi1	Cebpa	1	dbcorrdb__IRF1__ENCSR000EGL_1__m1	3.21	FALSE	0.0290645	Vip
Spi1	Cebpb	1	dbcorrdb__IRF1__ENCSR000EGL_1__m1	3.21	FALSE	0.012029	Vip
Spi1	Creb5	1	dbcorrdb__IRF1__ENCSR000EGL_1__m1	3.21	FALSE	0.00578998	Vip
Spi1	Elf4	1	dbcorrdb__IRF1__ENCSR000EGL_1__m1	3.21	FALSE	0.034747	Vip
Spi1	Ets1	1	dbcorrdb__IRF1__ENCSR000EGL_1__m1	3.21	FALSE	0.0168147	Vip
Spi1	Fli1	1	dbcorrdb__IRF1__ENCSR000EGL_1__m1	3.21	FALSE	0.0300305	Vip
Spi1	Ikzf1	1	dbcorrdb__IRF1__ENCSR000EGL_1__m1	3.21	FALSE	0.0267288	Vip
Spi1	Irf4	1	dbcorrdb__IRF1__ENCSR000EGL_1__m1	3.21	FALSE	0.0152336	Vip
Spi1	Irf5	1	dbcorrdb__IRF1__ENCSR000EGL_1__m1	3.21	FALSE	0.0409267	Vip
Spi1	Irf8	1	dbcorrdb__IRF1__ENCSR000EGL_1__m1	3.21	FALSE	0.0303126	Vip
Spi1	Lmo2	1	dbcorrdb__IRF1__ENCSR000EGL_1__m1	3.21	FALSE	0.0286696	Vip
Spi1	Maff	1	dbcorrdb__IRF1__ENCSR000EGL_1__m1	3.21	FALSE	0.0208613	Vip
Spi1	Mtus1	1	dbcorrdb__IRF1__ENCSR000EGL_1__m1	3.21	FALSE	0.00418327	Vip
Spi1	Nfatc1	1	dbcorrdb__IRF1__ENCSR000EGL_1__m1	3.21	FALSE	0.0157674	Vip
Spi1	Nfkb2	1	dbcorrdb__IRF1__ENCSR000EGL_1__m1	3.21	FALSE	0.0287396	Vip
Spi1	Pdlim5	1	dbcorrdb__IRF1__ENCSR000EGL_1__m1	3.21	FALSE	0.00565642	Vip
Spi1	Rel	1	dbcorrdb__IRF1__ENCSR000EGL_1__m1	3.21	FALSE	0.0081491	Vip
Spi1	Relb	1	dbcorrdb__IRF1__ENCSR000EGL_1__m1	3.21	FALSE	0.0108346	Vip
Spi1	Rreb1	1	dbcorrdb__IRF1__ENCSR000EGL_1__m1	3.21	FALSE	0.00732329	Vip
Spi1	Runx1	1	dbcorrdb__IRF1__ENCSR000EGL_1__m1	3.21	FALSE	0.0292804	Vip
Spi1	Sall3	1	dbcorrdb__IRF1__ENCSR000EGL_1__m1	3.21	FALSE	0.0187661	Vip
Spi1	Sp110	1	dbcorrdb__IRF1__ENCSR000EGL_1__m1	3.21	FALSE	0.0167036	Vip
Spi1	Stat6	1	dbcorrdb__IRF1__ENCSR000EGL_1__m1	3.21	FALSE	0.0140345	Vip
Spi1	Tal1	1	dbcorrdb__IRF1__ENCSR000EGL_1__m1	3.21	FALSE	0.0114794	Vip
Spi1	Tcf7l2	1	dbcorrdb__IRF1__ENCSR000EGL_1__m1	3.21	FALSE	0.00732964	Vip
Spi1	Tgif1	1	dbcorrdb__IRF1__ENCSR000EGL_1__m1	3.21	FALSE	0.0356961	Vip
Spi1	Tgif2	1	dbcorrdb__IRF1__ENCSR000EGL_1__m1	3.21	FALSE	0.0202796	Vip
Spi1	Zfhx3	1	dbcorrdb__IRF1__ENCSR000EGL_1__m1	3.21	FALSE	0.0211771	Vip
Tcf12	Ankrd12	25	taipale_cyt_meth__MESP2_NAMCATATGKYN_eDBD_meth	5.17	FALSE	0.0116424	Vip
Tcf12	Braf	30	taipale_cyt_meth__MESP2_NAMCATATGKYN_eDBD_meth	5.17	FALSE	0.0108897	Vip
Tcf12	Epha3	4	taipale_cyt_meth__MESP2_NAMCATATGKYN_eDBD_meth	5.17	FALSE	0.00893789	Vip
Tcf12	Fgfr1	8	taipale_cyt_meth__MESP2_NAMCATATGKYN_eDBD_meth	5.17	FALSE	0.00496661	Vip
Tcf12	Foxp1	29	taipale_cyt_meth__MESP2_NAMCATATGKYN_eDBD_meth	5.17	FALSE	0.0120737	Vip
Tcf12	Hecw2	5	taipale_cyt_meth__MESP2_NAMCATATGKYN_eDBD_meth	5.17	FALSE	0.0143726	Vip
Tcf12	Pde8b	14	taipale_cyt_meth__MESP2_NAMCATATGKYN_eDBD_meth	5.17	FALSE	0.0120154	Vip
Tcf12	Ppm1e	30	taipale_cyt_meth__MESP2_NAMCATATGKYN_eDBD_meth	5.17	FALSE	0.0113491	Vip
Tcf12	Rock2	23	taipale_cyt_meth__MESP2_NAMCATATGKYN_eDBD_meth	5.17	FALSE	0.00931693	Vip
Tcf12	Scn3a	21	taipale_cyt_meth__MESP2_NAMCATATGKYN_eDBD_meth	5.17	FALSE	0.00726227	Vip
Tcf12	Tead1	31	taipale_cyt_meth__MESP2_NAMCATATGKYN_eDBD_meth	5.17	FALSE	0.00416535	Vip
Tcf12	Pclo	21	cisbp__M5693	4.77	FALSE	0.0134111	Vip
Tcf12	Tasp1	21	cisbp__M5693	4.77	FALSE	0.00608891	Vip
Tcf12	Ctcf	5	taipale_cyt_meth__MSC_NRNCATATGNYN_eDBD_meth	4.31	FALSE	0.00469687	Vip
Tcf12	Fgf14	3	taipale_cyt_meth__MSC_NRNCATATGNYN_eDBD_meth	4.31	FALSE	0.0171562	Vip
Tcf12	Gpc6	9	taipale_cyt_meth__MSC_NRNCATATGNYN_eDBD_meth	4.31	FALSE	0.0066722	Vip
Tcf12	Hivep3	7	taipale_cyt_meth__MSC_NRNCATATGNYN_eDBD_meth	4.31	FALSE	0.0118487	Vip
Tcf12	Ncor1	4	taipale_cyt_meth__MSC_NRNCATATGNYN_eDBD_meth	4.31	FALSE	0.0116657	Vip
Tcf12	Smad4	8	taipale_cyt_meth__MSC_NRNCATATGNYN_eDBD_meth	4.31	FALSE	0.00410519	Vip
Tcf12	Zbtb38	15	taipale_cyt_meth__MSC_NRNCATATGNYN_eDBD_meth	4.31	FALSE	0.0070192	Vip
Tcf12	Unc13a	5	taipale_cyt_meth__ATOH7_ANCATATGNY_eDBD_meth	3.74	FALSE	0.0103756	Vip
Tcf12	Cdh8	7	cisbp__M5989	3.64	FALSE	0.00574635	Vip
Tcf12	Cntnap2	8	cisbp__M5989	3.64	FALSE	0.0137616	Vip
Tcf12	Dapk1	5	cisbp__M5989	3.64	FALSE	0.00955856	Vip
Tcf12	Gabra2	6	cisbp__M5989	3.64	FALSE	0.00919548	Vip
Tcf12	Grid2	2	cisbp__M5989	3.64	FALSE	0.0106277	Vip
Tcf12	Lrrc7	4	cisbp__M5989	3.64	FALSE	0.0134213	Vip
Tcf12	Nfat5	5	cisbp__M5989	3.64	FALSE	0.0116306	Vip
Tcf12	Slc25a12	6	cisbp__M5989	3.64	FALSE	0.00923624	Vip
Tcf12	Rlf	4	cisbp__M5691	3.58	FALSE	0.0112387	Vip
Tcf12	Ncam1	1	taipale_cyt_meth__NEUROD1_AAWTANNNNNNCATATGNN_FL_meth	3.37	FALSE	0.0118537	Vip
Tcf12	Actn1	1	flyfactorsurvey__dimm_da_SANGER_5_FBgn0000413	3.27	FALSE	0.00483332	Vip
Tcf12	Slc4a10	3	flyfactorsurvey__dimm_da_SANGER_5_FBgn0000413	3.27	FALSE	0.0164728	Vip
Tcf12	Cacna1d	1	cisbp__M5692	3.22	FALSE	0.0160935	Vip
Tcf12	Dlc1	1	cisbp__M5692	3.22	FALSE	0.0107972	Vip
Tcf12	Dnmt3a	1	cisbp__M5692	3.22	FALSE	0.0100885	Vip
Tcf12	Epha5	1	cisbp__M5692	3.22	FALSE	0.00906511	Vip
Tcf12	Fstl5	1	cisbp__M5692	3.22	FALSE	0.00657961	Vip
Tcf12	Magi3	2	cisbp__M5692	3.22	FALSE	0.0102922	Vip
Tcf12	Mnat1	2	cisbp__M5692	3.22	FALSE	0.00386868	Vip
Tcf12	Sntg1	3	cisbp__M5692	3.22	FALSE	0.016851	Vip
Tcf12	Vsnl1	1	cisbp__M5692	3.22	FALSE	0.00656746	Vip
Tcf12	Kdm4c	1	taipale_cyt_meth__ATOH1_ANCATATGNY_eDBD	3.16	FALSE	0.00854656	Vip
Atf2	Bsn	9	taipale_cyt_meth__TEF_NRTTAYGTAAYN_eDBD_meth	3.45	FALSE	0.00858174	Sst
Atf2	Cdk5r1	9	taipale_cyt_meth__TEF_NRTTAYGTAAYN_eDBD_meth	3.45	FALSE	0.00626562	Sst
Atf2	Chd5	9	taipale_cyt_meth__TEF_NRTTAYGTAAYN_eDBD_meth	3.45	FALSE	0.0109283	Sst
Atf2	Cyfip2	3	taipale_cyt_meth__TEF_NRTTAYGTAAYN_eDBD_meth	3.45	FALSE	0.00828465	Sst
Atf2	Dnm1	9	taipale_cyt_meth__TEF_NRTTAYGTAAYN_eDBD_meth	3.45	FALSE	0.0107701	Sst
Atf2	Gnao1	9	taipale_cyt_meth__TEF_NRTTAYGTAAYN_eDBD_meth	3.45	FALSE	0.0145205	Sst
Atf2	Scrt1	7	taipale_cyt_meth__TEF_NRTTAYGTAAYN_eDBD_meth	3.45	FALSE	0.0050043	Sst
Atf2	Zbtb7a	9	taipale_cyt_meth__TEF_NRTTAYGTAAYN_eDBD_meth	3.45	FALSE	0.00498849	Sst
Atf2	Camk1d	3	taipale__DBP_DBD_NRTTACGTAAYN	3.17	FALSE	0.0421602	Sst
Atf3	Rela	1	hocomoco__BATF_HUMAN.H11MO.1.A	3.47	FALSE	0.0048621	Sst
Atf3	Irf8	1	cisbp__M0314	3.18	FALSE	0.0238701	Sst
Atf3	Nfatc1	1	cisbp__M0314	3.18	FALSE	0.015946	Sst
Atf3	Sall3	1	cisbp__M0314	3.18	FALSE	0.0148537	Sst
Atf3	Smad6	1	cisbp__M0314	3.18	FALSE	0.00645899	Sst
Atf3	Tgif2	1	cisbp__M0314	3.18	FALSE	0.0155155	Sst
Atf3	Lmo2	2	cisbp__M5292	3.12	FALSE	0.0151228	Sst
Atf3	Arid5a	3	dbcorrdb__ATF3__ENCSR000BNU_1__m1	3.07	TRUE	0.00520876	Sst
Atf3	Bcl3	3	dbcorrdb__ATF3__ENCSR000BNU_1__m1	3.07	TRUE	0.0168974	Sst
Atf3	Cebpb	6	dbcorrdb__ATF3__ENCSR000BNU_1__m1	3.07	TRUE	0.013242	Sst
Atf3	Creb5	5	dbcorrdb__ATF3__ENCSR000BNU_1__m1	3.07	TRUE	0.0103387	Sst
Atf3	Glis3	6	dbcorrdb__ATF3__ENCSR000BNU_1__m1	3.07	TRUE	0.0040812	Sst
Atf3	Maff	4	dbcorrdb__ATF3__ENCSR000BNU_1__m1	3.07	TRUE	0.021919	Sst
Atf3	Tgif1	2	dbcorrdb__ATF3__ENCSR000BNU_1__m1	3.07	TRUE	0.0310356	Sst
Cnot4	Arntl	1	scertf__harbison.MOT2	5.37	TRUE	0.0055461	Sst
Cnot4	Foxk2	1	scertf__harbison.MOT2	5.37	TRUE	0.00475435	Sst
Cnot4	Nfkb1	1	scertf__harbison.MOT2	5.37	TRUE	0.00889777	Sst
Cnot4	Rtn4	1	scertf__harbison.MOT2	5.37	TRUE	0.00720727	Sst
Cnot4	Sp3	1	scertf__harbison.MOT2	5.37	TRUE	0.00531052	Sst
Cnot4	Zc3h11a	1	scertf__harbison.MOT2	5.37	TRUE	0.0140576	Sst
Cpeb1	Kdm2b	1	predrem__nrMotif233	3.7	FALSE	0.00582273	Sst
Cpeb1	Sox12	1	predrem__nrMotif233	3.7	FALSE	0.00427741	Sst
Cpeb1	Zbtb46	1	predrem__nrMotif233	3.7	FALSE	0.00577328	Sst
Cpeb1	Zfp655	1	predrem__nrMotif233	3.7	FALSE	0.00447473	Sst
Egr1	Bhlhe40	4	transfac_pro__M00933	3.5	FALSE	0.00835572	Sst
Egr1	Jund	3	transfac_pro__M00933	3.5	FALSE	0.0291969	Sst
Egr1	Egr3	8	cisbp__M0417	3.46	TRUE	0.0126476	Sst
Egr1	Fosb	8	cisbp__M0417	3.46	TRUE	0.0155121	Sst
Egr1	Junb	9	cisbp__M0417	3.46	TRUE	0.0339325	Sst
Egr1	Klf9	8	cisbp__M0417	3.46	TRUE	0.00441347	Sst
Egr1	Npas4	9	cisbp__M0417	3.46	TRUE	0.00646566	Sst
Egr1	Nr1d1	8	cisbp__M0417	3.46	TRUE	0.00780058	Sst
Egr1	Nr4a1	7	cisbp__M0417	3.46	TRUE	0.00755851	Sst
Egr1	Sox4	8	cisbp__M0417	3.46	TRUE	0.00688384	Sst
Egr1	Tob2	6	cisbp__M0417	3.46	TRUE	0.00675529	Sst
Egr1	Fos	1	transfac_pro__M03893	3.44	FALSE	0.0405387	Sst
Egr1	Jun	2	transfac_pro__M03893	3.44	FALSE	0.0221824	Sst
Egr1	Klf4	3	transfac_pro__M03893	3.44	FALSE	0.0068901	Sst
Egr1	Rad21	2	transfac_pro__M03893	3.44	FALSE	0.00341202	Sst
Egr1	Ddit3	1	transfac_pro__M02281	3.35	FALSE	0.00616615	Sst
Egr1	Rxrb	2	transfac_pro__M02281	3.35	FALSE	0.00347817	Sst
Egr1	Taf7	1	transfac_pro__M02281	3.35	FALSE	0.00371435	Sst
Egr1	Ubc	2	transfac_pro__M02281	3.35	FALSE	0.0186055	Sst
Egr1	Egr2	4	factorbook__EGR1	3.2	TRUE	0.0132745	Sst
Egr1	Klf10	6	factorbook__EGR1	3.2	TRUE	0.00665312	Sst
Egr1	Myc	6	factorbook__EGR1	3.2	TRUE	0.00632006	Sst
Egr1	Nfil3	4	factorbook__EGR1	3.2	TRUE	0.00500109	Sst
Egr1	Sox18	6	factorbook__EGR1	3.2	TRUE	0.0104693	Sst
Egr1	Zfand5	4	factorbook__EGR1	3.2	TRUE	0.00793381	Sst
Egr1	Egr4	3	transfac_pro__M04950	3.08	TRUE	0.0269036	Sst
Egr3	Enc1	2	transfac_pro__M01972	4.62	FALSE	0.0163156	Sst
Egr3	Klf10	4	taipale__EGR1_full_NACGCCCACGCANN	3.45	FALSE	0.0111322	Sst
Egr3	Baiap2	11	cisbp__M0414	3.35	TRUE	0.0106922	Sst
Egr3	Bhlhe22	5	cisbp__M0414	3.35	TRUE	0.014977	Sst
Egr3	Egr2	7	cisbp__M0414	3.35	TRUE	0.0175486	Sst
Egr3	Egr4	4	cisbp__M0414	3.35	TRUE	0.0114423	Sst
Egr3	Emx1	7	cisbp__M0414	3.35	TRUE	0.0158832	Sst
Egr3	Ets2	4	cisbp__M0414	3.35	TRUE	0.00358316	Sst
Egr3	Fhl2	8	cisbp__M0414	3.35	TRUE	0.00852741	Sst
Egr3	Homer1	8	cisbp__M0414	3.35	TRUE	0.0076723	Sst
Egr3	Hpcal1	7	cisbp__M0414	3.35	TRUE	0.00945306	Sst
Egr3	Klf16	10	cisbp__M0414	3.35	TRUE	0.00324803	Sst
Egr3	Lingo1	6	cisbp__M0414	3.35	TRUE	0.00770657	Sst
Egr3	Lmo4	10	cisbp__M0414	3.35	TRUE	0.0128973	Sst
Egr3	Mast3	7	cisbp__M0414	3.35	TRUE	0.00565526	Sst
Egr3	Meis2	9	cisbp__M0414	3.35	TRUE	0.0120536	Sst
Egr3	Nefl	3	cisbp__M0414	3.35	TRUE	0.00944175	Sst
Egr3	Neurod1	11	cisbp__M0414	3.35	TRUE	0.0177941	Sst
Egr3	Neurod2	12	cisbp__M0414	3.35	TRUE	0.0167927	Sst
Egr3	Ngef	1	cisbp__M0414	3.35	TRUE	0.00718165	Sst
Egr3	Nptx1	6	cisbp__M0414	3.35	TRUE	0.00813698	Sst
Egr3	Nr4a3	11	cisbp__M0414	3.35	TRUE	0.00876478	Sst
Egr3	Nrgn	12	cisbp__M0414	3.35	TRUE	0.0184167	Sst
Egr3	Nrn1	12	cisbp__M0414	3.35	TRUE	0.0216139	Sst
Egr3	Phyhip	7	cisbp__M0414	3.35	TRUE	0.0112308	Sst
Egr3	Pou3f1	8	cisbp__M0414	3.35	TRUE	0.00574313	Sst
Egr3	Ptk2b	5	cisbp__M0414	3.35	TRUE	0.0101527	Sst
Egr3	Rasgrp1	1	cisbp__M0414	3.35	TRUE	0.00749563	Sst
Egr3	Slc17a7	3	cisbp__M0414	3.35	TRUE	0.0136801	Sst
Egr3	Sox18	6	cisbp__M0414	3.35	TRUE	0.00969667	Sst
Egr3	Tbr1	4	cisbp__M0414	3.35	TRUE	0.0150216	Sst
Fli1	Atf3	1	cisbp__M0712	3.51	FALSE	0.017714	Sst
Fli1	Bcl3	2	cisbp__M0712	3.51	FALSE	0.0137971	Sst
Fli1	Elk3	2	cisbp__M0712	3.51	FALSE	0.00470369	Sst
Fli1	Hlx	2	cisbp__M0712	3.51	FALSE	0.00799668	Sst
Fli1	Ikzf1	1	cisbp__M0712	3.51	FALSE	0.0229736	Sst
Fli1	Maff	1	cisbp__M0712	3.51	FALSE	0.00899172	Sst
Fli1	Mafk	1	cisbp__M0712	3.51	FALSE	0.00426015	Sst
Fli1	Mtus1	1	cisbp__M0712	3.51	FALSE	0.0059136	Sst
Fli1	Pax8	1	cisbp__M0712	3.51	FALSE	0.0128267	Sst
Fli1	Runx1	1	cisbp__M0712	3.51	FALSE	0.0445862	Sst
Fli1	Sall1	2	cisbp__M0712	3.51	FALSE	0.0104747	Sst
Fli1	Sall3	1	cisbp__M0712	3.51	FALSE	0.0138232	Sst
Fli1	Stat5a	1	cisbp__M0712	3.51	FALSE	0.00792033	Sst
Fli1	Stat6	1	cisbp__M0712	3.51	FALSE	0.0128966	Sst
Fli1	Tal1	2	cisbp__M0712	3.51	FALSE	0.0146504	Sst
Fli1	Tcf7l2	2	cisbp__M0712	3.51	FALSE	0.014144	Sst
Fli1	Tead2	2	cisbp__M0712	3.51	FALSE	0.00698466	Sst
Fli1	Tgif1	1	cisbp__M0712	3.51	FALSE	0.0207006	Sst
Fli1	Tgif2	1	cisbp__M0712	3.51	FALSE	0.0108912	Sst
Fli1	Zfhx3	1	cisbp__M0712	3.51	FALSE	0.0211118	Sst
Fli1	Zfp217	1	cisbp__M0712	3.51	FALSE	0.0118044	Sst
Fos	Egr1	22	cisbp__M0361	5.38	FALSE	0.036359	Sst
Fos	Egr4	31	cisbp__M0361	5.38	FALSE	0.00928321	Sst
Fos	Hes1	14	cisbp__M0361	5.38	FALSE	0.00741844	Sst
Fos	Id4	18	cisbp__M0361	5.38	FALSE	0.00713516	Sst
Fos	Jund	31	cisbp__M0361	5.38	FALSE	0.0288606	Sst
Fos	Ing3	24	taipale_cyt_meth__CREM_NRTGACGTCAYN_eDBD	4.77	FALSE	0.00253235	Sst
Fos	Myc	14	cisbp__M0300	4.75	FALSE	0.00698348	Sst
Fos	Tob2	3	dbcorrdb__SP2__ENCSR000BQG_1__m1	4.16	FALSE	0.00707368	Sst
Fos	Ybx1	1	dbcorrdb__SP2__ENCSR000BQG_1__m1	4.16	FALSE	0.00669089	Sst
Fos	Hey1	1	transfac_pro__M01862	3.48	FALSE	0.0026299	Sst
Fos	Fosb	42	swissregulon__hs__FOS_FOS_B_L1__JUN_B_D_.p2	3.29	TRUE	0.020828	Sst
Fos	Junb	11	swissregulon__hs__FOS_FOS_B_L1__JUN_B_D_.p2	3.29	TRUE	0.0349689	Sst
Fos	Klf4	20	swissregulon__hs__FOS_FOS_B_L1__JUN_B_D_.p2	3.29	TRUE	0.0122071	Sst
Fos	Klf9	37	swissregulon__hs__FOS_FOS_B_L1__JUN_B_D_.p2	3.29	TRUE	0.00571612	Sst
Fos	Nfil3	35	swissregulon__hs__FOS_FOS_B_L1__JUN_B_D_.p2	3.29	TRUE	0.00416393	Sst
Fos	Npas4	40	swissregulon__hs__FOS_FOS_B_L1__JUN_B_D_.p2	3.29	TRUE	0.00671538	Sst
Fos	Ubc	31	swissregulon__hs__FOS_FOS_B_L1__JUN_B_D_.p2	3.29	TRUE	0.0153425	Sst
Fos	Id1	30	transfac_pro__M08947	3.14	TRUE	0.0066545	Sst
Fos	Jun	35	transfac_pro__M08947	3.14	TRUE	0.0204968	Sst
Foxn3	Arhgef7	1	taipale_cyt_meth__FOXQ1_NTAYRTAAACAN_eDBD_meth	3.85	FALSE	0.00777932	Sst
Foxn3	Camk2b	1	taipale_cyt_meth__FOXQ1_NTAYRTAAACAN_eDBD_meth	3.85	FALSE	0.00836022	Sst
Foxn3	Nfatc2	1	taipale_cyt_meth__FOXQ1_NTAYRTAAACAN_eDBD_meth	3.85	FALSE	0.0120405	Sst
Foxn3	Ralgps2	1	taipale_cyt_meth__FOXQ1_NTAYRTAAACAN_eDBD_meth	3.85	FALSE	0.00666733	Sst
Foxn3	Rarg	1	taipale_cyt_meth__FOXQ1_NTAYRTAAACAN_eDBD_meth	3.85	FALSE	0.00322648	Sst
Foxn3	Sin3a	1	taipale_cyt_meth__FOXQ1_NTAYRTAAACAN_eDBD_meth	3.85	FALSE	0.00515388	Sst
Foxn3	Zfp516	1	taipale_cyt_meth__FOXQ1_NTAYRTAAACAN_eDBD_meth	3.85	FALSE	0.00668904	Sst
Foxp1	Dok6	10	cisbp__M0725	3.56	TRUE	0.0116363	Sst
Foxp1	Dync1i1	4	cisbp__M0725	3.56	TRUE	0.0104053	Sst
Foxp1	Gabrb1	7	cisbp__M0725	3.56	TRUE	0.0115144	Sst
Foxp1	Gli2	17	cisbp__M0725	3.56	TRUE	0.00695976	Sst
Foxp1	Gtf2i	4	cisbp__M0725	3.56	TRUE	0.00512856	Sst
Foxp1	Hoxc6	28	cisbp__M0725	3.56	TRUE	0.019191	Sst
Foxp1	Kif22	4	cisbp__M0725	3.56	TRUE	0.00246971	Sst
Foxp1	Maml3	26	cisbp__M0725	3.56	TRUE	0.00994624	Sst
Foxp1	Zfp770	12	cisbp__M0725	3.56	TRUE	0.0023426	Sst
Foxp1	Lrrtm4	2	cisbp__M0750	3.07	TRUE	0.0106619	Sst
Foxp1	Pik3r1	2	cisbp__M0750	3.07	TRUE	0.00379389	Sst
Irf5	Atf3	8	taipale_cyt_meth__IRF7_NYGAAANYGAAANYN_eDBD	3.95	FALSE	0.0295158	Sst
Irf5	Cebpa	6	taipale_cyt_meth__IRF7_NYGAAANYGAAANYN_eDBD	3.95	FALSE	0.0317248	Sst
Irf5	Edn1	4	taipale_cyt_meth__IRF7_NYGAAANYGAAANYN_eDBD	3.95	FALSE	0.0212251	Sst
Irf5	Elf1	4	taipale_cyt_meth__IRF7_NYGAAANYGAAANYN_eDBD	3.95	FALSE	0.0103284	Sst
Irf5	Elf4	3	taipale_cyt_meth__IRF7_NYGAAANYGAAANYN_eDBD	3.95	FALSE	0.0160692	Sst
Irf5	Ets1	3	taipale_cyt_meth__IRF7_NYGAAANYGAAANYN_eDBD	3.95	FALSE	0.0134239	Sst
Irf5	Hlx	8	taipale_cyt_meth__IRF7_NYGAAANYGAAANYN_eDBD	3.95	FALSE	0.0138237	Sst
Irf5	Irf1	4	taipale_cyt_meth__IRF7_NYGAAANYGAAANYN_eDBD	3.95	FALSE	0.0074259	Sst
Irf5	Nmi	3	taipale_cyt_meth__IRF7_NYGAAANYGAAANYN_eDBD	3.95	FALSE	0.014057	Sst
Irf5	Prdm1	3	taipale_cyt_meth__IRF7_NYGAAANYGAAANYN_eDBD	3.95	FALSE	0.00758433	Sst
Irf5	Elk3	3	taipale_cyt_meth__IRF2_YGAAASYGAAAS_FL	3.64	FALSE	0.00349591	Sst
Irf5	Fli1	7	taipale_cyt_meth__IRF2_YGAAASYGAAAS_FL	3.64	FALSE	0.0321196	Sst
Irf5	Ikzf1	5	taipale_cyt_meth__IRF2_YGAAASYGAAAS_FL	3.64	FALSE	0.0275814	Sst
Irf5	Runx1	7	taipale_cyt_meth__IRF2_YGAAASYGAAAS_FL	3.64	FALSE	0.0268751	Sst
Irf5	Tcf7l2	6	taipale_cyt_meth__IRF2_YGAAASYGAAAS_FL	3.64	FALSE	0.0100553	Sst
Irf5	Tgif1	6	taipale_cyt_meth__IRF2_YGAAASYGAAAS_FL	3.64	FALSE	0.0292822	Sst
Irf5	Zfhx3	4	taipale_cyt_meth__IRF2_YGAAASYGAAAS_FL	3.64	FALSE	0.0169013	Sst
Irf5	Sp110	2	dbcorrdb__PRDM1__ENCSR000ECY_1__m1	3.41	FALSE	0.0199483	Sst
Irf5	Stat6	4	dbcorrdb__PRDM1__ENCSR000ECY_1__m1	3.41	FALSE	0.0115451	Sst
Irf5	Lmo2	1	homer__GAAASYGAAASY_IRF2	3.26	FALSE	0.0242246	Sst
Irf5	Relb	1	transfac_pro__M02771	3.09	FALSE	0.00948431	Sst
Irf5	Rest	1	transfac_pro__M02771	3.09	FALSE	0.00371108	Sst
Irf5	Hhex	2	cisbp__M4545	3.08	FALSE	0.014029	Sst
Irf8	Irf5	7	dbcorrdb__STAT2__ENCSR000FBC_1__m1	4.6	FALSE	0.031989	Sst
Irf8	Nmi	2	dbcorrdb__STAT2__ENCSR000FBC_1__m1	4.6	FALSE	0.01006	Sst
Irf8	Hhex	2	dbcorrdb__IRF1__ENCSR000EGK_1__m1	4.48	FALSE	0.0190674	Sst
Irf8	Mtus1	1	dbcorrdb__IRF1__ENCSR000EGK_1__m1	4.48	FALSE	0.00582505	Sst
Irf8	Zfp69	3	dbcorrdb__IRF1__ENCSR000EGK_1__m1	4.48	FALSE	0.00559248	Sst
Irf8	Cebpa	3	tfdimers__MD00347	4.42	TRUE	0.0269795	Sst
Irf8	Hcls1	4	tfdimers__MD00347	4.42	TRUE	0.0153807	Sst
Irf8	Ikzf1	4	tfdimers__MD00347	4.42	TRUE	0.0236147	Sst
Irf8	Tal1	14	tfdimers__MD00347	4.42	TRUE	0.0100646	Sst
Irf8	Zfp217	9	tfdimers__MD00347	4.42	TRUE	0.0120559	Sst
Irf8	Zfp710	15	tfdimers__MD00347	4.42	TRUE	0.00409606	Sst
Irf8	Rest	1	cisbp__M6310	3.51	FALSE	0.00445008	Sst
Irf8	Nfatc1	2	cisbp__M1264	3.47	FALSE	0.0172521	Sst
Irf8	Atf3	10	transfac_pro__M00972	3.1	TRUE	0.0200694	Sst
Irf8	Lmo2	3	transfac_pro__M00972	3.1	TRUE	0.0169274	Sst
Jun	Fos	15	cisbp__M0287	3.86	FALSE	0.0192218	Sst
Jun	Jund	14	cisbp__M0287	3.86	FALSE	0.0165998	Sst
Jun	Sox11	7	cisbp__M0287	3.86	FALSE	0.00451422	Sst
Jun	Srf	3	cisbp__M0287	3.86	FALSE	0.00394105	Sst
Jun	Cebpb	14	transfac_pro__M01187	3.85	FALSE	0.00817091	Sst
Jun	Egr1	12	transfac_pro__M01187	3.85	FALSE	0.019573	Sst
Jun	Id1	12	transfac_pro__M01187	3.85	FALSE	0.00627706	Sst
Jun	Ing3	11	transfac_pro__M01187	3.85	FALSE	0.00465543	Sst
Jun	Junb	1	transfac_pro__M01187	3.85	FALSE	0.0242757	Sst
Jun	Mex3c	10	transfac_pro__M01187	3.85	FALSE	0.0048838	Sst
Jun	Nudt4	2	cisbp__M0361	3.36	FALSE	0.00677212	Sst
Jun	Cbfb	3	transfac_pro__M07312	3.3	FALSE	0.00443296	Sst
Jun	Prelid2	3	transfac_pro__M07312	3.3	FALSE	0.0114608	Sst
Jun	E2f2	1	cisbp__M0784	3.23	FALSE	0.0074538	Sst
Jun	Hey1	1	cisbp__M0784	3.23	FALSE	0.00260928	Sst
Jun	Klf2	1	cisbp__M0784	3.23	FALSE	0.00444246	Sst
Jun	Myc	1	cisbp__M0784	3.23	FALSE	0.0068588	Sst
Jun	Sox4	1	cisbp__M0784	3.23	FALSE	0.00516515	Sst
Jun	Fosb	17	dbcorrdb__JUN__ENCSR000ECA_1__m1	3.22	TRUE	0.0144342	Sst
Jun	Klf4	5	dbcorrdb__JUN__ENCSR000ECA_1__m1	3.22	TRUE	0.0117994	Sst
Jun	Mxi1	17	dbcorrdb__JUN__ENCSR000ECA_1__m1	3.22	TRUE	0.00460963	Sst
Jun	Topors	1	jaspar__MA0609.1	3	FALSE	0.00295381	Sst
Jund	Actg1	9	cisbp__M0341	5.11	FALSE	0.0162107	Sst
Jund	Ddit3	7	cisbp__M0341	5.11	FALSE	0.00707823	Sst
Jund	Fos	15	cisbp__M0341	5.11	FALSE	0.0259358	Sst
Jund	Fosb	21	cisbp__M0341	5.11	FALSE	0.00904311	Sst
Jund	Jdp2	17	cisbp__M0341	5.11	FALSE	0.00453379	Sst
Jund	Jun	18	cisbp__M0341	5.11	FALSE	0.0187745	Sst
Jund	Klf6	12	cisbp__M0341	5.11	FALSE	0.00936708	Sst
Jund	Mxi1	24	cisbp__M0341	5.11	FALSE	0.00584291	Sst
Jund	Sh3gl2	14	cisbp__M0341	5.11	FALSE	0.00551649	Sst
Jund	Tsc22d1	11	cisbp__M0341	5.11	FALSE	0.00616184	Sst
Jund	Ywhaz	21	cisbp__M0341	5.11	FALSE	0.0132274	Sst
Jund	Zbtb7a	17	cisbp__M0341	5.11	FALSE	0.00512779	Sst
Jund	Arpp19	4	cisbp__M0287	4.21	FALSE	0.0105209	Sst
Jund	Cebpb	19	cisbp__M0287	4.21	FALSE	0.0099233	Sst
Jund	Egr1	9	cisbp__M0287	4.21	FALSE	0.0307124	Sst
Jund	Ensa	5	cisbp__M0287	4.21	FALSE	0.00623739	Sst
Jund	Etv5	4	cisbp__M0287	4.21	FALSE	0.00574301	Sst
Jund	Junb	9	cisbp__M0287	4.21	FALSE	0.0246716	Sst
Jund	Mafk	16	cisbp__M0287	4.21	FALSE	0.00418008	Sst
Jund	Odc1	4	cisbp__M0287	4.21	FALSE	0.00567116	Sst
Jund	Pik3r1	8	cisbp__M0287	4.21	FALSE	0.0035714	Sst
Jund	Scn1b	6	cisbp__M0287	4.21	FALSE	0.0116658	Sst
Jund	Tsc22d4	1	cisbp__M0287	4.21	FALSE	0.0103092	Sst
Jund	Zfand5	13	cisbp__M0287	4.21	FALSE	0.00806447	Sst
Jund	Nudt4	1	cisbp__M0361	4.2	FALSE	0.00461456	Sst
Jund	P4hb	3	cisbp__M0361	4.2	FALSE	0.0050705	Sst
Jund	Prkar1a	10	transfac_pro__M00513	4.18	FALSE	0.012073	Sst
Jund	Ubc	13	transfac_pro__M00513	4.18	FALSE	0.0253161	Sst
Jund	Dr1	2	jaspar__MA1047.1	3.93	FALSE	0.00336651	Sst
Jund	Iscu	6	jaspar__MA1047.1	3.93	FALSE	0.00733582	Sst
Jund	Rbbp9	3	jaspar__MA1047.1	3.93	FALSE	0.00364058	Sst
Jund	Taf7	2	jaspar__MA1047.1	3.93	FALSE	0.00359444	Sst
Jund	Wsb2	2	dbcorrdb__MYC__ENCSR000DOM_1__m2	3.69	FALSE	0.00499771	Sst
Jund	Cbfb	4	transfac_pro__M01863	3.6	FALSE	0.00436224	Sst
Kdm5b	Kdm2a	5	dbcorrdb__KDM5B__ENCSR000AQA_1__m2	4.08	TRUE	0.00973138	Sst
Kdm5b	Rfx1	5	dbcorrdb__KDM5B__ENCSR000AQA_1__m2	4.08	TRUE	0.00757351	Sst
Kdm5b	Smad1	5	dbcorrdb__KDM5B__ENCSR000AQA_1__m2	4.08	TRUE	0.00400601	Sst
Kdm5b	Yy1	5	dbcorrdb__KDM5B__ENCSR000AQA_1__m2	4.08	TRUE	0.00360252	Sst
Kdm5b	Cacna1b	2	dbcorrdb__YY1__ENCSR000BKU_1__m1	3.51	FALSE	0.013203	Sst
Kdm5b	Cyth1	3	dbcorrdb__YY1__ENCSR000BKU_1__m1	3.51	FALSE	0.0093101	Sst
Kdm5b	Fbxl2	4	dbcorrdb__YY1__ENCSR000BKU_1__m1	3.51	FALSE	0.00592386	Sst
Kdm5b	Foxj3	4	dbcorrdb__YY1__ENCSR000BKU_1__m1	3.51	FALSE	0.00486143	Sst
Kdm5b	Hdac1	2	dbcorrdb__YY1__ENCSR000BKU_1__m1	3.51	FALSE	0.00529197	Sst
Kdm5b	Hdac6	4	dbcorrdb__YY1__ENCSR000BKU_1__m1	3.51	FALSE	0.00638103	Sst
Kdm5b	Mnt	4	dbcorrdb__YY1__ENCSR000BKU_1__m1	3.51	FALSE	0.00415847	Sst
Kdm5b	Zbtb40	2	dbcorrdb__YY1__ENCSR000BKU_1__m1	3.51	FALSE	0.00327525	Sst
Kdm5b	Zfp280d	3	dbcorrdb__YY1__ENCSR000BKU_1__m1	3.51	FALSE	0.00880723	Sst
Kdm5b	Gmeb2	1	dbcorrdb__KDM5A__ENCSR000AQL_1__m1	3.28	FALSE	0.00565167	Sst
Kdm5b	Nuak1	1	dbcorrdb__KDM5A__ENCSR000AQL_1__m1	3.28	FALSE	0.00438811	Sst
Lrrfip1	Adarb1	1	hdpi__LRRFIP1	3.27	TRUE	0.0133018	Sst
Lrrfip1	Atp2a2	1	hdpi__LRRFIP1	3.27	TRUE	0.012562	Sst
Lrrfip1	Atp2b2	1	hdpi__LRRFIP1	3.27	TRUE	0.010755	Sst
Lrrfip1	Foxg1	1	hdpi__LRRFIP1	3.27	TRUE	0.00514111	Sst
Lrrfip1	Hdx	1	hdpi__LRRFIP1	3.27	TRUE	0.00490412	Sst
Lrrfip1	Kcnip1	1	hdpi__LRRFIP1	3.27	TRUE	0.00904877	Sst
Lrrfip1	Mthfd1	1	hdpi__LRRFIP1	3.27	TRUE	0.00469682	Sst
Lrrfip1	Ntrk2	1	hdpi__LRRFIP1	3.27	TRUE	0.0133001	Sst
Lrrfip1	Ovol1	1	hdpi__LRRFIP1	3.27	TRUE	0.00593646	Sst
Lrrfip1	Sf3b1	1	hdpi__LRRFIP1	3.27	TRUE	0.014914	Sst
Lrrfip1	Slco3a1	1	hdpi__LRRFIP1	3.27	TRUE	0.00847818	Sst
Lrrfip1	Spats2	1	hdpi__LRRFIP1	3.27	TRUE	0.00627439	Sst
Lrrfip1	Trip10	1	hdpi__LRRFIP1	3.27	TRUE	0.00331684	Sst
Lrrfip1	Zfp62	1	hdpi__LRRFIP1	3.27	TRUE	0.00385732	Sst
Lrrfip1	Zfp800	1	hdpi__LRRFIP1	3.27	TRUE	0.0047529	Sst
Nfix	Arpp21	1	hdpi__NFIX	3.4	TRUE	0.0247313	Sst
Nfix	Ctnnb1	1	hdpi__NFIX	3.4	TRUE	0.00337245	Sst
Nfix	Nfia	1	hdpi__NFIX	3.4	TRUE	0.0136763	Sst
Nfix	Nfib	1	hdpi__NFIX	3.4	TRUE	0.0313739	Sst
Nfix	Nr2f1	1	hdpi__NFIX	3.4	TRUE	0.00830656	Sst
Nfix	Pou3f4	1	hdpi__NFIX	3.4	TRUE	0.00919359	Sst
Npdc1	Chgb	70	taipale__ATF7_DBD_NNATGACGTCATNN_repr	6.08	FALSE	0.00854427	Sst
Npdc1	Gabbr1	78	taipale__ATF7_DBD_NNATGACGTCATNN_repr	6.08	FALSE	0.0121557	Sst
Npdc1	Celf4	15	jaspar__MA1069.1	5.48	FALSE	0.00686991	Sst
Npdc1	P4hb	5	jaspar__MA1069.1	5.48	FALSE	0.00497069	Sst
Npdc1	Sez6l2	10	jaspar__MA1069.1	5.48	FALSE	0.00774589	Sst
Npdc1	Syt13	7	jaspar__MA1069.1	5.48	FALSE	0.0075864	Sst
Npdc1	Tmem30a	21	jaspar__MA1069.1	5.48	FALSE	0.0099506	Sst
Npdc1	Clu	25	taipale__JDP2_DBD_NATGACGTCAYN	5.38	FALSE	0.0131755	Sst
Npdc1	Cpe	19	taipale__JDP2_DBD_NATGACGTCAYN	5.38	FALSE	0.00981203	Sst
Npdc1	Fhl1	12	taipale__JDP2_DBD_NATGACGTCAYN	5.38	FALSE	0.00705001	Sst
Npdc1	Slc22a17	15	taipale__JDP2_DBD_NATGACGTCAYN	5.38	FALSE	0.0155162	Sst
Npdc1	St8sia3	4	taipale__JDP2_DBD_NATGACGTCAYN	5.38	FALSE	0.0113317	Sst
Npdc1	Rtn1	9	transfac_pro__M07686	4.97	FALSE	0.0276341	Sst
Npdc1	Aplp2	2	taipale__XBP1_DBD_GATGACGTCATC	4.62	FALSE	0.0102305	Sst
Npdc1	Ndfip1	7	taipale__XBP1_DBD_GATGACGTCATC	4.62	FALSE	0.018917	Sst
Npdc1	Syt4	11	cisbp__M0342	4.56	FALSE	0.00805015	Sst
Npdc1	Atp6ap2	1	taipale_cyt_meth__ATF4_GGATGACGTCATCC_eDBD	4.53	FALSE	0.0211678	Sst
Npdc1	Sv2a	1	taipale_cyt_meth__ATF4_GGATGACGTCATCC_eDBD	4.53	FALSE	0.0104168	Sst
Npdc1	Rtn3	3	transfac_pro__M01187	4.31	FALSE	0.0147474	Sst
Npdc1	Scg5	2	transfac_pro__M01187	4.31	FALSE	0.0178979	Sst
Npdc1	Chga	102	transfac_pro__M07668	4.26	TRUE	0.0120804	Sst
Npdc1	Faim2	93	transfac_pro__M07668	4.26	TRUE	0.0204329	Sst
Npdc1	Ociad1	94	transfac_pro__M07668	4.26	TRUE	0.00940191	Sst
Npdc1	Pld3	19	transfac_pro__M07668	4.26	TRUE	0.0181285	Sst
Npdc1	Prnp	73	transfac_pro__M07668	4.26	TRUE	0.0156767	Sst
Npdc1	Ptprn	47	transfac_pro__M07668	4.26	TRUE	0.0170552	Sst
Npdc1	Scg2	98	transfac_pro__M07668	4.26	TRUE	0.0135243	Sst
Npdc1	Slc39a10	15	transfac_pro__M07668	4.26	TRUE	0.00355108	Sst
Npdc1	Srebf2	72	transfac_pro__M07668	4.26	TRUE	0.0049433	Sst
Npdc1	Syp	93	transfac_pro__M07668	4.26	TRUE	0.0209633	Sst
Npdc1	Syt11	102	transfac_pro__M07668	4.26	TRUE	0.0145022	Sst
Npdc1	Timp2	93	transfac_pro__M07668	4.26	TRUE	0.00949382	Sst
Npdc1	Tmem59l	102	transfac_pro__M07668	4.26	TRUE	0.0213199	Sst
Npdc1	Tspan7	100	transfac_pro__M07668	4.26	TRUE	0.018399	Sst
Npdc1	Usp11	52	transfac_pro__M07668	4.26	TRUE	0.00686156	Sst
Npdc1	Itm2c	3	transfac_pro__M08921	4.05	FALSE	0.0166612	Sst
Npdc1	Ptpn5	1	cisbp__M0287	3.25	FALSE	0.00659386	Sst
Npdc1	Maged1	1	transfac_pro__M07680	3.15	FALSE	0.0185961	Sst
Rora	Atp2b1	1	taipale_cyt_meth__NR1D2_NAWNTRGGTCANTRGGTCAN_eDBD	3.51	FALSE	0.0121932	Sst
Rora	Dach1	5	taipale_cyt_meth__NR1D2_NAWNTRGGTCANTRGGTCAN_eDBD	3.51	FALSE	0.00539457	Sst
Rora	Esrrg	1	taipale_cyt_meth__NR1D2_NAWNTRGGTCANTRGGTCAN_eDBD	3.51	FALSE	0.0167292	Sst
Rora	Mpdz	1	taipale_cyt_meth__NR1D2_NAWNTRGGTCANTRGGTCAN_eDBD	3.51	FALSE	0.0109974	Sst
Rora	Ncald	1	taipale_cyt_meth__NR1D2_NAWNTRGGTCANTRGGTCAN_eDBD	3.51	FALSE	0.0102987	Sst
Rora	Nlgn1	2	taipale_cyt_meth__NR1D2_NAWNTRGGTCANTRGGTCAN_eDBD	3.51	FALSE	0.0179133	Sst
Rora	Pknox2	2	taipale_cyt_meth__NR1D2_NAWNTRGGTCANTRGGTCAN_eDBD	3.51	FALSE	0.0107794	Sst
Rora	Trpc3	1	taipale_cyt_meth__NR1D2_NAWNTRGGTCANTRGGTCAN_eDBD	3.51	FALSE	0.0129119	Sst
Rora	Rgs7	2	hocomoco__NR1D1_HUMAN.H11MO.1.D	3.45	FALSE	0.0144089	Sst
Rora	Rgs7bp	2	hocomoco__NR1D1_HUMAN.H11MO.1.D	3.45	FALSE	0.0121802	Sst
Rora	Dab1	1	transfac_pro__M08967	3.37	FALSE	0.0218359	Sst
Rora	Dpp10	1	transfac_pro__M08967	3.37	FALSE	0.00853674	Sst
Rora	Fgf13	1	transfac_pro__M08967	3.37	FALSE	0.0142396	Sst
Rora	Gabra1	1	transfac_pro__M08967	3.37	FALSE	0.0295632	Sst
Rora	Hlf	1	transfac_pro__M08967	3.37	FALSE	0.00938648	Sst
Rora	Kcnip4	1	transfac_pro__M08967	3.37	FALSE	0.0126408	Sst
Rora	Lrp1b	1	transfac_pro__M08967	3.37	FALSE	0.0194796	Sst
Rora	Ntng1	1	transfac_pro__M08967	3.37	FALSE	0.00779402	Sst
Rora	Sgcz	1	transfac_pro__M08967	3.37	FALSE	0.00733866	Sst
Rora	Sox5	2	transfac_pro__M08967	3.37	FALSE	0.0149787	Sst
Rora	Arntl	8	cisbp__M3838	3.15	TRUE	0.009479	Sst
Rora	Bcl6	7	cisbp__M3838	3.15	TRUE	0.0129877	Sst
Rora	Clstn2	5	cisbp__M3838	3.15	TRUE	0.0209346	Sst
Rora	Cntn5	7	cisbp__M3838	3.15	TRUE	0.0206879	Sst
Rora	Cntn6	7	cisbp__M3838	3.15	TRUE	0.0125504	Sst
Rora	Etv4	7	cisbp__M3838	3.15	TRUE	0.00454665	Sst
Rora	Fam19a2	6	cisbp__M3838	3.15	TRUE	0.0184412	Sst
Rora	Fry	7	cisbp__M3838	3.15	TRUE	0.0108522	Sst
Rora	Gabrb2	8	cisbp__M3838	3.15	TRUE	0.0320053	Sst
Rora	Il1rapl1	8	cisbp__M3838	3.15	TRUE	0.0251741	Sst
Rora	Kcnh7	4	cisbp__M3838	3.15	TRUE	0.0271059	Sst
Rora	Kidins220	5	cisbp__M3838	3.15	TRUE	0.00901409	Sst
Rora	Magi1	7	cisbp__M3838	3.15	TRUE	0.0176781	Sst
Rora	Mef2c	6	cisbp__M3838	3.15	TRUE	0.0108939	Sst
Rora	Mycn	5	cisbp__M3838	3.15	TRUE	0.00360837	Sst
Rora	Nkain2	7	cisbp__M3838	3.15	TRUE	0.0175393	Sst
Rora	Npas2	8	cisbp__M3838	3.15	TRUE	0.00869823	Sst
Rora	Sgk1	4	cisbp__M3838	3.15	TRUE	0.0112441	Sst
Rora	Tmem108	6	cisbp__M3838	3.15	TRUE	0.014667	Sst
Rora	Trps1	5	cisbp__M3838	3.15	TRUE	0.0236954	Sst
Rora	Gtf2ird1	4	transfac_public__M00157	3.11	TRUE	0.00791182	Sst
Sox9	Emx2	1	hocomoco__SOX10_HUMAN.H11MO.1.A	3.13	FALSE	0.0133744	Sst
Sox9	Epas1	1	hocomoco__SOX10_HUMAN.H11MO.1.A	3.13	FALSE	0.0127293	Sst
Sox9	Ezr	1	hocomoco__SOX10_HUMAN.H11MO.1.A	3.13	FALSE	0.0158126	Sst
Sox9	Fezf2	1	hocomoco__SOX10_HUMAN.H11MO.1.A	3.13	FALSE	0.00787384	Sst
Sox9	Foxo1	1	hocomoco__SOX10_HUMAN.H11MO.1.A	3.13	FALSE	0.00541511	Sst
Sox9	Hopx	1	hocomoco__SOX10_HUMAN.H11MO.1.A	3.13	FALSE	0.0111355	Sst
Sox9	Lhx2	1	hocomoco__SOX10_HUMAN.H11MO.1.A	3.13	FALSE	0.013869	Sst
Sox9	Otx1	1	hocomoco__SOX10_HUMAN.H11MO.1.A	3.13	FALSE	0.00688059	Sst
Sox9	Pax6	1	hocomoco__SOX10_HUMAN.H11MO.1.A	3.13	FALSE	0.00500855	Sst
Sox9	Rorb	1	hocomoco__SOX10_HUMAN.H11MO.1.A	3.13	FALSE	0.00764184	Sst
Sox9	Sox21	1	hocomoco__SOX10_HUMAN.H11MO.1.A	3.13	FALSE	0.0183126	Sst
Sox9	Zfp521	1	hocomoco__SOX10_HUMAN.H11MO.1.A	3.13	FALSE	0.00439239	Sst
Spi1	Actb	5	cisbp__M5863	3.92	TRUE	0.0147038	Sst
Spi1	Atf3	5	cisbp__M5863	3.92	TRUE	0.0466321	Sst
Spi1	Batf3	4	cisbp__M5863	3.92	TRUE	0.0216056	Sst
Spi1	Bcl3	6	cisbp__M5863	3.92	TRUE	0.014294	Sst
Spi1	Ccni	4	cisbp__M5863	3.92	TRUE	0.00806065	Sst
Spi1	Cebpa	4	cisbp__M5863	3.92	TRUE	0.0291329	Sst
Spi1	Edn1	5	cisbp__M5863	3.92	TRUE	0.0303362	Sst
Spi1	Elf4	5	cisbp__M5863	3.92	TRUE	0.0257951	Sst
Spi1	Ets1	4	cisbp__M5863	3.92	TRUE	0.0193955	Sst
Spi1	Fli1	6	cisbp__M5863	3.92	TRUE	0.0277431	Sst
Spi1	Irf1	5	cisbp__M5863	3.92	TRUE	0.00608004	Sst
Spi1	Irf5	5	cisbp__M5863	3.92	TRUE	0.0413712	Sst
Spi1	Lmo2	3	cisbp__M5863	3.92	TRUE	0.0205203	Sst
Spi1	Maff	5	cisbp__M5863	3.92	TRUE	0.018014	Sst
Spi1	Rel	5	cisbp__M5863	3.92	TRUE	0.0110316	Sst
Spi1	Rest	4	cisbp__M5863	3.92	TRUE	0.00388059	Sst
Spi1	Sat1	5	cisbp__M5863	3.92	TRUE	0.0149874	Sst
Spi1	Serpine2	4	cisbp__M5863	3.92	TRUE	0.00840348	Sst
Spi1	Sp110	4	cisbp__M5863	3.92	TRUE	0.0232837	Sst
Spi1	Tgif1	2	cisbp__M5863	3.92	TRUE	0.0278504	Sst
Spi1	Tgif2	5	cisbp__M5863	3.92	TRUE	0.0162384	Sst
Spi1	Tmsb4x	5	cisbp__M5863	3.92	TRUE	0.0255971	Sst
Spi1	Zbtb7b	5	cisbp__M5863	3.92	TRUE	0.00315454	Sst
Spi1	Zfhx3	6	cisbp__M5863	3.92	TRUE	0.0234318	Sst
Spi1	Irf8	1	taipale__SPI1_full_AAAAAGCGGAAGTN_repr	3.53	TRUE	0.0388202	Sst
Spi1	Mtus1	4	taipale__SPI1_full_AAAAAGCGGAAGTN_repr	3.53	TRUE	0.00413925	Sst
Spi1	Nmi	1	taipale__SPI1_full_AAAAAGCGGAAGTN_repr	3.53	TRUE	0.0117033	Sst
Spi1	Runx1	4	taipale__SPI1_full_AAAAAGCGGAAGTN_repr	3.53	TRUE	0.0305852	Sst
Spi1	Sap30	1	taipale__SPI1_full_AAAAAGCGGAAGTN_repr	3.53	TRUE	0.00402239	Sst
Spi1	Stat6	4	taipale__SPI1_full_AAAAAGCGGAAGTN_repr	3.53	TRUE	0.0152665	Sst
Spi1	Hhex	1	transfac_pro__M02896	3.39	TRUE	0.0197806	Sst
Spi1	Nfatc1	1	transfac_pro__M02896	3.39	TRUE	0.0170401	Sst
Spi1	Hcls1	1	transfac_pro__M01203	3.2	TRUE	0.0213514	Sst
Tbr1	Baiap2	1	cisbp__M1631	3.19	FALSE	0.00986211	Sst
Tbr1	Ipcef1	1	cisbp__M1631	3.19	FALSE	0.0131351	Sst
Tbr1	Meis2	1	cisbp__M1631	3.19	FALSE	0.0146178	Sst
Tbr1	Neurod2	1	cisbp__M1631	3.19	FALSE	0.0209607	Sst
Tbr1	Nr4a2	1	cisbp__M1631	3.19	FALSE	0.00535642	Sst
Tbr1	Rasgrp1	1	cisbp__M1631	3.19	FALSE	0.00524045	Sst
Tbr1	Satb2	1	cisbp__M1631	3.19	FALSE	0.0145635	Sst
Tbr1	Slc17a7	1	cisbp__M1631	3.19	FALSE	0.0125882	Sst
Zfp445	Atf6b	1	transfac_pro__M05404	3.42	TRUE	0.00379916	Sst
Zfp445	Hmbox1	1	transfac_pro__M05404	3.42	TRUE	0.00951168	Sst
Zfp445	Mga	1	transfac_pro__M05404	3.42	TRUE	0.00896675	Sst
Zfp445	Zfp329	1	transfac_pro__M05404	3.42	TRUE	0.00568092	Sst
Zfp445	Zfp672	1	transfac_pro__M05404	3.42	TRUE	0.00481613	Sst
BC005561	Aff4	2	scertf__harbison.THO2	3.72	TRUE	0.016517	Sncg
BC005561	Tmem59l	2	scertf__harbison.THO2	3.72	TRUE	0.0135353	Sncg
BC005561	Ubtf	2	scertf__harbison.THO2	3.72	TRUE	0.00661665	Sncg
BC005561	Irf2	1	yetfasco__YNL139C_786	3.69	TRUE	0.00608137	Sncg
Bcl11a	Bcl11b	4	transfac_pro__M04735	3.69	FALSE	0.0262894	Sncg
Bcl11a	Epha4	4	transfac_pro__M04735	3.69	FALSE	0.00602255	Sncg
Bcl11a	Etv1	3	transfac_pro__M04735	3.69	FALSE	0.00648734	Sncg
Bcl11a	Foxb1	3	transfac_pro__M04735	3.69	FALSE	0.0302858	Sncg
Bcl11a	Grin3a	4	transfac_pro__M04735	3.69	FALSE	0.0186988	Sncg
Bcl11a	Hlf	2	transfac_pro__M04735	3.69	FALSE	0.00615163	Sncg
Bcl11a	Smarca2	4	transfac_pro__M04735	3.69	FALSE	0.012525	Sncg
Bcl11a	Ak5	1	cisbp__M4509	3.48	FALSE	0.00973466	Sncg
Bcl11a	Cpne4	1	transfac_pro__M04833	3.2	FALSE	0.0104293	Sncg
Bcl11a	Pbx1	1	transfac_pro__M04833	3.2	FALSE	0.0117105	Sncg
Bcl11a	Tox	1	transfac_pro__M04833	3.2	FALSE	0.030285	Sncg
Bdp1	Fam189a1	2	dbcorrdb__GTF3C2__ENCSR000DOD_1__m4	3.75	FALSE	0.0120656	Sncg
Bdp1	Pitpnc1	2	dbcorrdb__GTF3C2__ENCSR000DOD_1__m4	3.75	FALSE	0.00960429	Sncg
Bdp1	Ssx2ip	1	dbcorrdb__GTF3C2__ENCSR000DOD_1__m4	3.75	FALSE	0.00650652	Sncg
Bdp1	Inpp4a	1	dbcorrdb__TBL1XR1__ENCSR000EGA_1__m2	3.24	FALSE	0.00861379	Sncg
Bdp1	Nfatc3	1	dbcorrdb__TBL1XR1__ENCSR000EGA_1__m2	3.24	FALSE	0.00807021	Sncg
Bdp1	Stat5b	1	dbcorrdb__TBL1XR1__ENCSR000EGA_1__m2	3.24	FALSE	0.0128347	Sncg
Egr1	Arid5a	1	dbcorrdb__ESRRA__ENCSR000DYQ_1__m5	3.28	FALSE	0.00934088	Sncg
Egr1	Egr2	1	dbcorrdb__ESRRA__ENCSR000DYQ_1__m5	3.28	FALSE	0.0110621	Sncg
Egr1	Fos	1	dbcorrdb__ESRRA__ENCSR000DYQ_1__m5	3.28	FALSE	0.0323941	Sncg
Egr1	Hes1	1	dbcorrdb__ESRRA__ENCSR000DYQ_1__m5	3.28	FALSE	0.0110234	Sncg
Egr1	Jun	1	dbcorrdb__ESRRA__ENCSR000DYQ_1__m5	3.28	FALSE	0.0186623	Sncg
Egr1	Junb	1	dbcorrdb__ESRRA__ENCSR000DYQ_1__m5	3.28	FALSE	0.0414442	Sncg
Egr1	Klf4	1	dbcorrdb__ESRRA__ENCSR000DYQ_1__m5	3.28	FALSE	0.00899124	Sncg
Egr1	Nr3c1	1	dbcorrdb__ESRRA__ENCSR000DYQ_1__m5	3.28	FALSE	0.00616648	Sncg
Egr1	Ntng1	1	dbcorrdb__ESRRA__ENCSR000DYQ_1__m5	3.28	FALSE	0.00555302	Sncg
Egr1	Tob2	1	dbcorrdb__ESRRA__ENCSR000DYQ_1__m5	3.28	FALSE	0.00711143	Sncg
Fos	Iscu	41	transfac_pro__M00917	5.27	FALSE	0.0101792	Sncg
Fos	Jund	65	transfac_pro__M00917	5.27	FALSE	0.0173288	Sncg
Fos	Sh3gl2	47	transfac_pro__M00917	5.27	FALSE	0.0120337	Sncg
Fos	Ubc	66	transfac_pro__M00917	5.27	FALSE	0.0159847	Sncg
Fos	Egr1	37	transfac_pro__M07312	5.17	FALSE	0.0310389	Sncg
Fos	Sat1	39	transfac_pro__M08930	5.08	FALSE	0.0131401	Sncg
Fos	Hes1	27	taipale_cyt_meth__ATF2_NRTGAYGTMAYN_FL	4.81	FALSE	0.00827753	Sncg
Fos	Mafb	27	taipale_cyt_meth__ATF2_NRTGAYGTMAYN_FL	4.81	FALSE	0.0107041	Sncg
Fos	Irf1	2	cisbp__M5952	3.76	FALSE	0.0155759	Sncg
Fos	Fosb	85	transfac_pro__M03815	3.23	TRUE	0.0239922	Sncg
Fos	Junb	19	transfac_pro__M03815	3.23	TRUE	0.0270575	Sncg
Fos	Klf4	47	transfac_pro__M00925	3.23	TRUE	0.0182265	Sncg
Fos	Maff	84	transfac_pro__M03815	3.23	TRUE	0.0135099	Sncg
Fos	Arl4c	77	transfac_pro__M08947	3.17	TRUE	0.00786216	Sncg
Fos	Atf3	73	transfac_pro__M08947	3.17	TRUE	0.0135729	Sncg
Fos	Cebpb	72	transfac_pro__M08947	3.17	TRUE	0.0116746	Sncg
Fos	Jun	80	transfac_pro__M08947	3.17	TRUE	0.0159808	Sncg
Fos	Sox9	74	transfac_pro__M08947	3.17	TRUE	0.0110769	Sncg
Hmbox1	Tlk1	2	taipale_cyt_meth__HMBOX1_NCTAGTTAN_eDBD_meth	3.81	TRUE	0.0101458	Sncg
Hmbox1	Usp25	2	taipale_cyt_meth__HMBOX1_NCTAGTTAN_eDBD_meth	3.81	TRUE	0.00745245	Sncg
Hmbox1	Zfp62	2	taipale_cyt_meth__HMBOX1_NCTAGTTAN_eDBD_meth	3.81	TRUE	0.00520924	Sncg
Hmgn3	Bdp1	1	dbcorrdb__CREB1__ENCSR000BRB_1__m1	4.08	FALSE	0.0147694	Sncg
Hmgn3	Cabp1	1	dbcorrdb__CREB1__ENCSR000BRB_1__m1	4.08	FALSE	0.00936677	Sncg
Hmgn3	Dnttip1	1	dbcorrdb__CREB1__ENCSR000BRB_1__m1	4.08	FALSE	0.0129011	Sncg
Hmgn3	Gmeb1	1	dbcorrdb__CREB1__ENCSR000BRB_1__m1	4.08	FALSE	0.00673368	Sncg
Hmgn3	Hsph1	1	dbcorrdb__CREB1__ENCSR000BRB_1__m1	4.08	FALSE	0.0114312	Sncg
Hmgn3	Mafg	1	dbcorrdb__CREB1__ENCSR000BRB_1__m1	4.08	FALSE	0.0116118	Sncg
Hmgn3	Rnf114	1	dbcorrdb__CREB1__ENCSR000BRB_1__m1	4.08	FALSE	0.00650957	Sncg
Hmgn3	Rtf1	1	dbcorrdb__CREB1__ENCSR000BRB_1__m1	4.08	FALSE	0.00950543	Sncg
Hmgn3	Skor2	1	dbcorrdb__CREB1__ENCSR000BRB_1__m1	4.08	FALSE	0.0227024	Sncg
Hmgn3	Slc25a3	1	dbcorrdb__CREB1__ENCSR000BRB_1__m1	4.08	FALSE	0.0114109	Sncg
Hmgn3	Srsf5	1	dbcorrdb__CREB1__ENCSR000BRB_1__m1	4.08	FALSE	0.0113322	Sncg
Hmgn3	Chd1	2	dbcorrdb__HMGN3__ENCSR000DOB_1__m1	3.67	TRUE	0.0102822	Sncg
Hmgn3	Zdhhc5	2	dbcorrdb__HMGN3__ENCSR000DOB_1__m1	3.67	TRUE	0.00572976	Sncg
Hmgn3	Zfp90	1	dbcorrdb__HMGN3__ENCSR000DOB_1__m1	3.67	TRUE	0.00790571	Sncg
Jun	Fos	44	transfac_pro__M00917	5.11	FALSE	0.0168838	Sncg
Jun	Magoh	20	transfac_pro__M00917	5.11	FALSE	0.004854	Sncg
Jun	Egr1	20	swissregulon__hs__ATF5_CREB3.p2	4.79	FALSE	0.0208388	Sncg
Jun	Hes1	6	swissregulon__hs__ATF5_CREB3.p2	4.79	FALSE	0.00869362	Sncg
Jun	Zfp574	14	swissregulon__hs__ATF5_CREB3.p2	4.79	FALSE	0.00435152	Sncg
Jun	Irf1	1	dbcorrdb__JUND__ENCSR000EBZ_1__m2	4.23	FALSE	0.0192753	Sncg
Jun	Zfp652	1	dbcorrdb__JUND__ENCSR000EBZ_1__m2	4.23	FALSE	0.00433534	Sncg
Jun	Fosb	68	transfac_public__M00517	3.94	TRUE	0.0193501	Sncg
Jun	Gadd45a	7	transfac_public__M00517	3.94	TRUE	0.00541315	Sncg
Jun	Junb	13	transfac_public__M00517	3.94	TRUE	0.0122807	Sncg
Jun	Maff	71	transfac_public__M00517	3.94	TRUE	0.01643	Sncg
Jun	Mxd1	65	taipale_cyt_meth__JUN_NATGACGTCAYN_FL	3.73	TRUE	0.00605781	Sncg
Jun	Hey1	4	transfac_pro__M07312	3.51	FALSE	0.00489954	Sncg
Jun	Zfp354b	3	transfac_pro__M07312	3.51	FALSE	0.00781497	Sncg
Jun	Dynlt3	1	dbcorrdb__CREB1__ENCSR000BRB_1__m1	3.03	FALSE	0.00544729	Sncg
Junb	Arid5a	8	cisbp__M0361	4.27	FALSE	0.00932927	Sncg
Junb	Cebpb	11	cisbp__M0361	4.27	FALSE	0.0128243	Sncg
Junb	Egr1	9	cisbp__M0361	4.27	FALSE	0.0324481	Sncg
Junb	Egr4	11	cisbp__M0361	4.27	FALSE	0.0108867	Sncg
Junb	Fos	11	cisbp__M0361	4.27	FALSE	0.0298689	Sncg
Junb	Fosb	11	cisbp__M0361	4.27	FALSE	0.0145664	Sncg
Junb	Hes1	6	cisbp__M0361	4.27	FALSE	0.00957332	Sncg
Junb	Jun	10	cisbp__M0361	4.27	FALSE	0.0146004	Sncg
Junb	Jund	11	cisbp__M0361	4.27	FALSE	0.0220418	Sncg
Junb	Phyhip	9	cisbp__M0361	4.27	FALSE	0.00597415	Sncg
Junb	Rnf114	8	cisbp__M0361	4.27	FALSE	0.0057817	Sncg
Junb	Smad7	11	cisbp__M0361	4.27	FALSE	0.00830333	Sncg
Junb	Tob2	2	cisbp__M0361	4.27	FALSE	0.00771488	Sncg
Junb	Ubc	10	cisbp__M0361	4.27	FALSE	0.0182678	Sncg
Junb	Zbtb7a	9	cisbp__M0361	4.27	FALSE	0.00489465	Sncg
Junb	Etv3	7	transfac_pro__M07246	3.51	FALSE	0.00562322	Sncg
Junb	Lmo2	3	transfac_pro__M07246	3.51	FALSE	0.0121842	Sncg
Junb	Sf1	4	cisbp__M6180	3.42	FALSE	0.0068077	Sncg
Klf12	Ccdc136	1	transfac_pro__M01113	3.73	FALSE	0.0194898	Sncg
Klf12	Cux2	3	transfac_pro__M01113	3.73	FALSE	0.0121656	Sncg
Klf12	Fgf12	3	transfac_pro__M01113	3.73	FALSE	0.0165191	Sncg
Klf12	Gnao1	3	transfac_pro__M01113	3.73	FALSE	0.0124651	Sncg
Klf12	Kdm5b	1	transfac_pro__M01113	3.73	FALSE	0.0120247	Sncg
Klf12	Nlk	3	transfac_pro__M01113	3.73	FALSE	0.00872257	Sncg
Klf12	Pak3	3	transfac_pro__M01113	3.73	FALSE	0.0112069	Sncg
Klf12	Peg3	3	transfac_pro__M01113	3.73	FALSE	0.0131978	Sncg
Klf12	Spock2	1	transfac_pro__M01113	3.73	FALSE	0.0157063	Sncg
Klf12	Sv2a	1	transfac_pro__M01113	3.73	FALSE	0.0252537	Sncg
Klf12	Syt1	3	transfac_pro__M01113	3.73	FALSE	0.0191418	Sncg
Klf12	Tiam1	1	transfac_pro__M01113	3.73	FALSE	0.012233	Sncg
Klf12	Ubtf	1	transfac_pro__M01113	3.73	FALSE	0.00692667	Sncg
Klf12	Etv1	2	cisbp__M5856	3.2	FALSE	0.0093868	Sncg
Klf12	Kcnc1	2	cisbp__M5856	3.2	FALSE	0.0208505	Sncg
Klf12	Kcnq2	2	cisbp__M5856	3.2	FALSE	0.00909847	Sncg
Klf12	Rbfox2	2	cisbp__M5856	3.2	FALSE	0.0124384	Sncg
Mef2a	Mdm2	1	hocomoco__MEF2B_HUMAN.H11MO.0.A	3.91	FALSE	0.00661791	Sncg
Mef2a	Mef2c	1	hocomoco__MEF2B_HUMAN.H11MO.0.A	3.91	FALSE	0.0166168	Sncg
Mef2a	Prickle1	1	hocomoco__MEF2B_HUMAN.H11MO.0.A	3.91	FALSE	0.0111696	Sncg
Mef2a	Zfand5	1	hocomoco__MEF2B_HUMAN.H11MO.0.A	3.91	FALSE	0.00595512	Sncg
Mef2a	Zfp592	1	hocomoco__MEF2B_HUMAN.H11MO.0.A	3.91	FALSE	0.0043698	Sncg
Mef2a	Zfp655	1	hocomoco__MEF2B_HUMAN.H11MO.0.A	3.91	FALSE	0.00656374	Sncg
Mef2c	Fam49a	3	cisbp__M2174	4.08	TRUE	0.0111518	Sncg
Mef2c	Kcnh7	3	cisbp__M2174	4.08	TRUE	0.0155439	Sncg
Mef2c	Mef2a	3	cisbp__M2174	4.08	TRUE	0.0182476	Sncg
Mef2c	Nfil3	3	cisbp__M2174	4.08	TRUE	0.00474888	Sncg
Mef2c	Prkaa2	3	cisbp__M2174	4.08	TRUE	0.00716875	Sncg
Mef2c	Rgs7bp	2	cisbp__M2174	4.08	TRUE	0.0104229	Sncg
Mef2c	Sgk1	3	cisbp__M2174	4.08	TRUE	0.0234657	Sncg
Mef2c	Srrm4	2	cisbp__M2174	4.08	TRUE	0.0130063	Sncg
Mef2c	Atp2a2	1	cisbp__M2377	3.2	FALSE	0.0124204	Sncg
Mef2c	Cabp1	1	cisbp__M2377	3.2	FALSE	0.0132272	Sncg
Mef2c	Cfl2	1	cisbp__M2377	3.2	FALSE	0.00643102	Sncg
Mef2c	Col19a1	1	cisbp__M2377	3.2	FALSE	0.00908402	Sncg
Mef2c	Gabrb2	1	cisbp__M2377	3.2	FALSE	0.0154413	Sncg
Mef2c	Grm5	1	cisbp__M2377	3.2	FALSE	0.0165024	Sncg
Mef2c	Kcnj3	1	cisbp__M2377	3.2	FALSE	0.0132484	Sncg
Mef2c	Klf3	1	cisbp__M2377	3.2	FALSE	0.013506	Sncg
Mef2c	Nlgn1	1	cisbp__M2377	3.2	FALSE	0.0113675	Sncg
Mef2c	Osbpl8	1	cisbp__M2377	3.2	FALSE	0.0122501	Sncg
Mef2c	Pparg	1	cisbp__M2377	3.2	FALSE	0.00701314	Sncg
Mef2c	Slc25a12	1	cisbp__M2377	3.2	FALSE	0.0123511	Sncg
Mef2c	Trim24	1	cisbp__M2377	3.2	FALSE	0.00841831	Sncg
Mef2c	Zfp354a	1	cisbp__M2377	3.2	FALSE	0.00708251	Sncg
Nfix	Arpp21	1	hdpi__NFIX	3.47	TRUE	0.014136	Sncg
Nfix	Egfr	1	hdpi__NFIX	3.47	TRUE	0.0285006	Sncg
Nfix	Kctd1	1	hdpi__NFIX	3.47	TRUE	0.00549302	Sncg
Nfix	Nfia	1	hdpi__NFIX	3.47	TRUE	0.0135741	Sncg
Nfix	Nfib	1	hdpi__NFIX	3.47	TRUE	0.0259084	Sncg
Nfix	Nr2f1	1	hdpi__NFIX	3.47	TRUE	0.00802338	Sncg
Npdc1	Mga	5	transfac_pro__M01186	3.81	FALSE	0.0101735	Sncg
Npdc1	Scg2	20	transfac_pro__M01186	3.81	FALSE	0.013258	Sncg
Npdc1	Tmem59l	21	transfac_pro__M01186	3.81	FALSE	0.0298702	Sncg
Npdc1	Tspan7	20	transfac_pro__M01186	3.81	FALSE	0.0128239	Sncg
Npdc1	Usp11	9	transfac_pro__M01186	3.81	FALSE	0.00478302	Sncg
Npdc1	Syp	15	cisbp__M4092	3.68	FALSE	0.0143115	Sncg
Npdc1	Cadm3	6	cisbp__M0342	3.51	FALSE	0.00773557	Sncg
Npdc1	Atp2c1	3	taipale__XBP1_DBD_GATGACGTCATC	3.34	FALSE	0.0118372	Sncg
Npdc1	Grm7	3	taipale__XBP1_DBD_GATGACGTCATC	3.34	FALSE	0.00988905	Sncg
Npdc1	Pld3	2	taipale__XBP1_DBD_GATGACGTCATC	3.34	FALSE	0.00871913	Sncg
Npdc1	Maged1	1	transfac_public__M00036	3.23	FALSE	0.0166949	Sncg
Npdc1	Ppp3cb	1	transfac_public__M00036	3.23	FALSE	0.00771117	Sncg
Nr2f2	Cnr1	1	transfac_pro__M00638	3.32	FALSE	0.0271208	Sncg
Nr2f2	Cxcl14	2	transfac_pro__M00638	3.32	FALSE	0.0239026	Sncg
Nr2f2	Esr1	1	transfac_pro__M00638	3.32	FALSE	0.00912115	Sncg
Nr2f2	Reln	2	transfac_pro__M00638	3.32	FALSE	0.00944293	Sncg
Nr2f2	Npas1	1	transfac_pro__M00763	3.18	FALSE	0.0155924	Sncg
Ppargc1a	Acsl3	1	cisbp__M4947	3.11	FALSE	0.0102259	Sncg
Ppargc1a	Adcy1	1	cisbp__M4947	3.11	FALSE	0.0126375	Sncg
Ppargc1a	Ank1	1	cisbp__M4947	3.11	FALSE	0.0148335	Sncg
Ppargc1a	App	1	cisbp__M4947	3.11	FALSE	0.015304	Sncg
Ppargc1a	Arhgap44	1	cisbp__M4947	3.11	FALSE	0.0121166	Sncg
Ppargc1a	Atp1b1	1	cisbp__M4947	3.11	FALSE	0.0129775	Sncg
Ppargc1a	Atp2a2	1	cisbp__M4947	3.11	FALSE	0.015865	Sncg
Ppargc1a	Camta1	1	cisbp__M4947	3.11	FALSE	0.0224191	Sncg
Ppargc1a	Chd2	1	cisbp__M4947	3.11	FALSE	0.0123772	Sncg
Ppargc1a	Col11a1	1	cisbp__M4947	3.11	FALSE	0.0125801	Sncg
Ppargc1a	Esrra	1	cisbp__M4947	3.11	FALSE	0.00887105	Sncg
Ppargc1a	Esrrg	1	cisbp__M4947	3.11	FALSE	0.0231772	Sncg
Ppargc1a	Eya4	1	cisbp__M4947	3.11	FALSE	0.022418	Sncg
Ppargc1a	Fgf12	1	cisbp__M4947	3.11	FALSE	0.022681	Sncg
Ppargc1a	Fhod3	1	cisbp__M4947	3.11	FALSE	0.00769818	Sncg
Ppargc1a	Grm5	1	cisbp__M4947	3.11	FALSE	0.0203058	Sncg
Ppargc1a	Hcn1	1	cisbp__M4947	3.11	FALSE	0.0186905	Sncg
Ppargc1a	Hspa12a	1	cisbp__M4947	3.11	FALSE	0.0121376	Sncg
Ppargc1a	Il1rapl1	1	cisbp__M4947	3.11	FALSE	0.0182204	Sncg
Ppargc1a	Itm2c	1	cisbp__M4947	3.11	FALSE	0.0132204	Sncg
Ppargc1a	Kcnc2	1	cisbp__M4947	3.11	FALSE	0.0248669	Sncg
Ppargc1a	Mef2c	1	cisbp__M4947	3.11	FALSE	0.0197063	Sncg
Ppargc1a	Mllt4	1	cisbp__M4947	3.11	FALSE	0.0197772	Sncg
Ppargc1a	Nrcam	1	cisbp__M4947	3.11	FALSE	0.013433	Sncg
Ppargc1a	Plcb1	1	cisbp__M4947	3.11	FALSE	0.0137862	Sncg
Ppargc1a	Pparg	1	cisbp__M4947	3.11	FALSE	0.0148766	Sncg
Ppargc1a	Ppm1e	1	cisbp__M4947	3.11	FALSE	0.0118039	Sncg
Ppargc1a	Prickle2	1	cisbp__M4947	3.11	FALSE	0.0123606	Sncg
Ppargc1a	Prkg1	1	cisbp__M4947	3.11	FALSE	0.0192121	Sncg
Ppargc1a	Ptpn4	1	cisbp__M4947	3.11	FALSE	0.0182394	Sncg
Ppargc1a	Ptpre	1	cisbp__M4947	3.11	FALSE	0.0245442	Sncg
Ppargc1a	Pvalb	1	cisbp__M4947	3.11	FALSE	0.0324696	Sncg
Ppargc1a	Rbfox1	1	cisbp__M4947	3.11	FALSE	0.0135645	Sncg
Ppargc1a	Scrt2	1	cisbp__M4947	3.11	FALSE	0.00598171	Sncg
Ppargc1a	Sorbs1	1	cisbp__M4947	3.11	FALSE	0.018339	Sncg
Ppargc1a	Tll1	1	cisbp__M4947	3.11	FALSE	0.0160956	Sncg
Ppargc1a	Tmem108	1	cisbp__M4947	3.11	FALSE	0.0165294	Sncg
Ppargc1a	Wwp1	1	cisbp__M4947	3.11	FALSE	0.0107099	Sncg
Ppargc1a	Zfp672	1	cisbp__M4947	3.11	FALSE	0.00571102	Sncg
Rora	Cntn5	3	taipale_cyt_meth__NR1D2_NAWNTRGGTCANTRGGTCAN_eDBD	4.6	FALSE	0.0145714	Sncg
Rora	Itpr1	3	taipale_cyt_meth__NR1D2_NAWNTRGGTCANTRGGTCAN_eDBD	4.6	FALSE	0.0140851	Sncg
Rora	Mpdz	1	taipale_cyt_meth__NR1D2_NAWNTRGGTCANTRGGTCAN_eDBD	4.6	FALSE	0.00666899	Sncg
Rora	Rab3c	3	taipale_cyt_meth__NR1D2_NAWNTRGGTCANTRGGTCAN_eDBD	4.6	FALSE	0.0113882	Sncg
Rora	Sgk1	1	taipale_cyt_meth__NR1D2_NAWNTRGGTCANTRGGTCAN_eDBD	4.6	FALSE	0.0173036	Sncg
Rora	Trpc3	1	taipale_cyt_meth__NR1D2_NAWNTRGGTCANTRGGTCAN_eDBD	4.6	FALSE	0.0240818	Sncg
Rora	Arid5b	1	cisbp__M5032	3.83	TRUE	0.012038	Sncg
Rora	Btbd11	1	cisbp__M5032	3.83	TRUE	0.0132338	Sncg
Rora	Erbb4	1	cisbp__M5032	3.83	TRUE	0.0146738	Sncg
Rora	Fam19a2	2	cisbp__M5032	3.83	TRUE	0.017156	Sncg
Rora	Gabrb2	4	cisbp__M5032	3.83	TRUE	0.016281	Sncg
Rora	Pid1	2	cisbp__M5032	3.83	TRUE	0.00588827	Sncg
Rora	Clstn2	1	stark__AWNTGGGTCA	3.23	TRUE	0.0108347	Sncg
Rora	Cntn6	1	stark__AWNTGGGTCA	3.23	TRUE	0.00848923	Sncg
Sox9	Emx2	2	hocomoco__SOX10_HUMAN.H11MO.1.A	3.89	FALSE	0.0176727	Sncg
Sox9	Lhx2	2	hocomoco__SOX10_HUMAN.H11MO.1.A	3.89	FALSE	0.0268707	Sncg
Sox9	Nfia	2	hocomoco__SOX10_HUMAN.H11MO.1.A	3.89	FALSE	0.0120862	Sncg
Sox9	Nr2e1	2	hocomoco__SOX10_HUMAN.H11MO.1.A	3.89	FALSE	0.0101214	Sncg
Sox9	Pax6	2	hocomoco__SOX10_HUMAN.H11MO.1.A	3.89	FALSE	0.00703074	Sncg
Sox9	Prrx1	1	hocomoco__SOX10_HUMAN.H11MO.1.A	3.89	FALSE	0.0147609	Sncg
Sox9	Rorb	2	hocomoco__SOX10_HUMAN.H11MO.1.A	3.89	FALSE	0.00831034	Sncg
Sox9	Sall2	2	hocomoco__SOX10_HUMAN.H11MO.1.A	3.89	FALSE	0.00640614	Sncg
Sox9	Otx1	1	hocomoco__SOX10_MOUSE.H11MO.1.A	3.09	FALSE	0.00973916	Sncg
Tcf12	Add2	1	dbcorrdb__FOS__ENCSR000DOO_1__m1	3.1	FALSE	0.00949427	Sncg
Tcf12	Cntnap2	1	dbcorrdb__FOS__ENCSR000DOO_1__m1	3.1	FALSE	0.015006	Sncg
Tcf12	Ctnnal1	1	dbcorrdb__FOS__ENCSR000DOO_1__m1	3.1	FALSE	0.00680906	Sncg
Tcf12	Galnt13	1	dbcorrdb__FOS__ENCSR000DOO_1__m1	3.1	FALSE	0.0101611	Sncg
Tcf12	Hspa5	1	dbcorrdb__FOS__ENCSR000DOO_1__m1	3.1	FALSE	0.0152994	Sncg
Tcf12	Klf7	1	dbcorrdb__FOS__ENCSR000DOO_1__m1	3.1	FALSE	0.00796443	Sncg
Tcf12	Lhfpl3	1	dbcorrdb__FOS__ENCSR000DOO_1__m1	3.1	FALSE	0.00904119	Sncg
Tcf12	Nav2	1	dbcorrdb__FOS__ENCSR000DOO_1__m1	3.1	FALSE	0.0186846	Sncg
Tcf12	Nin	1	dbcorrdb__FOS__ENCSR000DOO_1__m1	3.1	FALSE	0.0162544	Sncg
Tcf12	Ptprn	1	dbcorrdb__FOS__ENCSR000DOO_1__m1	3.1	FALSE	0.0148457	Sncg
Tcf4	Ankrd12	1	taipale_cyt_meth__BHLHE23_ANCATATGNT_FL	3	FALSE	0.0190794	Sncg
Tcf4	Anks1b	1	taipale_cyt_meth__BHLHE23_ANCATATGNT_FL	3	FALSE	0.0270121	Sncg
Tcf4	Braf	1	taipale_cyt_meth__BHLHE23_ANCATATGNT_FL	3	FALSE	0.0152526	Sncg
Tcf4	Cadm2	1	taipale_cyt_meth__BHLHE23_ANCATATGNT_FL	3	FALSE	0.0180528	Sncg
Tcf4	Cntn6	1	taipale_cyt_meth__BHLHE23_ANCATATGNT_FL	3	FALSE	0.010592	Sncg
Tcf4	Cttnbp2	1	taipale_cyt_meth__BHLHE23_ANCATATGNT_FL	3	FALSE	0.0153066	Sncg
Tcf4	Dlg2	1	taipale_cyt_meth__BHLHE23_ANCATATGNT_FL	3	FALSE	0.0186568	Sncg
Tcf4	Dlgap1	1	taipale_cyt_meth__BHLHE23_ANCATATGNT_FL	3	FALSE	0.0205395	Sncg
Tcf4	Erc2	1	taipale_cyt_meth__BHLHE23_ANCATATGNT_FL	3	FALSE	0.0186945	Sncg
Tcf4	Fam168a	1	taipale_cyt_meth__BHLHE23_ANCATATGNT_FL	3	FALSE	0.0202367	Sncg
Tcf4	Fndc3a	1	taipale_cyt_meth__BHLHE23_ANCATATGNT_FL	3	FALSE	0.0136159	Sncg
Tcf4	Foxp1	1	taipale_cyt_meth__BHLHE23_ANCATATGNT_FL	3	FALSE	0.0143025	Sncg
Tcf4	Grik2	1	taipale_cyt_meth__BHLHE23_ANCATATGNT_FL	3	FALSE	0.0171428	Sncg
Tcf4	Inpp4b	1	taipale_cyt_meth__BHLHE23_ANCATATGNT_FL	3	FALSE	0.00903991	Sncg
Tcf4	Kcnip1	1	taipale_cyt_meth__BHLHE23_ANCATATGNT_FL	3	FALSE	0.0234676	Sncg
Tcf4	Pclo	1	taipale_cyt_meth__BHLHE23_ANCATATGNT_FL	3	FALSE	0.0260574	Sncg
Tcf4	Rock2	1	taipale_cyt_meth__BHLHE23_ANCATATGNT_FL	3	FALSE	0.0141162	Sncg
Tcf4	Slco3a1	1	taipale_cyt_meth__BHLHE23_ANCATATGNT_FL	3	FALSE	0.0112268	Sncg
Tcf4	Tasp1	1	taipale_cyt_meth__BHLHE23_ANCATATGNT_FL	3	FALSE	0.0104987	Sncg
Tcf4	Ubash3b	1	taipale_cyt_meth__BHLHE23_ANCATATGNT_FL	3	FALSE	0.0110538	Sncg
Tcf4	Zbtb20	1	taipale_cyt_meth__BHLHE23_ANCATATGNT_FL	3	FALSE	0.00540799	Sncg
Tcf4	Zcchc14	1	taipale_cyt_meth__BHLHE23_ANCATATGNT_FL	3	FALSE	0.0104421	Sncg
Tcf4	Zkscan3	1	taipale_cyt_meth__BHLHE23_ANCATATGNT_FL	3	FALSE	0.0104582	Sncg
Atf2	Camk2n1	5	transfac_pro__M00514	3.84	FALSE	0.0117298	Pvalb
Atf2	Cbx3	1	transfac_pro__M00514	3.84	FALSE	0.00433457	Pvalb
Atf2	Cplx2	1	transfac_pro__M00514	3.84	FALSE	0.00761798	Pvalb
Atf2	Rtn4	1	transfac_pro__M00514	3.84	FALSE	0.00653841	Pvalb
Atf2	Scrt1	4	transfac_pro__M00514	3.84	FALSE	0.0036567	Pvalb
Atf2	Syngr1	5	transfac_pro__M00514	3.84	FALSE	0.0062049	Pvalb
Atf2	Arl4c	4	cisbp__M4747	3.73	FALSE	0.00662751	Pvalb
Atf2	Cadm3	1	cisbp__M4747	3.73	FALSE	0.00718053	Pvalb
Atf2	Nefm	1	cisbp__M4747	3.73	FALSE	0.00508631	Pvalb
Atf2	Ywhag	1	cisbp__M4747	3.73	FALSE	0.00793238	Pvalb
Atf2	Rnf157	2	transfac_public__M00036	3.55	FALSE	0.00782989	Pvalb
Atf3	Alx1	3	dbcorrdb__ATF1__ENCSR000DNZ_1__m2	3.45	FALSE	0.0208528	Pvalb
Atf3	Ebf3	3	dbcorrdb__ATF1__ENCSR000DNZ_1__m2	3.45	FALSE	0.01342	Pvalb
Atf3	Egr2	3	dbcorrdb__ATF1__ENCSR000DNZ_1__m2	3.45	FALSE	0.0127826	Pvalb
Atf3	Elf1	3	dbcorrdb__ATF1__ENCSR000DNZ_1__m2	3.45	FALSE	0.0106529	Pvalb
Atf3	Elf4	3	dbcorrdb__ATF1__ENCSR000DNZ_1__m2	3.45	FALSE	0.0125323	Pvalb
Atf3	Fli1	3	dbcorrdb__ATF1__ENCSR000DNZ_1__m2	3.45	FALSE	0.0175445	Pvalb
Atf3	Hlx	3	dbcorrdb__ATF1__ENCSR000DNZ_1__m2	3.45	FALSE	0.0130396	Pvalb
Atf3	Ikzf1	3	dbcorrdb__ATF1__ENCSR000DNZ_1__m2	3.45	FALSE	0.025283	Pvalb
Atf3	Irf5	2	dbcorrdb__ATF1__ENCSR000DNZ_1__m2	3.45	FALSE	0.0275168	Pvalb
Atf3	Lmo2	2	dbcorrdb__ATF1__ENCSR000DNZ_1__m2	3.45	FALSE	0.00917888	Pvalb
Atf3	Maff	3	dbcorrdb__ATF1__ENCSR000DNZ_1__m2	3.45	FALSE	0.0203996	Pvalb
Atf3	Neat1	2	dbcorrdb__ATF1__ENCSR000DNZ_1__m2	3.45	FALSE	0.0151051	Pvalb
Atf3	Nfatc1	3	dbcorrdb__ATF1__ENCSR000DNZ_1__m2	3.45	FALSE	0.00928715	Pvalb
Atf3	Nfe2l2	2	dbcorrdb__ATF1__ENCSR000DNZ_1__m2	3.45	FALSE	0.0111402	Pvalb
Atf3	Nfkb2	2	dbcorrdb__ATF1__ENCSR000DNZ_1__m2	3.45	FALSE	0.0208517	Pvalb
Atf3	Nr4a2	3	dbcorrdb__ATF1__ENCSR000DNZ_1__m2	3.45	FALSE	0.00808123	Pvalb
Atf3	Nuak2	2	dbcorrdb__ATF1__ENCSR000DNZ_1__m2	3.45	FALSE	0.0119053	Pvalb
Atf3	Relb	1	dbcorrdb__ATF1__ENCSR000DNZ_1__m2	3.45	FALSE	0.00617396	Pvalb
Atf3	Runx1	2	dbcorrdb__ATF1__ENCSR000DNZ_1__m2	3.45	FALSE	0.0198867	Pvalb
Atf3	Sall3	3	dbcorrdb__ATF1__ENCSR000DNZ_1__m2	3.45	FALSE	0.00817656	Pvalb
Atf3	Sap30	1	dbcorrdb__ATF1__ENCSR000DNZ_1__m2	3.45	FALSE	0.0051664	Pvalb
Atf3	Stat6	3	dbcorrdb__ATF1__ENCSR000DNZ_1__m2	3.45	FALSE	0.0130693	Pvalb
Atf3	Tagln2	3	dbcorrdb__ATF1__ENCSR000DNZ_1__m2	3.45	FALSE	0.0160967	Pvalb
Atf3	Tgif1	3	dbcorrdb__ATF1__ENCSR000DNZ_1__m2	3.45	FALSE	0.0199987	Pvalb
Atf3	Zfhx3	3	dbcorrdb__ATF1__ENCSR000DNZ_1__m2	3.45	FALSE	0.0173247	Pvalb
Atf3	Batf	1	dbcorrdb__FOXP2__ENCSR000BGA_1__m1	3.15	FALSE	0.0172397	Pvalb
Atf3	Cebpa	2	dbcorrdb__FOXP2__ENCSR000BGA_1__m1	3.15	FALSE	0.0250815	Pvalb
Atf3	Hmgb2	1	dbcorrdb__FOXP2__ENCSR000BGA_1__m1	3.15	FALSE	0.0142968	Pvalb
Atf3	Irf8	1	dbcorrdb__FOXP2__ENCSR000BGA_1__m1	3.15	FALSE	0.0197633	Pvalb
Bdp1	Aebp2	1	dbcorrdb__GTF3C2__ENCSR000DOD_1__m4	3.08	FALSE	0.00473673	Pvalb
Bdp1	Plekha1	1	dbcorrdb__GTF3C2__ENCSR000DOD_1__m4	3.08	FALSE	0.0059657	Pvalb
Bdp1	Ssx2ip	1	dbcorrdb__GTF3C2__ENCSR000DOD_1__m4	3.08	FALSE	0.00480946	Pvalb
Chd2	Bbx	1	factorbook__UA1	3.15	FALSE	0.00765127	Pvalb
Chd2	Bclaf1	1	factorbook__UA1	3.15	FALSE	0.0101789	Pvalb
Chd2	Camk2b	1	factorbook__UA1	3.15	FALSE	0.00739383	Pvalb
Chd2	Dcaf6	1	factorbook__UA1	3.15	FALSE	0.00934424	Pvalb
Chd2	Fubp1	1	factorbook__UA1	3.15	FALSE	0.00602742	Pvalb
Chd2	Mkl2	1	factorbook__UA1	3.15	FALSE	0.0107649	Pvalb
Chd2	Myh10	1	factorbook__UA1	3.15	FALSE	0.00860325	Pvalb
Chd2	Ptpn4	1	factorbook__UA1	3.15	FALSE	0.0107013	Pvalb
Chd2	Tlk1	1	factorbook__UA1	3.15	FALSE	0.0109706	Pvalb
Dbx2	Epas1	2	cisbp__M1034	3.28	TRUE	0.0148462	Pvalb
Dbx2	Fezf2	2	cisbp__M1034	3.28	TRUE	0.00878495	Pvalb
Dbx2	Gli3	2	cisbp__M1034	3.28	TRUE	0.00797005	Pvalb
Dbx2	Hes5	2	cisbp__M1034	3.28	TRUE	0.00629255	Pvalb
Dbx2	Lhx2	2	cisbp__M1034	3.28	TRUE	0.0188387	Pvalb
Dbx2	Msx1	2	cisbp__M1034	3.28	TRUE	0.00924585	Pvalb
Dbx2	Nkx2-2	2	cisbp__M1034	3.28	TRUE	0.0109941	Pvalb
Dbx2	Nr2e1	2	cisbp__M1034	3.28	TRUE	0.00848992	Pvalb
Dbx2	Pou3f2	2	cisbp__M1034	3.28	TRUE	0.00672832	Pvalb
Dbx2	Prdm16	2	cisbp__M1034	3.28	TRUE	0.00697756	Pvalb
Dbx2	Rfx4	2	cisbp__M1034	3.28	TRUE	0.00914964	Pvalb
Dbx2	Rorb	2	cisbp__M1034	3.28	TRUE	0.0138308	Pvalb
Dbx2	Sox21	2	cisbp__M1034	3.28	TRUE	0.0328485	Pvalb
Dbx2	Aven	1	cisbp__M0955	3.16	FALSE	0.00399586	Pvalb
Dbx2	Baalc	1	cisbp__M0955	3.16	FALSE	0.00465641	Pvalb
Dbx2	Ezr	1	cisbp__M0955	3.16	FALSE	0.0231226	Pvalb
Dbx2	Hesx1	1	cisbp__M0955	3.16	FALSE	0.00943726	Pvalb
Dbx2	Hopx	1	cisbp__M0955	3.16	FALSE	0.0194831	Pvalb
Dbx2	Sox9	1	cisbp__M0955	3.16	FALSE	0.0186138	Pvalb
Egr1	Bhlhe40	16	transfac_pro__M07354	4.64	TRUE	0.00607166	Pvalb
Egr1	Cdk5r1	8	transfac_pro__M07354	4.64	TRUE	0.00533416	Pvalb
Egr1	Egr2	11	transfac_pro__M07354	4.64	TRUE	0.017267	Pvalb
Egr1	Egr3	34	transfac_pro__M07354	4.64	TRUE	0.0109248	Pvalb
Egr1	Egr4	8	transfac_pro__M07354	4.64	TRUE	0.0218835	Pvalb
Egr1	Etv5	30	transfac_pro__M07354	4.64	TRUE	0.0059742	Pvalb
Egr1	Fosb	36	transfac_pro__M07354	4.64	TRUE	0.0168407	Pvalb
Egr1	Hnrnpa0	13	transfac_pro__M07354	4.64	TRUE	0.00535234	Pvalb
Egr1	Homer1	15	transfac_pro__M07354	4.64	TRUE	0.00680045	Pvalb
Egr1	Jun	22	transfac_pro__M07354	4.64	TRUE	0.019317	Pvalb
Egr1	Junb	32	transfac_pro__M07354	4.64	TRUE	0.0392428	Pvalb
Egr1	Jund	8	transfac_pro__M07354	4.64	TRUE	0.0243859	Pvalb
Egr1	Pik3r1	35	transfac_pro__M07354	4.64	TRUE	0.00571933	Pvalb
Egr1	Ppp1r10	25	transfac_pro__M07354	4.64	TRUE	0.00591534	Pvalb
Egr1	Sox4	27	transfac_pro__M07354	4.64	TRUE	0.0116198	Pvalb
Egr1	Tcf3	33	transfac_pro__M07354	4.64	TRUE	0.00397457	Pvalb
Egr1	Tob2	33	transfac_pro__M07354	4.64	TRUE	0.00467112	Pvalb
Egr1	Zfp217	40	transfac_pro__M07354	4.64	TRUE	0.00813331	Pvalb
Egr1	Ybx1	7	dbcorrdb__ESRRA__ENCSR000DYQ_1__m5	3.38	FALSE	0.0058814	Pvalb
Egr1	Ubc	2	dbcorrdb__EZH2__ENCSR000ARD_1__m6	3.35	FALSE	0.0147894	Pvalb
Egr1	Fos	11	transfac_pro__M04950	3.33	TRUE	0.043628	Pvalb
Egr1	Hirip3	1	transfac_pro__M04950	3.33	TRUE	0.00480435	Pvalb
Fos	Arid5a	14	cisbp__M0361	4.43	FALSE	0.00483205	Pvalb
Fos	Egr1	8	cisbp__M0361	4.43	FALSE	0.0448242	Pvalb
Fos	Egr4	15	cisbp__M0361	4.43	FALSE	0.0139619	Pvalb
Fos	Fosb	19	cisbp__M0361	4.43	FALSE	0.0226024	Pvalb
Fos	Hes1	13	cisbp__M0361	4.43	FALSE	0.00547487	Pvalb
Fos	Jun	17	cisbp__M0361	4.43	FALSE	0.0173609	Pvalb
Fos	Jund	11	cisbp__M0361	4.43	FALSE	0.0262205	Pvalb
Fos	Klf4	7	cisbp__M0361	4.43	FALSE	0.00959863	Pvalb
Fos	Klf6	12	cisbp__M0361	4.43	FALSE	0.00734085	Pvalb
Fos	Klf9	20	cisbp__M0361	4.43	FALSE	0.00582916	Pvalb
Fos	Rnf114	12	cisbp__M0361	4.43	FALSE	0.00704606	Pvalb
Fos	Sox1	6	cisbp__M0361	4.43	FALSE	0.00560225	Pvalb
Fos	Myc	6	cisbp__M0300	3.94	FALSE	0.00568333	Pvalb
Fos	Ubc	7	cisbp__M0300	3.94	FALSE	0.0162644	Pvalb
Fos	Junb	6	dbcorrdb__BRF2__ENCSR000DNV_1__m2	3.54	FALSE	0.038197	Pvalb
Fos	Sox2	7	dbcorrdb__BRF2__ENCSR000DNV_1__m2	3.54	FALSE	0.00717003	Pvalb
Fos	Sox4	5	dbcorrdb__BRF2__ENCSR000DNV_1__m2	3.54	FALSE	0.00639334	Pvalb
Fos	Gtf2a2	2	transfac_pro__M00917	3.27	FALSE	0.0100247	Pvalb
Fos	Yeats4	1	transfac_pro__M00917	3.27	FALSE	0.00457368	Pvalb
Foxn3	Bach2	1	jaspar__MA0295.1	3.02	TRUE	0.0134426	Pvalb
Foxn3	Bhlhe41	1	jaspar__MA0295.1	3.02	TRUE	0.00333731	Pvalb
Foxn3	Itsn1	1	jaspar__MA0295.1	3.02	TRUE	0.0103618	Pvalb
Foxn3	Klf7	1	jaspar__MA0295.1	3.02	TRUE	0.00689044	Pvalb
Foxn3	Nfatc2	1	jaspar__MA0295.1	3.02	TRUE	0.0114689	Pvalb
Foxn3	Nmnat2	1	jaspar__MA0295.1	3.02	TRUE	0.0124983	Pvalb
Foxn3	Rb1	1	jaspar__MA0295.1	3.02	TRUE	0.00935877	Pvalb
Foxn3	Shank2	1	jaspar__MA0295.1	3.02	TRUE	0.00805463	Pvalb
Foxn3	Sin3a	1	jaspar__MA0295.1	3.02	TRUE	0.0079687	Pvalb
Foxn3	Sipa1l1	1	jaspar__MA0295.1	3.02	TRUE	0.0111497	Pvalb
Foxn3	Trim66	1	jaspar__MA0295.1	3.02	TRUE	0.00497684	Pvalb
Foxn3	Zfp516	1	jaspar__MA0295.1	3.02	TRUE	0.00957882	Pvalb
Hlf	Mxd4	2	yetfasco__YOR028C_409	3.98	FALSE	0.00427672	Pvalb
Hlf	Arntl	11	stark__TTAYGTAA	3.56	TRUE	0.00572995	Pvalb
Hlf	Epha4	8	stark__TTAYGTAA	3.56	TRUE	0.00802047	Pvalb
Hlf	Jdp2	25	stark__TTAYGTAA	3.56	TRUE	0.00505691	Pvalb
Hlf	Kctd1	5	stark__TTAYGTAA	3.56	TRUE	0.00972821	Pvalb
Hlf	Klf9	25	stark__TTAYGTAA	3.56	TRUE	0.00794052	Pvalb
Hlf	Tef	24	stark__TTAYGTAA	3.56	TRUE	0.00726206	Pvalb
Hlf	Foxn2	1	transfac_pro__M07439	3.25	FALSE	0.00467262	Pvalb
Hlf	Mef2d	8	taipale__HLF_full_NRTTACGTAAYN	3.13	TRUE	0.00501978	Pvalb
Hlf	Brca1	9	transfac_pro__M07674	3.07	TRUE	0.00407828	Pvalb
Irf5	Zfhx3	2	cisbp__M1264	3.51	FALSE	0.0164299	Pvalb
Irf5	Atf3	5	cisbp__M1267	3.34	TRUE	0.0277051	Pvalb
Irf5	Fli1	5	cisbp__M1267	3.34	TRUE	0.0268653	Pvalb
Irf5	Nfatc1	5	cisbp__M1267	3.34	TRUE	0.011244	Pvalb
Irf5	Tgif1	5	cisbp__M1267	3.34	TRUE	0.0194178	Pvalb
Irf5	Sall3	2	cisbp__M1272	3.25	FALSE	0.010709	Pvalb
Junb	Cebpb	13	transfac_pro__M00917	3.74	FALSE	0.00812715	Pvalb
Junb	Egr4	16	transfac_pro__M00917	3.74	FALSE	0.0141752	Pvalb
Junb	Fos	9	transfac_pro__M00917	3.74	FALSE	0.0319052	Pvalb
Junb	Fosb	12	transfac_pro__M00917	3.74	FALSE	0.0091889	Pvalb
Junb	Jun	9	transfac_pro__M00917	3.74	FALSE	0.0131073	Pvalb
Junb	Jund	8	transfac_pro__M00917	3.74	FALSE	0.0228123	Pvalb
Junb	Klf4	4	transfac_pro__M00917	3.74	FALSE	0.00691046	Pvalb
Junb	Klf9	14	transfac_pro__M00917	3.74	FALSE	0.00562644	Pvalb
Junb	Magoh	15	transfac_pro__M00917	3.74	FALSE	0.00351815	Pvalb
Junb	Zfand5	6	transfac_pro__M00917	3.74	FALSE	0.00639203	Pvalb
Junb	Zfp574	4	transfac_pro__M00917	3.74	FALSE	0.00362632	Pvalb
Junb	Egr1	13	swissregulon__hs__ATF5_CREB3.p2	3.72	FALSE	0.0411204	Pvalb
Junb	Etv5	3	cisbp__M0362	3.6	FALSE	0.00760968	Pvalb
Junb	Sox11	5	cisbp__M0362	3.6	FALSE	0.00352754	Pvalb
Junb	Bhlhe40	2	cisbp__M0361	3.1	FALSE	0.00561891	Pvalb
Junb	Dpf1	2	cisbp__M0361	3.1	FALSE	0.00554866	Pvalb
Junb	Odc1	2	cisbp__M0361	3.1	FALSE	0.00419089	Pvalb
Junb	Ahrr	1	cisbp__M0341	3.03	FALSE	0.00483316	Pvalb
Junb	Egr2	1	cisbp__M0341	3.03	FALSE	0.0167576	Pvalb
Junb	Mycn	1	cisbp__M0341	3.03	FALSE	0.00430619	Pvalb
Junb	Zfp217	1	cisbp__M0341	3.03	FALSE	0.0070679	Pvalb
Junb	Zfp275	1	cisbp__M0341	3.03	FALSE	0.0029001	Pvalb
Jund	Cbfb	3	transfac_pro__M01863	4.49	FALSE	0.00418965	Pvalb
Jund	Cebpb	17	transfac_pro__M01863	4.49	FALSE	0.0107735	Pvalb
Jund	Fos	14	transfac_pro__M01863	4.49	FALSE	0.0225844	Pvalb
Jund	Jun	14	transfac_pro__M01863	4.49	FALSE	0.0219923	Pvalb
Jund	Rbm3	14	transfac_pro__M01863	4.49	FALSE	0.00577772	Pvalb
Jund	Syn1	9	transfac_pro__M01863	4.49	FALSE	0.00704945	Pvalb
Jund	Rnf114	13	transfac_pro__M07246	4.16	FALSE	0.00467965	Pvalb
Jund	Rpl3	10	taipale_cyt_meth__BATF3_NRTGAYGTCAYN_FL_meth	3.5	FALSE	0.0120624	Pvalb
Jund	Pik3r1	7	taipale_cyt_meth__BATF3_NRTGAYGTCAYN_eDBD_meth	3.48	FALSE	0.00362963	Pvalb
Jund	Ccni	6	dbcorrdb__ATF3__ENCSR000BNU_1__m1	3.45	FALSE	0.00639401	Pvalb
Jund	Iscu	5	transfac_pro__M00513	3.43	FALSE	0.00888182	Pvalb
Jund	Zfp574	6	transfac_pro__M00513	3.43	FALSE	0.00321927	Pvalb
Jund	Egr1	4	transfac_pro__M07312	3.38	FALSE	0.0388021	Pvalb
Jund	Gtf2a2	2	transfac_pro__M07312	3.38	FALSE	0.00433077	Pvalb
Jund	Odc1	2	transfac_pro__M07312	3.38	FALSE	0.00691067	Pvalb
Jund	Fosb	19	dbcorrdb__JUND__ENCSR000BGK_1__m1	3.24	TRUE	0.0085458	Pvalb
Jund	Junb	9	dbcorrdb__JUND__ENCSR000BGK_1__m1	3.24	TRUE	0.0284043	Pvalb
Jund	Maff	15	dbcorrdb__JUND__ENCSR000BGK_1__m1	3.24	TRUE	0.0101205	Pvalb
Jund	Mafk	17	dbcorrdb__JUND__ENCSR000BGK_1__m1	3.24	TRUE	0.00490273	Pvalb
Jund	Nr1d1	6	dbcorrdb__JUND__ENCSR000BGK_1__m1	3.24	TRUE	0.00724873	Pvalb
Jund	Sod1	5	dbcorrdb__JUND__ENCSR000BGK_1__m1	3.24	TRUE	0.0117962	Pvalb
Jund	Tob2	4	dbcorrdb__JUND__ENCSR000BGK_1__m1	3.24	TRUE	0.00427831	Pvalb
Jund	Ubc	12	dbcorrdb__JUND__ENCSR000BGK_1__m1	3.24	TRUE	0.0176468	Pvalb
Jund	Aco1	2	cisbp__M6180	3.21	FALSE	0.00302031	Pvalb
Jund	Egr2	3	cisbp__M6180	3.21	FALSE	0.0173149	Pvalb
Jund	Elk4	1	cisbp__M6180	3.21	FALSE	0.00367636	Pvalb
Jund	Ndfip2	2	cisbp__M6180	3.21	FALSE	0.00892699	Pvalb
Jund	Rundc3a	1	cisbp__M6180	3.21	FALSE	0.0103241	Pvalb
Jund	Tcf3	1	cisbp__M6180	3.21	FALSE	0.00326312	Pvalb
Jund	Ptms	1	transfac_pro__M03544	3.13	FALSE	0.0105011	Pvalb
Jund	Sall2	1	transfac_pro__M03544	3.13	FALSE	0.0032087	Pvalb
Kdm5b	Bbx	2	dbcorrdb__KDM5B__ENCSR000AQA_1__m2	3.92	TRUE	0.00736053	Pvalb
Kdm5b	Cnot3	7	dbcorrdb__KDM5B__ENCSR000AQA_1__m2	3.92	TRUE	0.00499064	Pvalb
Kdm5b	Cnot6	7	dbcorrdb__KDM5B__ENCSR000AQA_1__m2	3.92	TRUE	0.00391694	Pvalb
Kdm5b	Hbp1	1	dbcorrdb__KDM5B__ENCSR000AQA_1__m2	3.92	TRUE	0.00471863	Pvalb
Kdm5b	Hlf	2	dbcorrdb__KDM5B__ENCSR000AQA_1__m2	3.92	TRUE	0.00905562	Pvalb
Kdm5b	Kdm2a	7	dbcorrdb__KDM5B__ENCSR000AQA_1__m2	3.92	TRUE	0.00877956	Pvalb
Kdm5b	Kdm5a	1	dbcorrdb__KDM5B__ENCSR000AQA_1__m2	3.92	TRUE	0.00859754	Pvalb
Kdm5b	Med12l	2	dbcorrdb__KDM5B__ENCSR000AQA_1__m2	3.92	TRUE	0.00689793	Pvalb
Kdm5b	Mgea5	2	dbcorrdb__KDM5B__ENCSR000AQA_1__m2	3.92	TRUE	0.00712796	Pvalb
Kdm5b	Mxi1	4	dbcorrdb__KDM5B__ENCSR000AQA_1__m2	3.92	TRUE	0.00823068	Pvalb
Kdm5b	Nfatc2	6	dbcorrdb__KDM5B__ENCSR000AQA_1__m2	3.92	TRUE	0.00462972	Pvalb
Kdm5b	Pls3	5	dbcorrdb__KDM5B__ENCSR000AQA_1__m2	3.92	TRUE	0.00428477	Pvalb
Kdm5b	Sin3a	7	dbcorrdb__KDM5B__ENCSR000AQA_1__m2	3.92	TRUE	0.00577209	Pvalb
Kdm5b	Sox12	1	dbcorrdb__KDM5B__ENCSR000AQA_1__m2	3.92	TRUE	0.00675377	Pvalb
Kdm5b	Ssbp3	1	dbcorrdb__KDM5B__ENCSR000AQA_1__m2	3.92	TRUE	0.00441545	Pvalb
Kdm5b	Tead1	6	dbcorrdb__KDM5B__ENCSR000AQA_1__m2	3.92	TRUE	0.00472762	Pvalb
Kdm5b	Wwp1	1	dbcorrdb__KDM5B__ENCSR000AQA_1__m2	3.92	TRUE	0.00723897	Pvalb
Kdm5b	Zhx1	7	dbcorrdb__KDM5B__ENCSR000AQA_1__m2	3.92	TRUE	0.00341494	Pvalb
Kdm5b	Camk2a	2	dbcorrdb__TAF1__ENCSR000BIM_1__m1	3.78	FALSE	0.0103577	Pvalb
Kdm5b	Hdac6	5	dbcorrdb__TAF1__ENCSR000BIM_1__m1	3.78	FALSE	0.00533534	Pvalb
Kdm5b	Peg3	6	dbcorrdb__TAF1__ENCSR000BIM_1__m1	3.78	FALSE	0.0094224	Pvalb
Kdm5b	Phf8	6	dbcorrdb__TAF1__ENCSR000BIM_1__m1	3.78	FALSE	0.00913939	Pvalb
Kdm5b	Zfp740	6	dbcorrdb__TAF1__ENCSR000BIM_1__m1	3.78	FALSE	0.00745783	Pvalb
Kdm5b	Dpf1	4	dbcorrdb__YY1__ENCSR000BKU_1__m1	3.74	FALSE	0.00474589	Pvalb
Kdm5b	Vezf1	1	dbcorrdb__KDM5A__ENCSR000AQL_1__m1	3.59	FALSE	0.00396169	Pvalb
Kdm5b	Sh3pxd2a	1	dbcorrdb__TAF1__ENCSR000BJN_1__m1	3.34	FALSE	0.0065142	Pvalb
Lhx2	Egr3	4	taipale_cyt_meth__LHX4_NTAATTAN_eDBD_meth	3.3	FALSE	0.00766804	Pvalb
Lhx2	Gtf3a	1	taipale_cyt_meth__LHX4_NTAATTAN_eDBD_meth	3.3	FALSE	0.00441052	Pvalb
Lhx2	Meis2	3	taipale_cyt_meth__LHX4_NTAATTAN_eDBD_meth	3.3	FALSE	0.012861	Pvalb
Lhx2	Epas1	1	cisbp__M1205	3.15	FALSE	0.0198912	Pvalb
Mef2a	Ammecr1	1	cisbp__M4695	3.32	TRUE	0.0046152	Pvalb
Mef2a	Gdap1	1	cisbp__M4695	3.32	TRUE	0.00576209	Pvalb
Mef2a	Gtf2a1	1	cisbp__M4695	3.32	TRUE	0.00398348	Pvalb
Mef2a	Plekha1	1	cisbp__M4695	3.32	TRUE	0.00699479	Pvalb
Mef2a	Purg	1	cisbp__M4695	3.32	TRUE	0.00755197	Pvalb
Mef2a	Ssbp3	1	cisbp__M4695	3.32	TRUE	0.00489953	Pvalb
Mef2a	Zfp532	1	cisbp__M4695	3.32	TRUE	0.00742855	Pvalb
Mef2a	Zkscan3	1	cisbp__M4695	3.32	TRUE	0.00761928	Pvalb
Neurod1	Neurod2	3	taipale__NEUROG2_DBD_RACATATGTY	3.47	FALSE	0.0366068	Pvalb
Neurod1	Pou3f1	3	taipale__NEUROG2_DBD_RACATATGTY	3.47	FALSE	0.0059815	Pvalb
Neurod1	Robo3	2	taipale__NEUROG2_DBD_RACATATGTY	3.47	FALSE	0.0149656	Pvalb
Neurod1	Smad3	2	taipale__NEUROG2_DBD_RACATATGTY	3.47	FALSE	0.00679372	Pvalb
Npdc1	Scamp5	69	cisbp__M4092	4.87	FALSE	0.0116326	Pvalb
Npdc1	Syp	68	cisbp__M4092	4.87	FALSE	0.0307616	Pvalb
Npdc1	Bex1	48	cisbp__M0342	4.45	FALSE	0.0107065	Pvalb
Npdc1	Gabbr1	56	cisbp__M0342	4.45	FALSE	0.00950863	Pvalb
Npdc1	Atp1b1	24	transfac_pro__M08927	4.36	FALSE	0.0209914	Pvalb
Npdc1	Gli1	16	transfac_pro__M08927	4.36	FALSE	0.0169871	Pvalb
Npdc1	Lancl1	2	transfac_pro__M08927	4.36	FALSE	0.0128409	Pvalb
Npdc1	Prnp	45	transfac_pro__M08927	4.36	FALSE	0.0173307	Pvalb
Npdc1	Slc12a5	13	transfac_pro__M08927	4.36	FALSE	0.008144	Pvalb
Npdc1	Usp11	32	transfac_pro__M08927	4.36	FALSE	0.00815338	Pvalb
Npdc1	H2afy	3	cisbp__M0265	4.19	FALSE	0.00411372	Pvalb
Npdc1	Syt13	2	cisbp__M0265	4.19	FALSE	0.0113623	Pvalb
Npdc1	Xbp1	1	transfac_public__M00036	4.08	FALSE	0.00936397	Pvalb
Npdc1	Gnb5	1	hocomoco__ATF1_HUMAN.H11MO.0.B	3.91	FALSE	0.00791063	Pvalb
Npdc1	Pld3	7	hocomoco__ATF1_HUMAN.H11MO.0.B	3.91	FALSE	0.018261	Pvalb
Npdc1	Rtn3	1	hocomoco__ATF1_HUMAN.H11MO.0.B	3.91	FALSE	0.0155916	Pvalb
Npdc1	Grin1	3	taipale_cyt_meth__ATF3_NRTGACGTCAYN_FL	3.73	FALSE	0.0123916	Pvalb
Npdc1	Itm2c	1	transfac_pro__M08937	3.73	FALSE	0.0205989	Pvalb
Npdc1	Scrn1	4	transfac_pro__M08937	3.73	FALSE	0.00595323	Pvalb
Npdc1	Slc22a17	3	transfac_pro__M08937	3.73	FALSE	0.0224751	Pvalb
Npdc1	Aspscr1	1	taipale__XBP1_DBD_GATGACGTCATC	3.43	FALSE	0.004707	Pvalb
Npdc1	Fhl1	2	taipale__XBP1_DBD_GATGACGTCATC	3.43	FALSE	0.00822262	Pvalb
Npdc1	Ndfip1	1	taipale__XBP1_DBD_GATGACGTCATC	3.43	FALSE	0.0213772	Pvalb
Npdc1	Faim2	60	transfac_pro__M07668	3.23	TRUE	0.0266651	Pvalb
Npdc1	Klc1	39	transfac_pro__M07668	3.23	TRUE	0.0156034	Pvalb
Npdc1	Ociad1	66	transfac_pro__M07668	3.23	TRUE	0.0144241	Pvalb
Npdc1	Ptprn	31	transfac_pro__M07668	3.23	TRUE	0.0199107	Pvalb
Npdc1	Scg2	71	transfac_pro__M07668	3.23	TRUE	0.014806	Pvalb
Npdc1	Syt11	75	transfac_pro__M07668	3.23	TRUE	0.022253	Pvalb
Npdc1	Timp2	63	transfac_pro__M07668	3.23	TRUE	0.0120465	Pvalb
Npdc1	Tmem59l	75	transfac_pro__M07668	3.23	TRUE	0.02316	Pvalb
Npdc1	Nrip3	1	elemento__TGACGTCA	3.08	FALSE	0.00767311	Pvalb
Rora	Arhgap20	1	transfac_pro__M08961	3.05	FALSE	0.0070746	Pvalb
Rora	Bcl6	1	transfac_pro__M08961	3.05	FALSE	0.0105353	Pvalb
Rora	Clstn2	1	transfac_pro__M08961	3.05	FALSE	0.0196024	Pvalb
Rora	Cntn5	1	transfac_pro__M08961	3.05	FALSE	0.0187727	Pvalb
Rora	Dab1	1	transfac_pro__M08961	3.05	FALSE	0.0203442	Pvalb
Rora	Gabra1	1	transfac_pro__M08961	3.05	FALSE	0.0199405	Pvalb
Rora	Gtf2ird1	1	transfac_pro__M08961	3.05	FALSE	0.00763738	Pvalb
Rora	Il1rapl1	1	transfac_pro__M08961	3.05	FALSE	0.0195211	Pvalb
Rora	Kcnip4	1	transfac_pro__M08961	3.05	FALSE	0.011984	Pvalb
Rora	Nkain2	1	transfac_pro__M08961	3.05	FALSE	0.0136984	Pvalb
Rora	Rarb	1	transfac_pro__M08961	3.05	FALSE	0.0116321	Pvalb
Rora	Sgk1	1	transfac_pro__M08961	3.05	FALSE	0.0120002	Pvalb
Smarca4	Ikzf4	7	dbcorrdb__SMARCA4__ENCSR000EZC_1__m6	4.03	TRUE	0.00515535	Pvalb
Smarca4	Taok3	4	dbcorrdb__SMARCA4__ENCSR000EZC_1__m6	4.03	TRUE	0.00781871	Pvalb
Smarca4	Zfp384	4	dbcorrdb__SMARCA4__ENCSR000EZC_1__m6	4.03	TRUE	0.00333714	Pvalb
Smarca4	Fam168a	4	cisbp__M4622	3.98	FALSE	0.00976105	Pvalb
Smarca4	Lrp8	5	cisbp__M4622	3.98	FALSE	0.00754289	Pvalb
Smarca4	Srgap1	5	cisbp__M4622	3.98	FALSE	0.00513461	Pvalb
Smarca4	Terf2ip	1	dbcorrdb__HCFC1__ENCSR000EFN_1__m1	3.72	FALSE	0.00410376	Pvalb
Smarca4	Zbtb33	2	dbcorrdb__HCFC1__ENCSR000EFN_1__m1	3.72	FALSE	0.00695374	Pvalb
Smarca4	Cebpg	1	transfac_pro__M05217	3.55	FALSE	0.00270616	Pvalb
Smarca4	Rnf138	1	transfac_pro__M05217	3.55	FALSE	0.00520113	Pvalb
Smarca4	Adnp2	1	dbcorrdb__CREB1__ENCSR000BRB_1__m1	3.16	FALSE	0.00484661	Pvalb
Smarca4	Sez6l2	1	dbcorrdb__CREB1__ENCSR000BRB_1__m1	3.16	FALSE	0.00591892	Pvalb
Smarca4	Ablim2	1	hocomoco__GATA2_HUMAN.H11MO.1.A	3.13	FALSE	0.00822188	Pvalb
Smarca4	Mfsd6	1	hocomoco__GATA2_HUMAN.H11MO.1.A	3.13	FALSE	0.0061648	Pvalb
Smarca4	Zc3h11a	1	hocomoco__GATA2_HUMAN.H11MO.1.A	3.13	FALSE	0.00819686	Pvalb
Spi1	Atf3	2	transfac_pro__M01204	3.31	FALSE	0.0341684	Pvalb
Spi1	Batf3	1	transfac_pro__M01204	3.31	FALSE	0.00963181	Pvalb
Spi1	Cebpa	1	transfac_pro__M01204	3.31	FALSE	0.0280644	Pvalb
Spi1	Edn1	1	transfac_pro__M01204	3.31	FALSE	0.0162534	Pvalb
Spi1	Hcls1	1	transfac_pro__M01204	3.31	FALSE	0.0343154	Pvalb
Spi1	Irf4	1	transfac_pro__M01204	3.31	FALSE	0.00873317	Pvalb
Spi1	Irf5	1	transfac_pro__M01204	3.31	FALSE	0.0408349	Pvalb
Spi1	Lmo2	1	transfac_pro__M01204	3.31	FALSE	0.0169385	Pvalb
Spi1	Lyl1	1	transfac_pro__M01204	3.31	FALSE	0.00743693	Pvalb
Spi1	Rel	1	transfac_pro__M01204	3.31	FALSE	0.0136524	Pvalb
Spi1	Rest	1	transfac_pro__M01204	3.31	FALSE	0.00768863	Pvalb
Spi1	Sp110	1	transfac_pro__M01204	3.31	FALSE	0.025096	Pvalb
Spi1	Stat6	1	transfac_pro__M01204	3.31	FALSE	0.020742	Pvalb
Spi1	Tmsb4x	1	transfac_pro__M01204	3.31	FALSE	0.0200172	Pvalb
Spi1	Zfhx3	2	transfac_pro__M01204	3.31	FALSE	0.0192843	Pvalb
Spi1	Klf10	1	jaspar__MA0081.1	3.13	FALSE	0.00541245	Pvalb
Spi1	Bcl3	1	cisbp__M0685	3.06	TRUE	0.0108806	Pvalb
Spi1	Elk3	3	cisbp__M0685	3.06	TRUE	0.00637466	Pvalb
Spi1	Fli1	3	cisbp__M0685	3.06	TRUE	0.0219179	Pvalb
Spi1	Ikzf1	3	cisbp__M0685	3.06	TRUE	0.0322002	Pvalb
Spi1	Nuak2	3	cisbp__M0685	3.06	TRUE	0.00927852	Pvalb
Spi1	Rreb1	2	cisbp__M0685	3.06	TRUE	0.0065032	Pvalb
Spi1	Runx1	3	cisbp__M0685	3.06	TRUE	0.0450197	Pvalb
Spi1	Sall1	2	cisbp__M0685	3.06	TRUE	0.00859065	Pvalb
Spi1	Tbx4	2	cisbp__M0685	3.06	TRUE	0.0176774	Pvalb
Spi1	Tgif1	2	cisbp__M0685	3.06	TRUE	0.032218	Pvalb
Zfp148	Camkk2	2	cisbp__M4876	4.97	FALSE	0.00423421	Pvalb
Zfp148	Cux1	3	cisbp__M4876	4.97	FALSE	0.00667576	Pvalb
Zfp148	Foxg1	3	cisbp__M4876	4.97	FALSE	0.00498732	Pvalb
Zfp148	Ppp1r10	3	cisbp__M4876	4.97	FALSE	0.0071178	Pvalb
Zfp148	Zfp384	2	cisbp__M4876	4.97	FALSE	0.00304175	Pvalb
Zfp148	Larp1	1	flyfactorsurvey__CG7368_SANGER_5_FBgn0036179	3.44	FALSE	0.00722775	Pvalb
Zfp148	Smad4	1	flyfactorsurvey__CG7368_SANGER_5_FBgn0036179	3.44	FALSE	0.00412423	Pvalb
Atf3	Elk3	5	dbcorrdb__JUND__ENCSR000EGN_1__m1	3.95	FALSE	0.00438663	Lamp5
Atf3	Fli1	1	dbcorrdb__TRIM28__ENCSR000EYC_1__m1	3.74	FALSE	0.0245939	Lamp5
Atf3	Prdm1	2	dbcorrdb__TRIM28__ENCSR000EYC_1__m1	3.74	FALSE	0.0120005	Lamp5
Atf3	Runx1	1	dbcorrdb__TRIM28__ENCSR000EYC_1__m1	3.74	FALSE	0.046219	Lamp5
Atf3	Smad7	1	dbcorrdb__TRIM28__ENCSR000EYC_1__m1	3.74	FALSE	0.00879177	Lamp5
Atf3	Zfhx3	1	dbcorrdb__TRIM28__ENCSR000EYC_1__m1	3.74	FALSE	0.0163451	Lamp5
Atf3	Bach1	4	dbcorrdb__ATF3__ENCSR000BNU_1__m1	3.28	TRUE	0.00659961	Lamp5
Atf3	Cebpb	2	dbcorrdb__ATF3__ENCSR000BNU_1__m1	3.28	TRUE	0.0154776	Lamp5
Atf3	Creb5	4	dbcorrdb__ATF3__ENCSR000BNU_1__m1	3.28	TRUE	0.0158001	Lamp5
Atf3	Elf4	4	dbcorrdb__ATF3__ENCSR000BNU_1__m1	3.28	TRUE	0.0170381	Lamp5
Atf3	Hlx	3	dbcorrdb__ATF3__ENCSR000BNU_1__m1	3.28	TRUE	0.0119482	Lamp5
Atf3	Maff	6	dbcorrdb__ATF3__ENCSR000BNU_1__m1	3.28	TRUE	0.0170262	Lamp5
Atf3	Mafk	6	dbcorrdb__ATF3__ENCSR000BNU_1__m1	3.28	TRUE	0.0055835	Lamp5
Atf3	Tagln2	6	dbcorrdb__ATF3__ENCSR000BNU_1__m1	3.28	TRUE	0.036087	Lamp5
Atf3	Tgif1	3	dbcorrdb__ATF3__ENCSR000BNU_1__m1	3.28	TRUE	0.026838	Lamp5
Atf3	Ets1	2	dbcorrdb__TCF7L2__ENCSR000EUV_1__m2	3.15	FALSE	0.0174731	Lamp5
Atf3	Lmo2	1	dbcorrdb__TCF7L2__ENCSR000EUV_1__m2	3.15	FALSE	0.0117526	Lamp5
Atf3	Rela	2	dbcorrdb__TCF7L2__ENCSR000EUV_1__m2	3.15	FALSE	0.00774184	Lamp5
Atf3	Tcf7l2	1	dbcorrdb__TCF7L2__ENCSR000EUV_1__m2	3.15	FALSE	0.0174007	Lamp5
Bcl11a	Cacna1e	1	cisbp__M6122	3.43	FALSE	0.0158105	Lamp5
Bcl11a	Cdh22	1	cisbp__M6122	3.43	FALSE	0.00714016	Lamp5
Bcl11a	Cpne5	1	cisbp__M6122	3.43	FALSE	0.0105382	Lamp5
Bcl11a	Lama4	1	cisbp__M6122	3.43	FALSE	0.0163536	Lamp5
Bcl11a	Pbx1	1	cisbp__M6122	3.43	FALSE	0.0156284	Lamp5
Bcl11a	Plekha6	1	cisbp__M6122	3.43	FALSE	0.00741424	Lamp5
Bcl11a	Sema4a	1	cisbp__M6122	3.43	FALSE	0.00643441	Lamp5
Bcl11a	Smarca2	1	cisbp__M6122	3.43	FALSE	0.0141035	Lamp5
Bcl11a	Tox3	1	cisbp__M6122	3.43	FALSE	0.0227413	Lamp5
Cux2	Cux1	1	taipale_cyt_meth__CUX2_NTGATCGATYRN_eDBD	3.61	TRUE	0.00733041	Lamp5
Cux2	Etv1	1	taipale_cyt_meth__CUX2_NTGATCGATYRN_eDBD	3.61	TRUE	0.0046819	Lamp5
Cux2	Foxp4	1	taipale_cyt_meth__CUX2_NTGATCGATYRN_eDBD	3.61	TRUE	0.0053875	Lamp5
Cux2	Zfp281	1	taipale_cyt_meth__CUX2_NTGATCGATYRN_eDBD	3.61	TRUE	0.0040926	Lamp5
Egr1	Ascl1	2	transfac_pro__M02036	3.13	FALSE	0.00376078	Lamp5
Egr1	Egr2	1	transfac_pro__M02036	3.13	FALSE	0.0107172	Lamp5
Egr1	Egr3	2	transfac_pro__M02036	3.13	FALSE	0.00777297	Lamp5
Egr1	Fosb	2	transfac_pro__M02036	3.13	FALSE	0.0137233	Lamp5
Egr1	Jun	1	transfac_pro__M02036	3.13	FALSE	0.017507	Lamp5
Egr1	Junb	1	transfac_pro__M02036	3.13	FALSE	0.0327168	Lamp5
Egr1	Jund	1	transfac_pro__M02036	3.13	FALSE	0.0161236	Lamp5
Egr1	Mxi1	2	transfac_pro__M02036	3.13	FALSE	0.00603964	Lamp5
Egr1	Myc	1	transfac_pro__M02036	3.13	FALSE	0.0100888	Lamp5
Egr1	Nfil3	2	transfac_pro__M02036	3.13	FALSE	0.00561917	Lamp5
Egr1	Sall2	1	transfac_pro__M02036	3.13	FALSE	0.00378694	Lamp5
Egr1	Zbtb7a	2	transfac_pro__M02036	3.13	FALSE	0.00684264	Lamp5
Foxn3	Braf	3	taipale__FOXO4_DBD_GTAAACA	3.14	FALSE	0.0129646	Lamp5
Foxn3	Cacna1c	3	taipale__FOXO4_DBD_GTAAACA	3.14	FALSE	0.0169211	Lamp5
Foxn3	Foxp1	3	taipale__FOXO4_DBD_GTAAACA	3.14	FALSE	0.0129631	Lamp5
Foxn3	Grik2	2	taipale__FOXO4_DBD_GTAAACA	3.14	FALSE	0.0140173	Lamp5
Foxn3	Hivep2	3	taipale__FOXO4_DBD_GTAAACA	3.14	FALSE	0.0131895	Lamp5
Foxn3	Mga	3	taipale__FOXO4_DBD_GTAAACA	3.14	FALSE	0.0076161	Lamp5
Foxn3	Nbea	3	taipale__FOXO4_DBD_GTAAACA	3.14	FALSE	0.0144321	Lamp5
Foxn3	Nfatc2	3	taipale__FOXO4_DBD_GTAAACA	3.14	FALSE	0.0066045	Lamp5
Foxn3	Sox12	3	taipale__FOXO4_DBD_GTAAACA	3.14	FALSE	0.00559356	Lamp5
Foxn3	Tiam1	3	taipale__FOXO4_DBD_GTAAACA	3.14	FALSE	0.0149359	Lamp5
Foxn3	Ankrd55	1	cisbp__M0719	3.04	FALSE	0.00973937	Lamp5
Foxn3	Brca1	1	cisbp__M0719	3.04	FALSE	0.00733577	Lamp5
Foxn3	Cntn4	1	cisbp__M0719	3.04	FALSE	0.00971506	Lamp5
Foxn3	Fndc3a	1	cisbp__M0719	3.04	FALSE	0.0121452	Lamp5
Foxn3	Gabrb3	1	cisbp__M0719	3.04	FALSE	0.0204477	Lamp5
Foxn3	Nav2	1	cisbp__M0719	3.04	FALSE	0.0221857	Lamp5
Foxn3	Smap2	1	cisbp__M0719	3.04	FALSE	0.00433606	Lamp5
Foxn3	Sp1	1	cisbp__M0719	3.04	FALSE	0.00419998	Lamp5
Foxp1	Ammecr1	1	taipale_cyt_meth__FOXP1_NTGTTTRNNNNNNNNNNNNNNNNWCAACAN_eDBD	3.19	TRUE	0.00610789	Lamp5
Foxp1	Cadm2	1	taipale_cyt_meth__FOXP1_NTGTTTRNNNNNNNNNNNNNNNNWCAACAN_eDBD	3.19	TRUE	0.0152652	Lamp5
Foxp1	Dclk2	1	taipale_cyt_meth__FOXP1_NTGTTTRNNNNNNNNNNNNNNNNWCAACAN_eDBD	3.19	TRUE	0.00892426	Lamp5
Foxp1	Kcnb2	1	taipale_cyt_meth__FOXP1_NTGTTTRNNNNNNNNNNNNNNNNWCAACAN_eDBD	3.19	TRUE	0.00620504	Lamp5
Foxp1	Mast4	1	taipale_cyt_meth__FOXP1_NTGTTTRNNNNNNNNNNNNNNNNWCAACAN_eDBD	3.19	TRUE	0.00946365	Lamp5
Foxp1	Mnat1	1	taipale_cyt_meth__FOXP1_NTGTTTRNNNNNNNNNNNNNNNNWCAACAN_eDBD	3.19	TRUE	0.00467458	Lamp5
Foxp1	Nbea	1	taipale_cyt_meth__FOXP1_NTGTTTRNNNNNNNNNNNNNNNNWCAACAN_eDBD	3.19	TRUE	0.0154854	Lamp5
Foxp1	Npas4	1	taipale_cyt_meth__FOXP1_NTGTTTRNNNNNNNNNNNNNNNNWCAACAN_eDBD	3.19	TRUE	0.00419758	Lamp5
Foxp1	Stat5b	1	taipale_cyt_meth__FOXP1_NTGTTTRNNNNNNNNNNNNNNNNWCAACAN_eDBD	3.19	TRUE	0.0036828	Lamp5
Foxp1	Zfp661	1	taipale_cyt_meth__FOXP1_NTGTTTRNNNNNNNNNNNNNNNNWCAACAN_eDBD	3.19	TRUE	0.00477464	Lamp5
Irf5	Edn1	6	taipale_cyt_meth__IRF7_NYGAAANYGAAANYN_eDBD	5.23	FALSE	0.0110646	Lamp5
Irf5	Atf3	7	transfac_pro__M08887	3.64	TRUE	0.0209835	Lamp5
Irf5	Bach1	4	transfac_pro__M08887	3.64	TRUE	0.00599038	Lamp5
Irf5	Cebpa	2	transfac_pro__M08887	3.64	TRUE	0.0200355	Lamp5
Irf5	Lmo2	1	transfac_pro__M08887	3.64	TRUE	0.0260262	Lamp5
Irf5	Rel	1	transfac_pro__M08887	3.64	TRUE	0.00657059	Lamp5
Irf5	Stat5a	7	transfac_pro__M08887	3.64	TRUE	0.0114793	Lamp5
Irf5	Tgif1	2	transfac_pro__M08887	3.64	TRUE	0.0160573	Lamp5
Irf5	Alx1	3	cisbp__M1267	3.1	TRUE	0.0234678	Lamp5
Irf5	Nuak2	3	cisbp__M1267	3.1	TRUE	0.0132242	Lamp5
Irf5	Zfpm1	1	cisbp__M1267	3.1	TRUE	0.0051511	Lamp5
Junb	Cebpb	34	transfac_pro__M00917	4.86	FALSE	0.00891725	Lamp5
Junb	Egr4	37	transfac_pro__M00917	4.86	FALSE	0.00786293	Lamp5
Junb	Fos	33	transfac_pro__M00917	4.86	FALSE	0.0369725	Lamp5
Junb	Hlx	13	transfac_pro__M00917	4.86	FALSE	0.0136578	Lamp5
Junb	Jund	29	transfac_pro__M00917	4.86	FALSE	0.0300837	Lamp5
Junb	Klf4	13	transfac_pro__M00917	4.86	FALSE	0.00662218	Lamp5
Junb	Egr1	24	transfac_pro__M07312	4.85	FALSE	0.0369596	Lamp5
Junb	Egr2	8	cisbp__M6180	4.37	FALSE	0.0117923	Lamp5
Junb	Nr4a1	9	cisbp__M6180	4.37	FALSE	0.00590108	Lamp5
Junb	Ubc	28	cisbp__M6180	4.37	FALSE	0.0205307	Lamp5
Junb	Fosl2	11	cisbp__M0287	4.23	FALSE	0.00513096	Lamp5
Junb	Bhlhe40	3	cisbp__M0300	4.07	FALSE	0.0123755	Lamp5
Junb	Myc	8	cisbp__M0300	4.07	FALSE	0.00757848	Lamp5
Junb	Tob2	1	cisbp__M0361	4.07	FALSE	0.00573567	Lamp5
Junb	Dr1	4	taipale_cyt_meth__ATF2_NRTGAYGTMAYN_FL	4.06	FALSE	0.00327698	Lamp5
Junb	Eif4g2	2	taipale_cyt_meth__ATF2_NRTGAYGTMAYN_FL	4.06	FALSE	0.00659801	Lamp5
Junb	Fosb	45	transfac_pro__M08927	3.87	TRUE	0.0133624	Lamp5
Junb	Jun	36	transfac_pro__M08927	3.87	TRUE	0.0220319	Lamp5
Junb	Mxi1	44	transfac_pro__M08927	3.87	TRUE	0.00651486	Lamp5
Junb	Nr4a3	43	transfac_pro__M08927	3.87	TRUE	0.00748603	Lamp5
Junb	Rbm3	40	transfac_pro__M08927	3.87	TRUE	0.00464259	Lamp5
Junb	Ets1	1	dbcorrdb__RCOR1__ENCSR000ECM_1__m1	3.32	FALSE	0.0121298	Lamp5
Jund	Ensa	31	transfac_pro__M00917	4.34	FALSE	0.00727873	Lamp5
Jund	Taf7	20	cisbp__M3090	4.12	FALSE	0.00407776	Lamp5
Jund	Cdk5r1	4	dbcorrdb__ATF1__ENCSR000DNZ_1__m2	3.84	FALSE	0.00761301	Lamp5
Jund	Polr2k	2	dbcorrdb__ATF1__ENCSR000DNZ_1__m2	3.84	FALSE	0.00691807	Lamp5
Jund	Sap30	1	dbcorrdb__ATF1__ENCSR000DNZ_1__m2	3.84	FALSE	0.00910971	Lamp5
Jund	Ube2e3	7	dbcorrdb__ATF1__ENCSR000DNZ_1__m2	3.84	FALSE	0.00781243	Lamp5
Jund	Prrx1	20	transfac_pro__M07666	3.75	FALSE	0.00911742	Lamp5
Jund	Cebpb	75	factorbook__v-JUN	3.72	TRUE	0.0162769	Lamp5
Jund	Fos	65	factorbook__v-JUN	3.72	TRUE	0.0203869	Lamp5
Jund	Fosb	84	factorbook__v-JUN	3.72	TRUE	0.0155264	Lamp5
Jund	Jun	69	factorbook__v-JUN	3.72	TRUE	0.0214739	Lamp5
Jund	Kif5c	67	factorbook__v-JUN	3.72	TRUE	0.00493921	Lamp5
Jund	Klf6	65	factorbook__v-JUN	3.72	TRUE	0.00664597	Lamp5
Jund	Maff	82	factorbook__v-JUN	3.72	TRUE	0.0122995	Lamp5
Jund	Mafk	79	factorbook__v-JUN	3.72	TRUE	0.00556815	Lamp5
Jund	Mxi1	82	factorbook__v-JUN	3.72	TRUE	0.00762693	Lamp5
Jund	Pik3r1	41	factorbook__v-JUN	3.72	TRUE	0.00385275	Lamp5
Jund	Ppp1r10	51	factorbook__v-JUN	3.72	TRUE	0.0049333	Lamp5
Jund	Hif1a	2	jaspar__MA1047.1	3.71	FALSE	0.00406565	Lamp5
Jund	Egr1	42	taipale_cyt_meth__JUND_NRTGACGTCATN_eDBD	3.68	TRUE	0.0289699	Lamp5
Jund	Relb	66	taipale_cyt_meth__JUND_NRTGACGTCATN_eDBD	3.68	TRUE	0.00642352	Lamp5
Jund	Ubc	70	taipale_cyt_meth__JUND_NRTGACGTCATN_eDBD	3.68	TRUE	0.0216018	Lamp5
Jund	Zbtb7a	64	taipale_cyt_meth__JUND_NRTGACGTCATN_eDBD	3.68	TRUE	0.00784566	Lamp5
Jund	Junb	38	dbcorrdb__JUND__ENCSR000EBZ_1__m1	3.31	TRUE	0.0270719	Lamp5
Jund	Klf4	46	dbcorrdb__JUND__ENCSR000EBZ_1__m1	3.31	TRUE	0.00799677	Lamp5
Jund	Ets2	21	cisbp__M0320	3.19	TRUE	0.00548471	Lamp5
Klf5	Bcl11a	1	taipale_cyt_meth__KLF15_NCCMCGCCCMYN_FL	3.07	FALSE	0.0167495	Lamp5
Klf5	Bcl11b	1	taipale_cyt_meth__KLF15_NCCMCGCCCMYN_FL	3.07	FALSE	0.0146177	Lamp5
Klf5	Kcnh5	1	taipale_cyt_meth__KLF15_NCCMCGCCCMYN_FL	3.07	FALSE	0.0131397	Lamp5
Mef2c	Dab2	3	transfac_pro__M09270	3.96	FALSE	0.00382327	Lamp5
Mef2c	Gabra1	3	transfac_pro__M09270	3.96	FALSE	0.015013	Lamp5
Mef2c	Kcnj3	3	transfac_pro__M09270	3.96	FALSE	0.0118235	Lamp5
Mef2c	Npas2	3	transfac_pro__M09270	3.96	FALSE	0.00634062	Lamp5
Mef2c	Pparg	3	transfac_pro__M09270	3.96	FALSE	0.00982338	Lamp5
Mef2c	Rora	3	transfac_pro__M09270	3.96	FALSE	0.0135606	Lamp5
Mef2c	Sgk1	3	transfac_pro__M09270	3.96	FALSE	0.0126119	Lamp5
Mef2c	Sp3	3	transfac_pro__M09270	3.96	FALSE	0.00547648	Lamp5
Mef2c	Trps1	3	transfac_pro__M09270	3.96	FALSE	0.00893292	Lamp5
Mef2c	Arap2	2	cisbp__M2349	3.43	FALSE	0.0134793	Lamp5
Mef2c	Bcl6	2	cisbp__M2349	3.43	FALSE	0.0139187	Lamp5
Mef2c	Cdkl5	2	cisbp__M2349	3.43	FALSE	0.0084956	Lamp5
Mef2c	Clstn2	2	cisbp__M2349	3.43	FALSE	0.00866608	Lamp5
Mef2c	Gabrb2	2	cisbp__M2349	3.43	FALSE	0.0133161	Lamp5
Mef2c	Klf3	2	cisbp__M2349	3.43	FALSE	0.00782521	Lamp5
Mef2c	Nat8l	2	cisbp__M2349	3.43	FALSE	0.00531778	Lamp5
Mef2c	Rapgef5	2	cisbp__M2349	3.43	FALSE	0.0119584	Lamp5
Myef2	Arx	7	predrem__nrMotif2175	4.49	FALSE	0.00853774	Lamp5
Myef2	Gtf3c5	4	predrem__nrMotif2175	4.49	FALSE	0.00356252	Lamp5
Myef2	Mef2a	8	predrem__nrMotif2175	4.49	FALSE	0.00779519	Lamp5
Myef2	Mef2d	8	predrem__nrMotif2175	4.49	FALSE	0.00543845	Lamp5
Myef2	Tet1	1	neph__UW.Motif.0034	3.95	FALSE	0.00352462	Lamp5
Npdc1	Atp1b1	33	hocomoco__ATF1_HUMAN.H11MO.0.B	5.71	FALSE	0.0187277	Lamp5
Npdc1	Chd5	29	hocomoco__ATF1_HUMAN.H11MO.0.B	5.71	FALSE	0.00503345	Lamp5
Npdc1	Ensa	5	hocomoco__ATF1_HUMAN.H11MO.0.B	5.71	FALSE	0.0118561	Lamp5
Npdc1	Rbm3	90	hocomoco__ATF1_HUMAN.H11MO.0.B	5.71	FALSE	0.00514486	Lamp5
Npdc1	Rtn3	2	hocomoco__ATF1_HUMAN.H11MO.0.B	5.71	FALSE	0.0161871	Lamp5
Npdc1	Slc38a1	38	hocomoco__ATF1_HUMAN.H11MO.0.B	5.71	FALSE	0.010212	Lamp5
Npdc1	Tmem30a	17	hocomoco__ATF1_HUMAN.H11MO.0.B	5.71	FALSE	0.0103192	Lamp5
Npdc1	Slc22a17	13	cisbp__M0300	5.31	FALSE	0.0275663	Lamp5
Npdc1	Atp2a2	4	cisbp__M0287	4.62	FALSE	0.00931828	Lamp5
Npdc1	Rtn1	3	cisbp__M0342	4.59	FALSE	0.019283	Lamp5
Npdc1	Syt13	4	cisbp__M0265	4.16	FALSE	0.00747439	Lamp5
Npdc1	Wasf1	4	taipale_cyt_meth__XBP1_NRTGAYGTCAYN_FL_meth	3.97	FALSE	0.00612356	Lamp5
Npdc1	Gucy1b3	4	homer__NGRTGACGTCAY_Atf7	3.79	FALSE	0.00430929	Lamp5
Npdc1	Ndfip1	4	cisbp__M0275	3.68	FALSE	0.0120335	Lamp5
Npdc1	Scg5	1	cisbp__M0275	3.68	FALSE	0.0172159	Lamp5
Npdc1	Vsnl1	1	cisbp__M0275	3.68	FALSE	0.00613786	Lamp5
Npdc1	Atcay	11	transfac_pro__M07668	3.67	TRUE	0.00730557	Lamp5
Npdc1	Faim2	94	transfac_pro__M07668	3.67	TRUE	0.0143039	Lamp5
Npdc1	Nup133	75	transfac_pro__M07668	3.67	TRUE	0.0036711	Lamp5
Npdc1	Pld3	12	transfac_pro__M07668	3.67	TRUE	0.0134549	Lamp5
Npdc1	Prnp	67	transfac_pro__M07668	3.67	TRUE	0.0258466	Lamp5
Npdc1	Ptprn	38	transfac_pro__M07668	3.67	TRUE	0.0161722	Lamp5
Npdc1	Scg2	94	transfac_pro__M07668	3.67	TRUE	0.0101732	Lamp5
Npdc1	St8sia3	3	taipale__JDP2_DBD_NATGACGTCAYN	3.67	FALSE	0.0112914	Lamp5
Npdc1	Syp	84	transfac_pro__M07668	3.67	TRUE	0.0215747	Lamp5
Npdc1	Syt11	101	transfac_pro__M07668	3.67	TRUE	0.0112167	Lamp5
Npdc1	Timp2	91	transfac_pro__M07668	3.67	TRUE	0.00962882	Lamp5
Npdc1	Tmem59l	103	transfac_pro__M07668	3.67	TRUE	0.0107884	Lamp5
Npdc1	Zfp821	2	taipale__JDP2_DBD_NATGACGTCAYN	3.67	FALSE	0.00392285	Lamp5
Npdc1	Atp1a1	1	transfac_pro__M09523	3.63	FALSE	0.00703835	Lamp5
Npdc1	Rab3c	1	transfac_pro__M09523	3.63	FALSE	0.00602388	Lamp5
Npdc1	Itm2c	1	taipale_cyt_meth__ATF6B_NRTGAYGTCAYN_eDBD_meth	3.28	FALSE	0.0128993	Lamp5
Spi1	Actb	1	transfac_pro__M02896	3.24	TRUE	0.0143174	Lamp5
Spi1	Alx1	1	transfac_pro__M02896	3.24	TRUE	0.0306576	Lamp5
Spi1	Atf3	2	transfac_pro__M02896	3.24	TRUE	0.03048	Lamp5
Spi1	Bcl3	3	transfac_pro__M02896	3.24	TRUE	0.0103611	Lamp5
Spi1	Fli1	3	transfac_pro__M02896	3.24	TRUE	0.0251649	Lamp5
Spi1	Hhex	2	transfac_pro__M02896	3.24	TRUE	0.0202225	Lamp5
Spi1	Irf1	3	transfac_pro__M02896	3.24	TRUE	0.0108373	Lamp5
Spi1	Maff	2	transfac_pro__M02896	3.24	TRUE	0.0124149	Lamp5
Spi1	Prdm1	3	transfac_pro__M02896	3.24	TRUE	0.010882	Lamp5
Spi1	Rreb1	2	transfac_pro__M02896	3.24	TRUE	0.00655109	Lamp5
Spi1	Sall3	2	transfac_pro__M02896	3.24	TRUE	0.0136165	Lamp5
Spi1	Smad6	2	transfac_pro__M02896	3.24	TRUE	0.0154056	Lamp5
Spi1	Stat6	2	transfac_pro__M02896	3.24	TRUE	0.0167401	Lamp5
Spi1	Tgif1	3	transfac_pro__M02896	3.24	TRUE	0.0194874	Lamp5
Spi1	Zfhx3	2	transfac_pro__M02896	3.24	TRUE	0.0239678	Lamp5
Spi1	Zmiz1	3	transfac_pro__M02896	3.24	TRUE	0.00756337	Lamp5
Spi1	Nuak2	2	cisbp__M0686	3.18	TRUE	0.0109723	Lamp5
Spi1	Stat5a	2	cisbp__M0686	3.18	TRUE	0.0124044	Lamp5
Spi1	Tbx4	2	cisbp__M0686	3.18	TRUE	0.0261267	Lamp5
Spi1	Ets1	1	cisbp__M0685	3.13	TRUE	0.0156934	Lamp5
Spi1	Hcls1	1	cisbp__M0685	3.13	TRUE	0.0195389	Lamp5
Spi1	Lmo2	1	cisbp__M0685	3.13	TRUE	0.0217221	Lamp5
Spi1	Nfe2l2	1	cisbp__M0685	3.13	TRUE	0.0138697	Lamp5
Spi1	Tmsb4x	1	cisbp__M0685	3.13	TRUE	0.0273282	Lamp5
Zfhx2	Ahctf1	1	transfac_pro__M01453	3.3	FALSE	0.0077757	Lamp5
Zfhx2	Celf4	1	transfac_pro__M01453	3.3	FALSE	0.00520622	Lamp5
Zfhx2	Pknox2	1	transfac_pro__M01453	3.3	FALSE	0.00883926	Lamp5
Zfhx2	Prop1	1	transfac_pro__M01453	3.3	FALSE	0.0179858	Lamp5
Zfhx2	Rfx1	1	transfac_pro__M01453	3.3	FALSE	0.0117458	Lamp5
Zfhx2	Rhbdd2	1	transfac_pro__M01453	3.3	FALSE	0.00612895	Lamp5
Zfhx2	Srrm3	1	transfac_pro__M01453	3.3	FALSE	0.0132502	Lamp5
Zfhx2	Ssbp3	1	transfac_pro__M01453	3.3	FALSE	0.0125246	Lamp5

## Sheet: Mouse Motor Cortex
TF	gene	nMotifs	bestMotif	NES	highConfAnnot	Genie3Weight	t_type
Atf2	Bad	1	swissregulon__hs__ATF5_CREB3.p2	3.72	FALSE	0.00852394	Vip
Atf2	Cdk14	1	swissregulon__hs__ATF5_CREB3.p2	3.72	FALSE	0.00685443	Vip
Atf2	Deaf1	1	swissregulon__hs__ATF5_CREB3.p2	3.72	FALSE	0.010766	Vip
Atf2	Elavl4	1	swissregulon__hs__ATF5_CREB3.p2	3.72	FALSE	0.0101826	Vip
Atf2	Hnrnpc	1	swissregulon__hs__ATF5_CREB3.p2	3.72	FALSE	0.0117092	Vip
Atf2	Ing3	1	swissregulon__hs__ATF5_CREB3.p2	3.72	FALSE	0.013649	Vip
Atf2	Mbnl2	3	swissregulon__hs__ATF5_CREB3.p2	3.72	FALSE	0.0132743	Vip
Atf2	Nfyc	1	swissregulon__hs__ATF5_CREB3.p2	3.72	FALSE	0.00956485	Vip
Atf2	Ntrk2	3	swissregulon__hs__ATF5_CREB3.p2	3.72	FALSE	0.0129937	Vip
Atf2	Peg3	1	swissregulon__hs__ATF5_CREB3.p2	3.72	FALSE	0.0138136	Vip
Atf2	Ptpn4	1	swissregulon__hs__ATF5_CREB3.p2	3.72	FALSE	0.0082315	Vip
Atf2	Tfdp1	3	swissregulon__hs__ATF5_CREB3.p2	3.72	FALSE	0.012666	Vip
Atf2	Zfand5	3	swissregulon__hs__ATF5_CREB3.p2	3.72	FALSE	0.0111459	Vip
Atf4	Atf5	2	hocomoco__CEBPG_MOUSE.H11MO.0.B	3.29	FALSE	0.0118603	Vip
Atf4	Gnb1	2	hocomoco__CEBPG_MOUSE.H11MO.0.B	3.29	FALSE	0.0144852	Vip
Atf4	Hmgb3	3	hocomoco__CEBPG_MOUSE.H11MO.0.B	3.29	FALSE	0.0118152	Vip
Atf4	Hnrnpa0	2	hocomoco__CEBPG_MOUSE.H11MO.0.B	3.29	FALSE	0.0108849	Vip
Atf4	Hnrnpc	3	hocomoco__CEBPG_MOUSE.H11MO.0.B	3.29	FALSE	0.00922752	Vip
Atf4	Nfil3	3	hocomoco__CEBPG_MOUSE.H11MO.0.B	3.29	FALSE	0.0123423	Vip
Atf4	Prdm1	2	hocomoco__CEBPG_MOUSE.H11MO.0.B	3.29	FALSE	0.00871009	Vip
Atf4	Zfp62	1	hocomoco__CEBPG_MOUSE.H11MO.0.B	3.29	FALSE	0.00971708	Vip
Atf4	Dync1i1	1	transfac_pro__M04749	3.19	FALSE	0.011812	Vip
Atf4	Eepd1	1	transfac_pro__M04749	3.19	FALSE	0.00552501	Vip
Atf4	Rora	1	transfac_pro__M04749	3.19	FALSE	0.00779014	Vip
Clk1	Adam23	1	hdpi__CLK1	3.44	TRUE	0.0101701	Vip
Clk1	Auts2	1	hdpi__CLK1	3.44	TRUE	0.0210861	Vip
Clk1	Cdh10	1	hdpi__CLK1	3.44	TRUE	0.00892205	Vip
Clk1	Chrm3	1	hdpi__CLK1	3.44	TRUE	0.00769332	Vip
Clk1	Cntn4	1	hdpi__CLK1	3.44	TRUE	0.0129354	Vip
Clk1	Csmd1	1	hdpi__CLK1	3.44	TRUE	0.0177918	Vip
Clk1	Csmd3	1	hdpi__CLK1	3.44	TRUE	0.011373	Vip
Clk1	Csrnp3	1	hdpi__CLK1	3.44	TRUE	0.0124337	Vip
Clk1	Ctnna2	1	hdpi__CLK1	3.44	TRUE	0.0228292	Vip
Clk1	Cttnbp2	1	hdpi__CLK1	3.44	TRUE	0.0180567	Vip
Clk1	Dmd	1	hdpi__CLK1	3.44	TRUE	0.0144164	Vip
Clk1	Elmod1	1	hdpi__CLK1	3.44	TRUE	0.00944406	Vip
Clk1	Frmd4a	1	hdpi__CLK1	3.44	TRUE	0.0193421	Vip
Clk1	Gls	1	hdpi__CLK1	3.44	TRUE	0.0190681	Vip
Clk1	Gria2	1	hdpi__CLK1	3.44	TRUE	0.0175914	Vip
Clk1	Grik2	1	hdpi__CLK1	3.44	TRUE	0.0282705	Vip
Clk1	Grm5	1	hdpi__CLK1	3.44	TRUE	0.0185046	Vip
Clk1	Il1rapl1	1	hdpi__CLK1	3.44	TRUE	0.0105284	Vip
Clk1	Kcnip4	1	hdpi__CLK1	3.44	TRUE	0.00899368	Vip
Clk1	Kcnj3	1	hdpi__CLK1	3.44	TRUE	0.00907946	Vip
Clk1	Kcnma1	1	hdpi__CLK1	3.44	TRUE	0.00845436	Vip
Clk1	Lrp1b	1	hdpi__CLK1	3.44	TRUE	0.0136513	Vip
Clk1	Lrrn3	1	hdpi__CLK1	3.44	TRUE	0.00649183	Vip
Clk1	Magi1	1	hdpi__CLK1	3.44	TRUE	0.017978	Vip
Clk1	Maml3	1	hdpi__CLK1	3.44	TRUE	0.00816948	Vip
Clk1	Mga	1	hdpi__CLK1	3.44	TRUE	0.0111377	Vip
Clk1	Nin	1	hdpi__CLK1	3.44	TRUE	0.0213888	Vip
Clk1	Osbpl8	1	hdpi__CLK1	3.44	TRUE	0.012677	Vip
Clk1	Pcdh7	1	hdpi__CLK1	3.44	TRUE	0.00991305	Vip
Clk1	Prickle2	1	hdpi__CLK1	3.44	TRUE	0.0144436	Vip
Clk1	Ralgps2	1	hdpi__CLK1	3.44	TRUE	0.0107423	Vip
Clk1	Rfx7	1	hdpi__CLK1	3.44	TRUE	0.0192453	Vip
Clk1	Scg2	1	hdpi__CLK1	3.44	TRUE	0.0127042	Vip
Clk1	Scn3a	1	hdpi__CLK1	3.44	TRUE	0.022443	Vip
Clk1	Sorbs1	1	hdpi__CLK1	3.44	TRUE	0.0159786	Vip
Clk1	Trio	1	hdpi__CLK1	3.44	TRUE	0.024412	Vip
Clk1	Xkr4	1	hdpi__CLK1	3.44	TRUE	0.026159	Vip
Clk1	Zeb1	1	hdpi__CLK1	3.44	TRUE	0.00939484	Vip
Clk1	Zfp532	1	hdpi__CLK1	3.44	TRUE	0.0108277	Vip
Cux2	Cux1	1	cisbp__M5335	3.11	TRUE	0.00739962	Vip
Cux2	Kctd8	1	cisbp__M5335	3.11	TRUE	0.0159378	Vip
Cux2	Lama4	1	cisbp__M5335	3.11	TRUE	0.0189541	Vip
Cux2	Mybl1	1	cisbp__M5335	3.11	TRUE	0.0148616	Vip
Cux2	Sox6	1	cisbp__M5335	3.11	TRUE	0.0306316	Vip
Cux2	Srgap3	1	cisbp__M5335	3.11	TRUE	0.0127426	Vip
Dlx1	Rab3c	12	taipale_cyt_meth__DLX6_NYAATTAN_eDBD	3.85	FALSE	0.0159471	Vip
Dlx1	Frem1	11	taipale_cyt_meth__HOXA6_NGYAATTANN_eDBD	3.65	FALSE	0.015205	Vip
Dlx1	Ap1s2	16	cisbp__M1024	3.39	TRUE	0.00987266	Vip
Dlx1	Dlx6	25	cisbp__M1024	3.39	TRUE	0.0158535	Vip
Dlx1	Igf1	26	cisbp__M1024	3.39	TRUE	0.0168457	Vip
Dlx1	Npas1	37	cisbp__M1024	3.39	TRUE	0.00980863	Vip
Dlx1	Nr2e1	36	cisbp__M1024	3.39	TRUE	0.0167219	Vip
Dlx1	Sema6d	12	cisbp__M1024	3.39	TRUE	0.0088475	Vip
Dlx1	Zfp536	36	cisbp__M1024	3.39	TRUE	0.0134318	Vip
Dlx1	Nkain3	4	taipale_cyt_meth__MEOX1_NYAATTAN_FL	3.32	FALSE	0.00919899	Vip
Dlx1	Cacna2d3	2	taipale_cyt_meth__HOXA5_NYAATTAN_eDBD	3.29	FALSE	0.00806284	Vip
Dlx1	Synpr	2	taipale_cyt_meth__HOXA5_NYAATTAN_eDBD	3.29	FALSE	0.0108609	Vip
Dlx1	Dlx2	28	taipale_cyt_meth__DLX1_NYAATTAN_eDBD	3.22	TRUE	0.0177336	Vip
Dlx1	Fhl1	19	taipale_cyt_meth__DLX1_NYAATTAN_eDBD	3.22	TRUE	0.0107109	Vip
Dlx1	Thap1	17	taipale_cyt_meth__DLX1_NYAATTAN_eDBD	3.22	TRUE	0.0133024	Vip
Dlx1	Erbb4	13	cisbp__M1996	3.13	TRUE	0.0183067	Vip
Dlx1	Gad2	15	cisbp__M1996	3.13	TRUE	0.0393572	Vip
Dlx1	Kcnip1	4	cisbp__M1996	3.13	TRUE	0.0138009	Vip
Dlx1	Slc6a1	7	cisbp__M1996	3.13	TRUE	0.0201499	Vip
Egr1	Adcy1	1	transfac_pro__M07934	3.06	FALSE	0.00849091	Vip
Egr1	Bhlhe40	1	transfac_pro__M07934	3.06	FALSE	0.00669555	Vip
Egr1	Cabp1	1	transfac_pro__M07934	3.06	FALSE	0.0104317	Vip
Egr1	Camk2g	1	transfac_pro__M07934	3.06	FALSE	0.01508	Vip
Egr1	Egr2	1	transfac_pro__M07934	3.06	FALSE	0.0180698	Vip
Egr1	Enc1	1	transfac_pro__M07934	3.06	FALSE	0.0174523	Vip
Egr1	Etv5	1	transfac_pro__M07934	3.06	FALSE	0.0134299	Vip
Egr1	Fos	1	transfac_pro__M07934	3.06	FALSE	0.0157997	Vip
Egr1	Fosb	1	transfac_pro__M07934	3.06	FALSE	0.0145924	Vip
Egr1	Gtf2b	1	transfac_pro__M07934	3.06	FALSE	0.00952333	Vip
Egr1	Hes1	1	transfac_pro__M07934	3.06	FALSE	0.0122807	Vip
Egr1	Itpr1	1	transfac_pro__M07934	3.06	FALSE	0.00852313	Vip
Egr1	Jun	1	transfac_pro__M07934	3.06	FALSE	0.0126227	Vip
Egr1	Mark1	1	transfac_pro__M07934	3.06	FALSE	0.00753233	Vip
Egr1	Myc	1	transfac_pro__M07934	3.06	FALSE	0.00913174	Vip
Egr1	Mycn	1	transfac_pro__M07934	3.06	FALSE	0.0140006	Vip
Egr1	Npas4	1	transfac_pro__M07934	3.06	FALSE	0.0127999	Vip
Egr1	Nr4a1	1	transfac_pro__M07934	3.06	FALSE	0.0198745	Vip
Egr1	Pgm2l1	1	transfac_pro__M07934	3.06	FALSE	0.00969074	Vip
Egr1	Phyhip	1	transfac_pro__M07934	3.06	FALSE	0.0130312	Vip
Egr1	Ppm1k	1	transfac_pro__M07934	3.06	FALSE	0.0195347	Vip
Egr1	Prkaa1	1	transfac_pro__M07934	3.06	FALSE	0.0105683	Vip
Egr1	Prkar2b	1	transfac_pro__M07934	3.06	FALSE	0.00662078	Vip
Egr1	Ptms	1	transfac_pro__M07934	3.06	FALSE	0.0119083	Vip
Egr1	Sox11	1	transfac_pro__M07934	3.06	FALSE	0.00726829	Vip
Egr1	Sp2	1	transfac_pro__M07934	3.06	FALSE	0.0084009	Vip
Egr1	Tagln3	1	transfac_pro__M07934	3.06	FALSE	0.013317	Vip
Egr1	Tsc22d1	1	transfac_pro__M07934	3.06	FALSE	0.0104977	Vip
Egr1	Tuba4a	1	transfac_pro__M07934	3.06	FALSE	0.0131568	Vip
Egr1	Wasf1	1	transfac_pro__M07934	3.06	FALSE	0.0155847	Vip
Egr1	Zfp62	1	transfac_pro__M07934	3.06	FALSE	0.00847206	Vip
Egr1	Zfp668	1	transfac_pro__M07934	3.06	FALSE	0.0113618	Vip
Egr4	Atf3	3	taipale_cyt_meth__KLF11_NMCACGCCCNNNNCACGCCCMC_eDBD	4.4	FALSE	0.00685804	Vip
Egr4	Phyhip	1	taipale_cyt_meth__KLF11_NMCACGCCCNNNNCACGCCCMC_eDBD	4.4	FALSE	0.0187652	Vip
Egr4	Arid5b	13	cisbp__M0517	4.06	TRUE	0.0081492	Vip
Egr4	Bcl11b	20	cisbp__M0517	4.06	TRUE	0.00797033	Vip
Egr4	Gria3	16	cisbp__M0517	4.06	TRUE	0.0113598	Vip
Egr4	Hes1	19	cisbp__M0517	4.06	TRUE	0.00971986	Vip
Egr4	Jun	11	cisbp__M0517	4.06	TRUE	0.0188077	Vip
Egr4	Junb	18	cisbp__M0517	4.06	TRUE	0.0132111	Vip
Egr4	Mycn	10	cisbp__M0517	4.06	TRUE	0.0182374	Vip
Egr4	Smad7	13	cisbp__M0517	4.06	TRUE	0.00871127	Vip
Egr4	Egr3	11	transfac_pro__M08878	3.7	TRUE	0.0133857	Vip
Egr4	Foxj2	2	transfac_pro__M08878	3.7	TRUE	0.0139719	Vip
Egr4	Hivep1	11	transfac_pro__M08878	3.7	TRUE	0.00717379	Vip
Egr4	Nuak1	10	transfac_pro__M08878	3.7	TRUE	0.00954663	Vip
Egr4	Smad1	6	transfac_pro__M08878	3.7	TRUE	0.00623023	Vip
Egr4	Sox11	15	transfac_pro__M08878	3.7	TRUE	0.0128815	Vip
Egr4	Camk1d	1	cisbp__M0419	3.16	FALSE	0.0117484	Vip
Egr4	Mef2c	1	cisbp__M0419	3.16	FALSE	0.00951633	Vip
Fos	Bhlhe40	4	transfac_pro__M02876	3.41	FALSE	0.00596219	Vip
Fos	Fosb	6	transfac_pro__M02876	3.41	FALSE	0.0174133	Vip
Fos	Hmga1	4	transfac_pro__M02876	3.41	FALSE	0.00768224	Vip
Fos	Junb	5	transfac_pro__M02876	3.41	FALSE	0.017724	Vip
Fos	Klf6	4	transfac_pro__M02876	3.41	FALSE	0.0222802	Vip
Fos	Zbtb7a	7	transfac_pro__M02876	3.41	FALSE	0.0100516	Vip
Fos	Foxj2	1	transfac_pro__M02281	3.33	FALSE	0.0122098	Vip
Fos	Thra	4	transfac_pro__M02281	3.33	FALSE	0.00945028	Vip
Fos	Tob2	1	transfac_pro__M02281	3.33	FALSE	0.00805787	Vip
Fos	Klf4	3	taipale_cyt_meth__JDP2_NRTGASTCAYN_FL	3.32	FALSE	0.00920156	Vip
Fos	Egr1	1	cisbp__M0361	3.21	FALSE	0.0105058	Vip
Fos	Egr4	1	cisbp__M0361	3.21	FALSE	0.0172157	Vip
Fos	Jun	2	cisbp__M0361	3.21	FALSE	0.0298627	Vip
Fos	Jund	1	cisbp__M0361	3.21	FALSE	0.0103723	Vip
Fos	Nr1d2	2	cisbp__M0361	3.21	FALSE	0.00762034	Vip
Fos	Odc1	1	cisbp__M0361	3.21	FALSE	0.0274625	Vip
Fos	P4hb	1	cisbp__M0361	3.21	FALSE	0.0110336	Vip
Fos	Yy1	1	cisbp__M0361	3.21	FALSE	0.00871511	Vip
Fosb	Arhgap44	3	taipale_cyt_meth__JUN_NATGACKCATN_FL	3.77	FALSE	0.0142613	Vip
Fosb	Fos	1	transfac_pro__M07246	3.53	FALSE	0.0182664	Vip
Fosb	Mpped1	1	transfac_pro__M07246	3.53	FALSE	0.0106544	Vip
Fosb	Ppp1r10	1	transfac_pro__M07246	3.53	FALSE	0.0143287	Vip
Fosb	Rapgef4	1	transfac_pro__M07246	3.53	FALSE	0.00979123	Vip
Fosb	Syt4	1	transfac_pro__M07246	3.53	FALSE	0.0119003	Vip
Fosb	Cnot4	2	transfac_pro__M01555	3.24	FALSE	0.0102607	Vip
Fosb	Klf5	3	transfac_pro__M01555	3.24	FALSE	0.0107176	Vip
Fosb	Atf3	4	transfac_pro__M08936	3.04	TRUE	0.00843522	Vip
Fosb	Btbd9	5	transfac_pro__M08936	3.04	TRUE	0.00760435	Vip
Fosb	Ctnnal1	6	transfac_pro__M08936	3.04	TRUE	0.0070572	Vip
Fosb	Ddit3	2	transfac_pro__M08936	3.04	TRUE	0.013658	Vip
Fosb	Etv5	1	transfac_pro__M08936	3.04	TRUE	0.00854303	Vip
Fosb	Junb	6	transfac_pro__M08936	3.04	TRUE	0.0185801	Vip
Fosb	Klf6	7	transfac_pro__M08936	3.04	TRUE	0.0141512	Vip
Fosb	Prkar2b	1	transfac_pro__M08936	3.04	TRUE	0.0143679	Vip
Fosb	Rbfox1	3	transfac_pro__M08936	3.04	TRUE	0.011609	Vip
Fosb	Rbpj	2	transfac_pro__M08936	3.04	TRUE	0.00553723	Vip
Fosb	Vezf1	6	transfac_pro__M08936	3.04	TRUE	0.0057833	Vip
Fosb	Zfp62	1	transfac_pro__M08936	3.04	TRUE	0.0106941	Vip
Foxn3	Nav2	1	transfac_pro__M04671	3.2	FALSE	0.0196895	Vip
Foxn3	Frmd4a	2	transfac_pro__M01543	3.04	TRUE	0.013113	Vip
Foxn3	Nrxn3	2	transfac_pro__M01543	3.04	TRUE	0.0174133	Vip
Foxn3	Ptprn	2	transfac_pro__M01543	3.04	TRUE	0.0132965	Vip
Foxn3	Rev3l	2	transfac_pro__M01543	3.04	TRUE	0.0199995	Vip
Foxn3	Srsf5	2	transfac_pro__M01543	3.04	TRUE	0.0142311	Vip
Foxn3	Stox2	2	transfac_pro__M01543	3.04	TRUE	0.0105498	Vip
Jun	Hmga1	1	dbcorrdb__JUN__ENCSR000EZX_1__m1	3.01	TRUE	0.00793476	Vip
Jun	Klf4	1	dbcorrdb__JUN__ENCSR000EZX_1__m1	3.01	TRUE	0.0108191	Vip
Jun	Klf6	1	dbcorrdb__JUN__ENCSR000EZX_1__m1	3.01	TRUE	0.0116916	Vip
Jun	Pitpnc1	1	dbcorrdb__JUN__ENCSR000EZX_1__m1	3.01	TRUE	0.0081911	Vip
Junb	Btbd9	18	swissregulon__hs__ATF5_CREB3.p2	4.77	FALSE	0.0105975	Vip
Junb	Egr1	15	swissregulon__hs__ATF5_CREB3.p2	4.77	FALSE	0.0101203	Vip
Junb	Egr3	16	swissregulon__hs__ATF5_CREB3.p2	4.77	FALSE	0.0109909	Vip
Junb	Egr4	18	swissregulon__hs__ATF5_CREB3.p2	4.77	FALSE	0.0157765	Vip
Junb	Fos	14	swissregulon__hs__ATF5_CREB3.p2	4.77	FALSE	0.0227708	Vip
Junb	Fosb	18	swissregulon__hs__ATF5_CREB3.p2	4.77	FALSE	0.0144868	Vip
Junb	Nr4a3	18	swissregulon__hs__ATF5_CREB3.p2	4.77	FALSE	0.00969706	Vip
Junb	R3hdm2	12	transfac_pro__M00981	4.58	FALSE	0.0123847	Vip
Junb	Rbm3	17	transfac_pro__M00981	4.58	FALSE	0.0118841	Vip
Junb	Arid5b	11	cisbp__M6180	4.33	FALSE	0.0113236	Vip
Junb	Asap1	1	cisbp__M6180	4.33	FALSE	0.0136025	Vip
Junb	Atf4	1	cisbp__M6180	4.33	FALSE	0.0156651	Vip
Junb	Cacng3	1	cisbp__M6180	4.33	FALSE	0.0140357	Vip
Junb	Camkk1	6	cisbp__M6180	4.33	FALSE	0.00892991	Vip
Junb	Cdkl5	2	cisbp__M6180	4.33	FALSE	0.00586905	Vip
Junb	Dgcr8	1	cisbp__M6180	4.33	FALSE	0.0107308	Vip
Junb	Epha4	9	cisbp__M6180	4.33	FALSE	0.0127137	Vip
Junb	Gar1	7	cisbp__M6180	4.33	FALSE	0.0107846	Vip
Junb	Man1a2	7	cisbp__M6180	4.33	FALSE	0.0101978	Vip
Junb	Nr4a1	2	cisbp__M6180	4.33	FALSE	0.0151988	Vip
Junb	Odc1	2	cisbp__M6180	4.33	FALSE	0.012385	Vip
Junb	Pik3r1	8	cisbp__M6180	4.33	FALSE	0.0102965	Vip
Junb	Rapgef4	2	cisbp__M6180	4.33	FALSE	0.0100134	Vip
Junb	Rela	10	cisbp__M6180	4.33	FALSE	0.00844093	Vip
Junb	Stat6	1	cisbp__M6180	4.33	FALSE	0.0166829	Vip
Junb	Tob2	1	cisbp__M6180	4.33	FALSE	0.00944158	Vip
Klf9	Bcl11a	4	cisbp__M5854	3.36	FALSE	0.0174488	Vip
Klf9	Ctnnb1	5	cisbp__M5854	3.36	FALSE	0.0125101	Vip
Klf9	Irf6	3	cisbp__M5854	3.36	FALSE	0.0216918	Vip
Klf9	Stmn1	5	cisbp__M5854	3.36	FALSE	0.0228308	Vip
Klf9	Syn1	3	cisbp__M5854	3.36	FALSE	0.0130428	Vip
Klf9	Wasf1	3	cisbp__M5854	3.36	FALSE	0.0116471	Vip
Klf9	Ptms	1	hocomoco__KLF1_HUMAN.H11MO.0.A	3.2	FALSE	0.0106709	Vip
Klf9	Stmn2	3	hocomoco__KLF1_HUMAN.H11MO.0.A	3.2	FALSE	0.0120049	Vip
Klf9	Zfp575	4	hocomoco__KLF1_HUMAN.H11MO.0.A	3.2	FALSE	0.00981823	Vip
Klf9	Actr2	1	taipale_cyt_meth__KLF16_NCCACRCCCN_eDBD	3.18	FALSE	0.0124526	Vip
Klf9	Adcy1	1	taipale_cyt_meth__KLF16_NCCACRCCCN_eDBD	3.18	FALSE	0.00758284	Vip
Klf9	Cplx2	1	taipale_cyt_meth__KLF16_NCCACRCCCN_eDBD	3.18	FALSE	0.010044	Vip
Klf9	Dnaja1	1	taipale_cyt_meth__KLF16_NCCACRCCCN_eDBD	3.18	FALSE	0.0096078	Vip
Klf9	Dynll1	1	taipale_cyt_meth__KLF16_NCCACRCCCN_eDBD	3.18	FALSE	0.0236883	Vip
Klf9	Gas7	1	taipale_cyt_meth__KLF16_NCCACRCCCN_eDBD	3.18	FALSE	0.0129884	Vip
Klf9	Lmo2	1	taipale_cyt_meth__KLF16_NCCACRCCCN_eDBD	3.18	FALSE	0.0120504	Vip
Klf9	Lpcat4	1	taipale_cyt_meth__KLF16_NCCACRCCCN_eDBD	3.18	FALSE	0.0109241	Vip
Klf9	Map2k1	1	taipale_cyt_meth__KLF16_NCCACRCCCN_eDBD	3.18	FALSE	0.0168574	Vip
Klf9	Prnp	1	taipale_cyt_meth__KLF16_NCCACRCCCN_eDBD	3.18	FALSE	0.0172256	Vip
Klf9	Ralyl	1	taipale_cyt_meth__KLF16_NCCACRCCCN_eDBD	3.18	FALSE	0.00856221	Vip
Klf9	Scn1b	1	taipale_cyt_meth__KLF16_NCCACRCCCN_eDBD	3.18	FALSE	0.0175925	Vip
Klf9	Ldha	1	transfac_pro__M01588	3.13	FALSE	0.0141444	Vip
Lhx6	Cux2	3	hocomoco__VAX1_HUMAN.H11MO.0.D	3.61	FALSE	0.0109074	Vip
Lhx6	Hmg20b	2	hocomoco__VAX1_HUMAN.H11MO.0.D	3.61	FALSE	0.00672325	Vip
Lhx6	Klf3	3	hocomoco__VAX1_HUMAN.H11MO.0.D	3.61	FALSE	0.00979314	Vip
Lhx6	Nxph1	3	hocomoco__VAX1_HUMAN.H11MO.0.D	3.61	FALSE	0.0326748	Vip
Lhx6	Plcxd3	3	hocomoco__VAX1_HUMAN.H11MO.0.D	3.61	FALSE	0.0117625	Vip
Lhx6	Ppargc1a	1	hocomoco__VAX1_HUMAN.H11MO.0.D	3.61	FALSE	0.00863952	Vip
Lhx6	Pvalb	2	hocomoco__VAX1_HUMAN.H11MO.0.D	3.61	FALSE	0.0333498	Vip
Lhx6	Sox6	3	hocomoco__VAX1_HUMAN.H11MO.0.D	3.61	FALSE	0.0331925	Vip
Lhx6	Kctd8	1	taipale_cyt_meth__PAX4_NYACGCTAATTAN_eDBD_meth_repr	3.45	FALSE	0.0116906	Vip
Lhx6	Satb1	2	taipale_cyt_meth__PAX4_NYACGCTAATTAN_eDBD_meth_repr	3.45	FALSE	0.0110931	Vip
Lhx6	Sh3kbp1	1	taipale_cyt_meth__PAX4_NYACGCTAATTAN_eDBD_meth_repr	3.45	FALSE	0.00846331	Vip
Nf1	Dnmt3a	1	dbcorrdb__FOXA2__ENCSR000BNI_1__m1	3.36	FALSE	0.016362	Vip
Nf1	Nfatc3	1	dbcorrdb__FOXA2__ENCSR000BNI_1__m1	3.36	FALSE	0.00754006	Vip
Nf1	Rfx7	1	dbcorrdb__FOXA2__ENCSR000BNI_1__m1	3.36	FALSE	0.0102493	Vip
Nf1	Slc4a8	1	dbcorrdb__FOXA2__ENCSR000BNI_1__m1	3.36	FALSE	0.012469	Vip
Nf1	Tbx2	1	dbcorrdb__FOXA2__ENCSR000BNI_1__m1	3.36	FALSE	0.015023	Vip
Nf1	Trerf1	1	dbcorrdb__FOXA2__ENCSR000BNI_1__m1	3.36	FALSE	0.00789297	Vip
Nf1	Unc5c	1	dbcorrdb__FOXA2__ENCSR000BNI_1__m1	3.36	FALSE	0.00742793	Vip
Nfix	Kcnq5	2	jaspar__MA0671.1	3.86	TRUE	0.00662818	Vip
Nfix	Nfia	2	jaspar__MA0671.1	3.86	TRUE	0.0120838	Vip
Nfix	Nfib	2	jaspar__MA0671.1	3.86	TRUE	0.0408663	Vip
Nfix	Nptxr	2	jaspar__MA0671.1	3.86	TRUE	0.00665859	Vip
Nfix	Nrxn1	2	jaspar__MA0671.1	3.86	TRUE	0.0132945	Vip
Nfix	Pcsk2	1	jaspar__MA0671.1	3.86	TRUE	0.0127009	Vip
Nfix	Sez6	2	jaspar__MA0671.1	3.86	TRUE	0.0349033	Vip
Nfix	Sorcs1	2	jaspar__MA0671.1	3.86	TRUE	0.0124457	Vip
Nfix	Stx1a	2	jaspar__MA0671.1	3.86	TRUE	0.0120067	Vip
Npdc1	Scamp5	84	cisbp__M4092	7.54	FALSE	0.0115741	Vip
Npdc1	Kcnq5	4	transfac_pro__M08947	6.3	FALSE	0.00726725	Vip
Npdc1	Myt1l	38	transfac_pro__M09536	5.51	FALSE	0.019547	Vip
Npdc1	Tmem30a	9	elemento__ATGACGTC	4.96	FALSE	0.0181646	Vip
Npdc1	Atp6v0a1	64	flyfactorsurvey__Atf-2_SANGER_5_FBgn0050420	4.79	TRUE	0.0185315	Vip
Npdc1	Chga	92	flyfactorsurvey__Atf-2_SANGER_5_FBgn0050420	4.79	TRUE	0.00869032	Vip
Npdc1	Kcnip4	83	flyfactorsurvey__Atf-2_SANGER_5_FBgn0050420	4.79	TRUE	0.0158995	Vip
Npdc1	Scn3b	90	flyfactorsurvey__Atf-2_SANGER_5_FBgn0050420	4.79	TRUE	0.00950353	Vip
Npdc1	Syngr1	85	flyfactorsurvey__Atf-2_SANGER_5_FBgn0050420	4.79	TRUE	0.0100152	Vip
Npdc1	Syp	73	flyfactorsurvey__Atf-2_SANGER_5_FBgn0050420	4.79	TRUE	0.017865	Vip
Npdc1	Syt11	95	flyfactorsurvey__Atf-2_SANGER_5_FBgn0050420	4.79	TRUE	0.0184263	Vip
Npdc1	Tmem59l	93	flyfactorsurvey__Atf-2_SANGER_5_FBgn0050420	4.79	TRUE	0.0118115	Vip
Npdc1	Cadm3	25	transfac_pro__M07668	4.7	TRUE	0.012112	Vip
Npdc1	Gpr158	10	transfac_pro__M07668	4.7	TRUE	0.00846455	Vip
Npdc1	Ociad1	78	transfac_pro__M07668	4.7	TRUE	0.0101562	Vip
Npdc1	Prnp	52	transfac_pro__M07668	4.7	TRUE	0.0270716	Vip
Npdc1	Tspan7	87	transfac_pro__M07668	4.7	TRUE	0.0124804	Vip
Npdc1	Fgf14	3	transfac_pro__M07667	4.38	FALSE	0.00823807	Vip
Npdc1	Ndfip1	2	taipale_cyt_meth__FOSB_NRTGAYGTCAYN_eDBD_meth	4.02	FALSE	0.0176964	Vip
Npdc1	Acaa1b	2	cisbp__M5302	3.8	FALSE	0.00881597	Vip
Npdc1	Frmpd4	3	cisbp__M5302	3.8	FALSE	0.00610542	Vip
Npdc1	Kcnb1	2	cisbp__M5302	3.8	FALSE	0.00995312	Vip
Npdc1	Reep1	1	taipale_cyt_meth__FOS_NRTGAYGTCAYN_eDBD_meth	3.66	FALSE	0.0101765	Vip
Npdc1	App	1	transfac_pro__M02048	3.61	FALSE	0.0150391	Vip
Npdc1	Atp1a1	1	transfac_pro__M02048	3.61	FALSE	0.0103711	Vip
Npdc1	Rtn3	1	transfac_pro__M01187	3.55	FALSE	0.0155609	Vip
Nr1d2	Gria1	3	transfac_pro__M07955	4.55	TRUE	0.0110644	Vip
Nr1d2	Mast4	1	transfac_pro__M07955	4.55	TRUE	0.0104567	Vip
Nr1d2	Thrb	3	transfac_pro__M07955	4.55	TRUE	0.00763159	Vip
Nr1d2	Zfp385a	2	transfac_pro__M07955	4.55	TRUE	0.0101871	Vip
Nr3c2	Nlgn1	2	taipale_cyt_meth__NR3C1_NGWACANNNYGTWCN_eDBD	3.06	FALSE	0.0102191	Vip
Nr3c2	Sema3e	3	taipale_cyt_meth__NR3C1_NGWACANNNYGTWCN_eDBD	3.06	FALSE	0.0124343	Vip
Nr3c2	Sgk1	3	taipale_cyt_meth__NR3C1_NGWACANNNYGTWCN_eDBD	3.06	FALSE	0.00963328	Vip
Nr3c2	Sorcs1	3	taipale_cyt_meth__NR3C1_NGWACANNNYGTWCN_eDBD	3.06	FALSE	0.0199598	Vip
Nr3c2	Zfp410	3	taipale_cyt_meth__NR3C1_NGWACANNNYGTWCN_eDBD	3.06	FALSE	0.0188974	Vip
Nr3c2	St8sia5	1	transfac_pro__M08998	3.02	FALSE	0.0105764	Vip
Psmd12	Cacng2	3	transfac_pro__M00971	3.32	TRUE	0.00859622	Vip
Psmd12	Elavl2	1	transfac_pro__M00971	3.32	TRUE	0.0117895	Vip
Psmd12	Hcn1	3	transfac_pro__M00971	3.32	TRUE	0.00874814	Vip
Psmd12	Slc35f3	3	transfac_pro__M00971	3.32	TRUE	0.0152867	Vip
Psmd12	Sv2a	3	transfac_pro__M00971	3.32	TRUE	0.0204511	Vip
Rel	Elf4	12	transfac_public__M00194	5.09	TRUE	0.0210586	Vip
Rel	Ets1	4	transfac_public__M00194	5.09	TRUE	0.0172594	Vip
Rel	Gabpb1	18	transfac_public__M00194	5.09	TRUE	0.00590621	Vip
Rel	Maff	13	transfac_public__M00194	5.09	TRUE	0.0122668	Vip
Rel	Nfkb1	22	transfac_public__M00194	5.09	TRUE	0.0117828	Vip
Rel	Nfkb2	22	transfac_public__M00194	5.09	TRUE	0.0297028	Vip
Rel	Nuak2	12	transfac_public__M00194	5.09	TRUE	0.0297358	Vip
Rel	Ptprj	4	transfac_public__M00194	5.09	TRUE	0.00614287	Vip
Rel	Runx1	6	transfac_public__M00194	5.09	TRUE	0.0344166	Vip
Rel	Runx2	20	transfac_public__M00194	5.09	TRUE	0.00978671	Vip
Rel	Tagln2	13	transfac_public__M00194	5.09	TRUE	0.0289704	Vip
Rel	Tgif1	5	transfac_public__M00194	5.09	TRUE	0.0200237	Vip
Rel	Col19a1	2	cisbp__M6448	3.98	FALSE	0.0104983	Vip
Rel	Lbx2	2	cisbp__M6448	3.98	FALSE	0.0339275	Vip
Rel	Prelid2	3	cisbp__M6448	3.98	FALSE	0.0366401	Vip
Rel	Tcf7l2	3	cisbp__M6448	3.98	FALSE	0.0209325	Vip
Rel	Neat1	1	transfac_pro__M07885	3.44	TRUE	0.0178739	Vip
Rora	Larp1	3	taipale_cyt_meth__NR1D2_NAWNTRGGTCANTRGGTCAN_eDBD_meth	5.08	FALSE	0.0127616	Vip
Rora	Pknox2	7	taipale_cyt_meth__NR1D2_NAWNTRGGTCANTRGGTCAN_eDBD_meth	5.08	FALSE	0.00815366	Vip
Rora	Cntn5	9	cisbp__M5787	4.53	TRUE	0.0107951	Vip
Rora	Dach1	10	cisbp__M5787	4.53	TRUE	0.0135818	Vip
Rora	Mpdz	2	cisbp__M5787	4.53	TRUE	0.00788578	Vip
Rora	Zbtb7b	9	cisbp__M5787	4.53	TRUE	0.0143083	Vip
Smarca4	Itsn1	3	dbcorrdb__IRF1__ENCSR000EGT_1__m1	4.35	FALSE	0.00944498	Vip
Smarca4	Ppp2r5c	4	dbcorrdb__IRF1__ENCSR000EGT_1__m1	4.35	FALSE	0.0131339	Vip
Smarca4	Slc12a5	4	dbcorrdb__IRF1__ENCSR000EGT_1__m1	4.35	FALSE	0.00969934	Vip
Smarca4	Wwp1	4	dbcorrdb__IRF1__ENCSR000EGT_1__m1	4.35	FALSE	0.00639369	Vip
Smarca4	Yod1	1	dbcorrdb__IRF1__ENCSR000EGT_1__m1	4.35	FALSE	0.00743878	Vip
Smarca4	Cnot6	1	dbcorrdb__STAT5A__ENCSR000BRR_1__m1	3.52	FALSE	0.00745146	Vip
Smarca4	Smad5	1	dbcorrdb__STAT5A__ENCSR000BRR_1__m1	3.52	FALSE	0.0124662	Vip
Smarca4	Tef	1	dbcorrdb__STAT5A__ENCSR000BRR_1__m1	3.52	FALSE	0.0132446	Vip
Tia1	Auts2	1	hdpi__TIA1	5.1	TRUE	0.0179168	Vip
Tia1	Cntn6	1	hdpi__TIA1	5.1	TRUE	0.00772274	Vip
Tia1	Cntnap4	1	hdpi__TIA1	5.1	TRUE	0.00995096	Vip
Tia1	Cttnbp2	1	hdpi__TIA1	5.1	TRUE	0.0169948	Vip
Tia1	Galntl6	1	hdpi__TIA1	5.1	TRUE	0.0137495	Vip
Tia1	Lrfn5	1	hdpi__TIA1	5.1	TRUE	0.00785425	Vip
Tia1	Mgat4c	1	hdpi__TIA1	5.1	TRUE	0.0128986	Vip
Tia1	Nebl	1	hdpi__TIA1	5.1	TRUE	0.0125797	Vip
Zfhx2	Adamts17	1	taipale__EMX2_DBD_NNYAATTANN	3.05	FALSE	0.0105071	Vip
Zfhx2	Chd5	1	taipale__EMX2_DBD_NNYAATTANN	3.05	FALSE	0.0128906	Vip
Zfhx2	Dmrta2	1	taipale__EMX2_DBD_NNYAATTANN	3.05	FALSE	0.0182153	Vip
Zfhx2	Hnf1a	1	taipale__EMX2_DBD_NNYAATTANN	3.05	FALSE	0.0262491	Vip
Zfhx2	Il1rapl1	1	taipale__EMX2_DBD_NNYAATTANN	3.05	FALSE	0.0079762	Vip
Zfhx2	Irx1	1	taipale__EMX2_DBD_NNYAATTANN	3.05	FALSE	0.0163698	Vip
Zfhx2	Rfx3	1	taipale__EMX2_DBD_NNYAATTANN	3.05	FALSE	0.00842004	Vip
Zfhx2	Robo1	1	taipale__EMX2_DBD_NNYAATTANN	3.05	FALSE	0.0111412	Vip
Zfhx2	Unc5d	1	taipale__EMX2_DBD_NNYAATTANN	3.05	FALSE	0.0154455	Vip
Zmat4	Cnr1	1	hdpi__ZMAT4	3.9	TRUE	0.0101306	Vip
Zmat4	Dach1	1	hdpi__ZMAT4	3.9	TRUE	0.0156551	Vip
Zmat4	Prox1	1	hdpi__ZMAT4	3.9	TRUE	0.0166659	Vip
Zmat4	Sema3e	1	hdpi__ZMAT4	3.9	TRUE	0.00650907	Vip
Atf4	Arl4c	11	transfac_pro__M00801	3.78	TRUE	0.0144283	Sst
Atf4	Eif1	21	transfac_pro__M00801	3.78	TRUE	0.0240829	Sst
Atf4	Map1lc3a	12	transfac_pro__M00801	3.78	TRUE	0.0181168	Sst
Atf4	Med30	11	transfac_pro__M00801	3.78	TRUE	0.0118566	Sst
Atf4	Morf4l2	7	transfac_pro__M00801	3.78	TRUE	0.0124892	Sst
Atf4	Zfand5	10	transfac_pro__M00801	3.78	TRUE	0.0116286	Sst
Atf4	Atf5	7	taipale_tf_pairs__ATF4_TEF_RNMTGATGCAATN_CAP	3.77	TRUE	0.0111758	Sst
Atf4	Cebpg	13	taipale_tf_pairs__ATF4_TEF_RNMTGATGCAATN_CAP	3.77	TRUE	0.00638404	Sst
Atf4	Gnao1	13	taipale_tf_pairs__ATF4_TEF_RNMTGATGCAATN_CAP	3.77	TRUE	0.0124066	Sst
Atf4	Gnas	9	taipale_tf_pairs__ATF4_TEF_RNMTGATGCAATN_CAP	3.77	TRUE	0.00782308	Sst
Atf4	Hspa5	11	taipale_tf_pairs__ATF4_TEF_RNMTGATGCAATN_CAP	3.77	TRUE	0.0125611	Sst
Atf4	Stmn2	2	taipale_tf_pairs__ATF4_TEF_RNMTGATGCAATN_CAP	3.77	TRUE	0.0125875	Sst
Atf4	Sv2c	7	taipale_tf_pairs__ATF4_TEF_RNMTGATGCAATN_CAP	3.77	TRUE	0.00969487	Sst
Atf4	Tspyl1	9	taipale_tf_pairs__ATF4_TEF_RNMTGATGCAATN_CAP	3.77	TRUE	0.0187038	Sst
Atf4	Csnk2b	1	cisbp__M3089	3.7	FALSE	0.0132675	Sst
Atf4	Hmgb1	2	cisbp__M3089	3.7	FALSE	0.0155832	Sst
Atf4	Nfyc	4	cisbp__M3089	3.7	FALSE	0.00960435	Sst
Atf4	Nudt3	1	cisbp__M3089	3.7	FALSE	0.0108824	Sst
Atf4	Rps27a	1	cisbp__M3089	3.7	FALSE	0.0225713	Sst
Atf4	Scoc	3	cisbp__M3089	3.7	FALSE	0.0214305	Sst
Atf4	Tsc22d1	3	cisbp__M3089	3.7	FALSE	0.0124419	Sst
Atf4	Ywhag	1	cisbp__M3089	3.7	FALSE	0.0159217	Sst
Atf4	Camk2n1	5	swissregulon__hs__ATF4.p2	3.36	TRUE	0.0143714	Sst
Atf4	Iscu	8	swissregulon__hs__ATF4.p2	3.36	TRUE	0.0106902	Sst
Atf4	Klc1	3	swissregulon__hs__ATF4.p2	3.36	TRUE	0.0144829	Sst
Atf4	Ubc	7	swissregulon__hs__ATF4.p2	3.36	TRUE	0.0231637	Sst
Atf4	Pip5k1b	2	transfac_pro__M00981	3.23	TRUE	0.00640693	Sst
Atf4	Ran	7	transfac_pro__M00981	3.23	TRUE	0.0145005	Sst
Atf4	Blcap	1	transfac_pro__M00513	3.07	FALSE	0.0113222	Sst
Atf4	H2afz	2	transfac_pro__M00513	3.07	FALSE	0.0180762	Sst
Atf4	Rab18	2	transfac_pro__M00513	3.07	FALSE	0.0131119	Sst
Atf4	Rundc3a	1	transfac_pro__M00513	3.07	FALSE	0.0123866	Sst
Atf4	Snrpb2	2	transfac_pro__M00513	3.07	FALSE	0.00629671	Sst
Atf4	Tspyl4	1	transfac_pro__M00513	3.07	FALSE	0.0142657	Sst
Atf4	Zfp637	1	transfac_pro__M00513	3.07	FALSE	0.00898835	Sst
Atf4	Ppp5c	1	transfac_pro__M01186	3.01	FALSE	0.0099517	Sst
Atf4	Rps28	1	transfac_pro__M01186	3.01	FALSE	0.0180479	Sst
Clk1	Adam23	1	hdpi__CLK1	4.27	TRUE	0.0111438	Sst
Clk1	Atxn1	1	hdpi__CLK1	4.27	TRUE	0.011401	Sst
Clk1	Auts2	1	hdpi__CLK1	4.27	TRUE	0.0166626	Sst
Clk1	Cacna1e	1	hdpi__CLK1	4.27	TRUE	0.0134945	Sst
Clk1	Cacnb2	1	hdpi__CLK1	4.27	TRUE	0.0126674	Sst
Clk1	Cdh10	1	hdpi__CLK1	4.27	TRUE	0.0111193	Sst
Clk1	Celf2	1	hdpi__CLK1	4.27	TRUE	0.0129867	Sst
Clk1	Cntn4	1	hdpi__CLK1	4.27	TRUE	0.0109583	Sst
Clk1	Cntnap2	1	hdpi__CLK1	4.27	TRUE	0.0208276	Sst
Clk1	Ctnna2	1	hdpi__CLK1	4.27	TRUE	0.0189939	Sst
Clk1	Cttnbp2	1	hdpi__CLK1	4.27	TRUE	0.0293787	Sst
Clk1	Dmd	1	hdpi__CLK1	4.27	TRUE	0.0142274	Sst
Clk1	Dpp10	1	hdpi__CLK1	4.27	TRUE	0.0104833	Sst
Clk1	Dync2h1	1	hdpi__CLK1	4.27	TRUE	0.0140376	Sst
Clk1	Enox1	1	hdpi__CLK1	4.27	TRUE	0.0110106	Sst
Clk1	Epha4	1	hdpi__CLK1	4.27	TRUE	0.00828424	Sst
Clk1	Epha5	1	hdpi__CLK1	4.27	TRUE	0.0114026	Sst
Clk1	Fam49a	1	hdpi__CLK1	4.27	TRUE	0.00941605	Sst
Clk1	Fhl1	1	hdpi__CLK1	4.27	TRUE	0.0152692	Sst
Clk1	Frmd4a	1	hdpi__CLK1	4.27	TRUE	0.0161603	Sst
Clk1	Gls	1	hdpi__CLK1	4.27	TRUE	0.014903	Sst
Clk1	Gphn	1	hdpi__CLK1	4.27	TRUE	0.0145356	Sst
Clk1	Gria2	1	hdpi__CLK1	4.27	TRUE	0.0224599	Sst
Clk1	Gria4	1	hdpi__CLK1	4.27	TRUE	0.015639	Sst
Clk1	Grik2	1	hdpi__CLK1	4.27	TRUE	0.0209351	Sst
Clk1	Grm7	1	hdpi__CLK1	4.27	TRUE	0.00722179	Sst
Clk1	Il1rapl1	1	hdpi__CLK1	4.27	TRUE	0.0152077	Sst
Clk1	Kcnip4	1	hdpi__CLK1	4.27	TRUE	0.0187359	Sst
Clk1	Lrfn5	1	hdpi__CLK1	4.27	TRUE	0.00985348	Sst
Clk1	Magi1	1	hdpi__CLK1	4.27	TRUE	0.0193336	Sst
Clk1	Magi2	1	hdpi__CLK1	4.27	TRUE	0.0233923	Sst
Clk1	Myt1l	1	hdpi__CLK1	4.27	TRUE	0.0135961	Sst
Clk1	Nbea	1	hdpi__CLK1	4.27	TRUE	0.0147591	Sst
Clk1	Nfatc2	1	hdpi__CLK1	4.27	TRUE	0.00815559	Sst
Clk1	Nin	1	hdpi__CLK1	4.27	TRUE	0.0121369	Sst
Clk1	Nlgn1	1	hdpi__CLK1	4.27	TRUE	0.0087512	Sst
Clk1	Nrcam	1	hdpi__CLK1	4.27	TRUE	0.0139798	Sst
Clk1	Nrxn3	1	hdpi__CLK1	4.27	TRUE	0.0168188	Sst
Clk1	Osbpl8	1	hdpi__CLK1	4.27	TRUE	0.01016	Sst
Clk1	Pcdh7	1	hdpi__CLK1	4.27	TRUE	0.0149423	Sst
Clk1	Plekha1	1	hdpi__CLK1	4.27	TRUE	0.00858624	Sst
Clk1	Plekha5	1	hdpi__CLK1	4.27	TRUE	0.0220963	Sst
Clk1	Plxna2	1	hdpi__CLK1	4.27	TRUE	0.0155398	Sst
Clk1	Ptprd	1	hdpi__CLK1	4.27	TRUE	0.0175787	Sst
Clk1	Ralgps2	1	hdpi__CLK1	4.27	TRUE	0.00712654	Sst
Clk1	Rfx7	1	hdpi__CLK1	4.27	TRUE	0.0190765	Sst
Clk1	Scn3a	1	hdpi__CLK1	4.27	TRUE	0.0134338	Sst
Clk1	Shank2	1	hdpi__CLK1	4.27	TRUE	0.00951473	Sst
Clk1	Sorbs1	1	hdpi__CLK1	4.27	TRUE	0.0182455	Sst
Clk1	Tanc2	1	hdpi__CLK1	4.27	TRUE	0.0295731	Sst
Clk1	Tcf4	1	hdpi__CLK1	4.27	TRUE	0.019436	Sst
Clk1	Uggt2	1	hdpi__CLK1	4.27	TRUE	0.0134324	Sst
Clk1	Xkr4	1	hdpi__CLK1	4.27	TRUE	0.0238875	Sst
Clk1	Zfp280d	1	hdpi__CLK1	4.27	TRUE	0.01561	Sst
Dlx1	Dlx2	4	taipale_cyt_meth__HOXA5_NYAATTAN_eDBD	3.59	FALSE	0.0282137	Sst
Dlx1	Gad1	4	taipale_cyt_meth__HOXA5_NYAATTAN_eDBD	3.59	FALSE	0.0225232	Sst
Dlx1	Gad2	4	taipale_cyt_meth__HOXA5_NYAATTAN_eDBD	3.59	FALSE	0.0155174	Sst
Dlx1	Rab3c	4	taipale_cyt_meth__HOXA5_NYAATTAN_eDBD	3.59	FALSE	0.0115963	Sst
Dlx1	Slc6a1	4	taipale_cyt_meth__HOXA5_NYAATTAN_eDBD	3.59	FALSE	0.0227781	Sst
Dlx1	Arl4c	1	taipale_cyt_meth__HOXB6_YTAATTRY_eDBD	3.37	FALSE	0.0221916	Sst
Dlx1	Brca1	3	taipale_cyt_meth__HOXB6_YTAATTRY_eDBD	3.37	FALSE	0.0125281	Sst
Dlx1	Dlx5	2	taipale_cyt_meth__HOXB6_YTAATTRY_eDBD	3.37	FALSE	0.0134763	Sst
Dlx1	Fstl5	3	taipale_cyt_meth__HOXB6_YTAATTRY_eDBD	3.37	FALSE	0.00593351	Sst
Dlx1	Maf	2	taipale_cyt_meth__HOXB6_YTAATTRY_eDBD	3.37	FALSE	0.00881895	Sst
Dlx1	Nap1l3	1	taipale_cyt_meth__HOXB6_YTAATTRY_eDBD	3.37	FALSE	0.00966904	Sst
Dlx1	Rbms3	1	taipale_cyt_meth__HOXB6_YTAATTRY_eDBD	3.37	FALSE	0.0128135	Sst
Dlx1	Isl1	1	taipale_cyt_meth__POU3F2_NTATGCWAATKAG_eDBD_meth	3.04	FALSE	0.0263922	Sst
Egr1	App	10	transfac_pro__M07354	4.73	TRUE	0.0237176	Sst
Egr1	Bcl11a	18	transfac_pro__M07354	4.73	TRUE	0.015392	Sst
Egr1	Bhlhe40	15	transfac_pro__M07354	4.73	TRUE	0.0201838	Sst
Egr1	Calm1	9	transfac_pro__M07354	4.73	TRUE	0.0218078	Sst
Egr1	Ccni	9	transfac_pro__M07354	4.73	TRUE	0.00938373	Sst
Egr1	Cdk14	8	transfac_pro__M07354	4.73	TRUE	0.00798774	Sst
Egr1	Cdk5r1	8	transfac_pro__M07354	4.73	TRUE	0.0160532	Sst
Egr1	Cfl1	15	transfac_pro__M07354	4.73	TRUE	0.0239049	Sst
Egr1	Cnot4	13	transfac_pro__M07354	4.73	TRUE	0.00981681	Sst
Egr1	Dynll1	4	transfac_pro__M07354	4.73	TRUE	0.0177947	Sst
Egr1	Egr4	6	transfac_pro__M07354	4.73	TRUE	0.0173644	Sst
Egr1	Ensa	4	transfac_pro__M07354	4.73	TRUE	0.0140449	Sst
Egr1	Fosb	16	transfac_pro__M07354	4.73	TRUE	0.0120333	Sst
Egr1	Gabarapl1	12	transfac_pro__M07354	4.73	TRUE	0.0183807	Sst
Egr1	Gnal	5	transfac_pro__M07354	4.73	TRUE	0.00767202	Sst
Egr1	Gnao1	17	transfac_pro__M07354	4.73	TRUE	0.0150963	Sst
Egr1	Gtf2b	3	transfac_pro__M07354	4.73	TRUE	0.00744534	Sst
Egr1	Hmgb1	8	transfac_pro__M07354	4.73	TRUE	0.0194316	Sst
Egr1	Hnrnpc	10	transfac_pro__M07354	4.73	TRUE	0.0138267	Sst
Egr1	Hsd17b12	3	transfac_pro__M07354	4.73	TRUE	0.00956379	Sst
Egr1	Hsp90ab1	16	transfac_pro__M07354	4.73	TRUE	0.0205475	Sst
Egr1	Hspa8	11	transfac_pro__M07354	4.73	TRUE	0.017984	Sst
Egr1	Jun	13	transfac_pro__M07354	4.73	TRUE	0.0257356	Sst
Egr1	Junb	15	transfac_pro__M07354	4.73	TRUE	0.0135276	Sst
Egr1	Klf13	11	transfac_pro__M07354	4.73	TRUE	0.00887258	Sst
Egr1	Klf6	9	transfac_pro__M07354	4.73	TRUE	0.0101931	Sst
Egr1	Klf9	18	transfac_pro__M07354	4.73	TRUE	0.0160936	Sst
Egr1	Morf4l1	11	transfac_pro__M07354	4.73	TRUE	0.018318	Sst
Egr1	Mxi1	17	transfac_pro__M07354	4.73	TRUE	0.00749446	Sst
Egr1	Pik3r1	17	transfac_pro__M07354	4.73	TRUE	0.0084077	Sst
Egr1	Prnp	9	transfac_pro__M07354	4.73	TRUE	0.0187516	Sst
Egr1	Rtn1	9	transfac_pro__M07354	4.73	TRUE	0.0242825	Sst
Egr1	Sap30	4	transfac_pro__M07354	4.73	TRUE	0.00545388	Sst
Egr1	Slc39a10	8	transfac_pro__M07354	4.73	TRUE	0.00641301	Sst
Egr1	Tspan7	9	transfac_pro__M07354	4.73	TRUE	0.0178897	Sst
Egr1	Tuba4a	7	transfac_pro__M07354	4.73	TRUE	0.0144188	Sst
Egr1	Vsnl1	8	transfac_pro__M07354	4.73	TRUE	0.0159134	Sst
Egr1	Wasf1	18	transfac_pro__M07354	4.73	TRUE	0.011492	Sst
Egr1	Ywhaz	15	transfac_pro__M07354	4.73	TRUE	0.0176803	Sst
Egr1	Actg1	10	transfac_pro__M01873	4.34	TRUE	0.0229468	Sst
Egr1	Eif1	6	transfac_pro__M01873	4.34	TRUE	0.0199992	Sst
Egr1	Tuba1b	4	transfac_pro__M01873	4.34	TRUE	0.0211766	Sst
Egr1	Camta1	4	cisbp__M6535	4.08	FALSE	0.0197599	Sst
Egr1	Fos	2	cisbp__M6535	4.08	FALSE	0.0316755	Sst
Egr1	Itm2c	3	cisbp__M6535	4.08	FALSE	0.0161879	Sst
Egr1	Gapdh	8	transfac_pro__M08878	3.77	TRUE	0.0263049	Sst
Egr1	Ywhah	2	transfac_pro__M08878	3.77	TRUE	0.0249822	Sst
Egr1	Atp5a1	2	factorbook__EGR1	3.52	TRUE	0.0216743	Sst
Egr1	Gabarapl2	4	factorbook__EGR1	3.52	TRUE	0.0202717	Sst
Egr1	Uchl1	1	transfac_pro__M01068	3.33	FALSE	0.0176743	Sst
Egr1	Bex2	2	dbcorrdb__EGR1__ENCSR000BRG_1__m1	3.16	TRUE	0.014045	Sst
Egr1	Hsph1	1	dbcorrdb__EGR1__ENCSR000BRG_1__m1	3.16	TRUE	0.0145759	Sst
Egr1	Rps24	1	dbcorrdb__CTCF__ENCSR000BHW_1__m2	3.1	FALSE	0.0222628	Sst
Egr4	Egr3	14	transfac_public__M00244	4.36	TRUE	0.0127747	Sst
Egr4	Flrt2	14	transfac_public__M00244	4.36	TRUE	0.0093434	Sst
Egr4	Foxg1	14	transfac_public__M00244	4.36	TRUE	0.00648508	Sst
Egr4	Foxp1	14	transfac_public__M00244	4.36	TRUE	0.00782125	Sst
Egr4	Itpr1	8	transfac_public__M00244	4.36	TRUE	0.0118961	Sst
Egr4	Lrrtm3	6	transfac_public__M00244	4.36	TRUE	0.00815202	Sst
Egr4	Nr1d1	8	transfac_public__M00244	4.36	TRUE	0.0118469	Sst
Egr4	Nr4a1	5	transfac_public__M00244	4.36	TRUE	0.0178773	Sst
Egr4	Nr4a3	15	transfac_public__M00244	4.36	TRUE	0.0158764	Sst
Egr4	Sox11	15	transfac_public__M00244	4.36	TRUE	0.0142805	Sst
Egr4	Osbpl1a	3	cisbp__M6002	4.3	FALSE	0.0113886	Sst
Egr4	Pgm2l1	6	cisbp__M6199	3.58	FALSE	0.00680979	Sst
Egr4	Slc39a10	4	cisbp__M6199	3.58	FALSE	0.00557605	Sst
Egr4	Epha4	8	dbcorrdb__SMARCA4__ENCSR000EZC_1__m10	3.37	FALSE	0.00629034	Sst
Egr4	Sox4	6	dbcorrdb__EGR1__ENCSR000BJA_1__m1	3.35	FALSE	0.00940808	Sst
Egr4	Egr2	2	transfac_pro__M07354	3.3	FALSE	0.0175859	Sst
Egr4	Ets2	2	flyfactorsurvey__klu_SOLEXA_F2-4	3.27	FALSE	0.00735036	Sst
Egr4	Zfp507	1	flyfactorsurvey__klu_SOLEXA_F2-4	3.27	FALSE	0.00582538	Sst
Egr4	Pak7	1	taipale_cyt_meth__KLF11_NMCACGCCCNNNNCACGCCCMC_eDBD_meth	3.02	FALSE	0.00950444	Sst
Egr4	Tbpl1	1	taipale_cyt_meth__KLF11_NMCACGCCCNNNNCACGCCCMC_eDBD_meth	3.02	FALSE	0.0077892	Sst
Fos	Eno1	6	homer__GATGACTCAGCA_NF-E2	3.91	FALSE	0.0166853	Sst
Fos	Fosb	9	homer__GATGACTCAGCA_NF-E2	3.91	FALSE	0.0206774	Sst
Fos	Gabarapl1	6	homer__GATGACTCAGCA_NF-E2	3.91	FALSE	0.0196271	Sst
Fos	Ghitm	7	homer__GATGACTCAGCA_NF-E2	3.91	FALSE	0.0148544	Sst
Fos	Map2k1	7	homer__GATGACTCAGCA_NF-E2	3.91	FALSE	0.0144825	Sst
Fos	Sparcl1	5	homer__GATGACTCAGCA_NF-E2	3.91	FALSE	0.0169218	Sst
Fos	Tuba4a	7	homer__GATGACTCAGCA_NF-E2	3.91	FALSE	0.0127732	Sst
Fos	Uchl1	6	homer__GATGACTCAGCA_NF-E2	3.91	FALSE	0.016386	Sst
Fos	Dnm1	6	jaspar__MA0591.1	3.51	FALSE	0.0144242	Sst
Fos	Atp1a3	2	hocomoco__SP4_HUMAN.H11MO.0.A	3.49	FALSE	0.0186172	Sst
Fos	Cnot4	3	hocomoco__SP4_HUMAN.H11MO.0.A	3.49	FALSE	0.00855103	Sst
Fos	Junb	3	hocomoco__SP4_HUMAN.H11MO.0.A	3.49	FALSE	0.0207382	Sst
Fos	Rps19	1	hocomoco__SP4_HUMAN.H11MO.0.A	3.49	FALSE	0.0203146	Sst
Fos	Tsc22d1	3	hocomoco__SP4_HUMAN.H11MO.0.A	3.49	FALSE	0.0197221	Sst
Fos	Tsc22d4	2	hocomoco__SP4_HUMAN.H11MO.0.A	3.49	FALSE	0.00804506	Sst
Fos	Cyfip2	2	transfac_pro__M07246	3.37	FALSE	0.014826	Sst
Fos	Ddit3	1	transfac_pro__M07246	3.37	FALSE	0.00890723	Sst
Fos	Fos	3	transfac_pro__M07246	3.37	FALSE	0.0206774	Sst
Fos	Jun	2	transfac_pro__M07246	3.37	FALSE	0.0206049	Sst
Fos	Jund	2	transfac_pro__M07246	3.37	FALSE	0.0151013	Sst
Fos	Klf6	2	transfac_pro__M07246	3.37	FALSE	0.00804177	Sst
Fos	Oxr1	5	transfac_pro__M07246	3.37	FALSE	0.0120313	Sst
Fos	Poli	1	transfac_pro__M04685	3.37	FALSE	0.00999793	Sst
Fos	Prnp	3	transfac_pro__M07246	3.37	FALSE	0.0174283	Sst
Fos	Tubb2a	2	transfac_pro__M07246	3.37	FALSE	0.0182116	Sst
Fos	Zfand5	5	transfac_pro__M07246	3.37	FALSE	0.0118951	Sst
Fos	Hnrnpc	3	factorbook__NFE2	3.29	FALSE	0.0120443	Sst
Fos	Ubc	3	factorbook__NFE2	3.29	FALSE	0.0177866	Sst
Fos	Ckb	1	taipale_cyt_meth__XBP1_NRTGAYGTCAYN_FL_meth	3.17	FALSE	0.022812	Sst
Fos	Atp2a2	1	cisbp__M6367	3.05	FALSE	0.015896	Sst
Fos	Ndfip2	1	jaspar__MA0150.2	3.05	FALSE	0.0112826	Sst
Fos	Pgam1	1	cisbp__M6367	3.05	FALSE	0.0215041	Sst
Fos	Rgs7bp	1	jaspar__MA0150.2	3.05	FALSE	0.0172114	Sst
Fos	Scoc	1	cisbp__M6367	3.05	FALSE	0.011941	Sst
Gm14305	Apba2	1	dbcorrdb__MYC__ENCSR000EZD_1__m1	3.13	FALSE	0.0072535	Sst
Gm14305	Klf13	1	dbcorrdb__MYC__ENCSR000EZD_1__m1	3.13	FALSE	0.00754738	Sst
Gm14305	Scrt1	1	dbcorrdb__MYC__ENCSR000EZD_1__m1	3.13	FALSE	0.00611649	Sst
Kdm5a	Adcy8	1	dbcorrdb__KDM5B__ENCSR000AQA_1__m2	3.52	FALSE	0.00900749	Sst
Kdm5a	Bbx	1	dbcorrdb__KDM5B__ENCSR000AQA_1__m2	3.52	FALSE	0.00624659	Sst
Kdm5a	Dync2h1	1	dbcorrdb__KDM5B__ENCSR000AQA_1__m2	3.52	FALSE	0.0150365	Sst
Kdm5a	Fgfr1	1	dbcorrdb__KDM5B__ENCSR000AQA_1__m2	3.52	FALSE	0.00765658	Sst
Kdm5a	Kdm5b	2	dbcorrdb__KDM5B__ENCSR000AQA_1__m2	3.52	FALSE	0.0148049	Sst
Kdm5a	Nfatc2	1	dbcorrdb__KDM5B__ENCSR000AQA_1__m2	3.52	FALSE	0.00820283	Sst
Kdm5a	Ntrk3	1	dbcorrdb__KDM5B__ENCSR000AQA_1__m2	3.52	FALSE	0.008409	Sst
Kdm5a	Plxna4	2	dbcorrdb__KDM5B__ENCSR000AQA_1__m2	3.52	FALSE	0.0102141	Sst
Kdm5a	Smad1	2	dbcorrdb__KDM5B__ENCSR000AQA_1__m2	3.52	FALSE	0.00765054	Sst
Kdm5a	Chd2	1	dbcorrdb__TAF7__ENCSR000BLU_1__m1	3.13	FALSE	0.0182602	Sst
Kdm5a	Ep300	1	dbcorrdb__TAF7__ENCSR000BLU_1__m1	3.13	FALSE	0.0172093	Sst
Kdm5a	Magi3	1	dbcorrdb__TAF7__ENCSR000BLU_1__m1	3.13	FALSE	0.0100684	Sst
Kdm5a	Zfp516	1	dbcorrdb__TAF7__ENCSR000BLU_1__m1	3.13	FALSE	0.00699468	Sst
Mef2c	Anks1b	1	cisbp__M6342	3.14	FALSE	0.0172761	Sst
Mef2c	Atp2a2	1	cisbp__M6342	3.14	FALSE	0.0119749	Sst
Mef2c	Camk2g	2	cisbp__M6342	3.14	FALSE	0.0112576	Sst
Mef2c	Camkk2	1	cisbp__M6342	3.14	FALSE	0.00841873	Sst
Mef2c	Cdkl5	1	cisbp__M6342	3.14	FALSE	0.00930141	Sst
Mef2c	Cyfip2	2	cisbp__M6342	3.14	FALSE	0.0157224	Sst
Mef2c	Elavl4	2	cisbp__M6342	3.14	FALSE	0.00750612	Sst
Mef2c	Epha5	1	cisbp__M6342	3.14	FALSE	0.0128654	Sst
Mef2c	Esrrg	1	cisbp__M6342	3.14	FALSE	0.0123848	Sst
Mef2c	Etv5	1	cisbp__M6342	3.14	FALSE	0.0106929	Sst
Mef2c	Foxo3	1	cisbp__M6342	3.14	FALSE	0.0111435	Sst
Mef2c	Fras1	2	cisbp__M6342	3.14	FALSE	0.0120944	Sst
Mef2c	Gabra1	1	cisbp__M6342	3.14	FALSE	0.0170109	Sst
Mef2c	Gabrd	1	cisbp__M6342	3.14	FALSE	0.0201412	Sst
Mef2c	Gpr158	1	cisbp__M6342	3.14	FALSE	0.0071941	Sst
Mef2c	Il1rapl2	1	cisbp__M6342	3.14	FALSE	0.0115562	Sst
Mef2c	Kcnh7	1	cisbp__M6342	3.14	FALSE	0.0173253	Sst
Mef2c	Kcnma1	1	cisbp__M6342	3.14	FALSE	0.0171284	Sst
Mef2c	Kif21a	1	cisbp__M6342	3.14	FALSE	0.0197812	Sst
Mef2c	Lrrn3	1	cisbp__M6342	3.14	FALSE	0.00571173	Sst
Mef2c	Mbnl2	1	cisbp__M6342	3.14	FALSE	0.0148412	Sst
Mef2c	Mical2	1	cisbp__M6342	3.14	FALSE	0.0203168	Sst
Mef2c	Myrip	1	cisbp__M6342	3.14	FALSE	0.00562103	Sst
Mef2c	Ntrk2	1	cisbp__M6342	3.14	FALSE	0.0161293	Sst
Mef2c	Olfm1	2	cisbp__M6342	3.14	FALSE	0.0241564	Sst
Mef2c	Pacsin1	1	cisbp__M6342	3.14	FALSE	0.0134609	Sst
Mef2c	Prickle1	1	cisbp__M6342	3.14	FALSE	0.0100355	Sst
Mef2c	Prmt8	2	cisbp__M6342	3.14	FALSE	0.00838034	Sst
Mef2c	Sipa1l1	1	cisbp__M6342	3.14	FALSE	0.0157794	Sst
Mef2c	Sparcl1	2	cisbp__M6342	3.14	FALSE	0.0125824	Sst
Mef2c	Tef	1	cisbp__M6342	3.14	FALSE	0.0079787	Sst
Mef2c	Thrb	1	cisbp__M6342	3.14	FALSE	0.00950535	Sst
Mef2c	Tmem30a	2	cisbp__M6342	3.14	FALSE	0.0149454	Sst
Mef2c	Zfand5	2	cisbp__M6342	3.14	FALSE	0.0108589	Sst
Mef2d	Ascl1	1	cisbp__M1298	3.59	FALSE	0.00820465	Sst
Mef2d	Prkce	1	cisbp__M1298	3.59	FALSE	0.0160841	Sst
Mef2d	Ssbp3	1	cisbp__M1298	3.59	FALSE	0.00536396	Sst
Mef2d	Zfp362	1	cisbp__M1298	3.59	FALSE	0.00686473	Sst
Mef2d	Zmiz1	1	cisbp__M1298	3.59	FALSE	0.00691703	Sst
Npdc1	Aig1	11	transfac_pro__M07667	3.71	FALSE	0.00840835	Sst
Npdc1	Atp1b1	3	transfac_pro__M07667	3.71	FALSE	0.0213069	Sst
Npdc1	Atp6v0a1	15	transfac_pro__M07667	3.71	FALSE	0.0196007	Sst
Npdc1	Faim2	17	transfac_pro__M07667	3.71	FALSE	0.0310353	Sst
Npdc1	Gabbr1	8	transfac_pro__M07667	3.71	FALSE	0.0108093	Sst
Npdc1	Gtf2f1	12	transfac_pro__M07667	3.71	FALSE	0.0147237	Sst
Npdc1	Kif5c	16	transfac_pro__M07667	3.71	FALSE	0.0184525	Sst
Npdc1	Prnp	5	transfac_pro__M07667	3.71	FALSE	0.0251816	Sst
Npdc1	Ptprs	17	transfac_pro__M07667	3.71	FALSE	0.0247088	Sst
Npdc1	Srebf2	14	transfac_pro__M07667	3.71	FALSE	0.0105349	Sst
Npdc1	Syp	17	transfac_pro__M07667	3.71	FALSE	0.0220816	Sst
Npdc1	Syt11	17	transfac_pro__M07667	3.71	FALSE	0.0275035	Sst
Npdc1	Timp2	16	transfac_pro__M07667	3.71	FALSE	0.00685425	Sst
Npdc1	Tmem59l	17	transfac_pro__M07667	3.71	FALSE	0.0204711	Sst
Npdc1	Traf4	17	transfac_pro__M07667	3.71	FALSE	0.00937149	Sst
Npdc1	Usp22	5	transfac_pro__M07667	3.71	FALSE	0.0116894	Sst
Npdc1	Spock2	6	transfac_pro__M08937	3.64	FALSE	0.0199764	Sst
Npdc1	Kif1a	3	taipale_cyt_meth__JUND_NRTGACGTCATN_eDBD	3.18	FALSE	0.0174331	Sst
Npdc1	Olfm1	1	taipale_cyt_meth__JUND_NRTGACGTCATN_eDBD	3.18	FALSE	0.0141245	Sst
Npdc1	Lrp1b	1	hocomoco__ATF1_HUMAN.H11MO.0.B	3.17	FALSE	0.013218	Sst
Npdc1	Rtn4	1	hocomoco__ATF1_HUMAN.H11MO.0.B	3.17	FALSE	0.0127765	Sst
Npdc1	Olfm3	5	transfac_pro__M08924	3.16	FALSE	0.00659132	Sst
Nr1d1	Atp2b1	5	transfac_pro__M07956	4.37	TRUE	0.0189644	Sst
Nr1d1	Itpr1	9	transfac_pro__M07956	4.37	TRUE	0.0167494	Sst
Nr1d1	Rora	9	transfac_pro__M07956	4.37	TRUE	0.0143204	Sst
Nr1d1	Dpp10	1	taipale_cyt_meth__NR1D1_NAWNTRGGTCANTRGGTCAN_eDBD	3.31	TRUE	0.010328	Sst
Nr1d1	Sv2c	1	taipale_cyt_meth__NR1D1_NAWNTRGGTCANTRGGTCAN_eDBD	3.31	TRUE	0.00807925	Sst
Nr2f2	Kit	1	cisbp__M5679	3.46	FALSE	0.0285637	Sst
Nr2f2	Necab2	4	cisbp__M5679	3.46	FALSE	0.0135525	Sst
Nr2f2	Npas1	4	cisbp__M5679	3.46	FALSE	0.0145717	Sst
Nr2f2	Rims3	1	cisbp__M5679	3.46	FALSE	0.0079737	Sst
Nr2f2	Shisa6	2	cisbp__M5679	3.46	FALSE	0.00640287	Sst
Nr2f2	Cxcl14	2	transfac_pro__M00763	3.19	FALSE	0.0208668	Sst
Nr2f2	Reln	4	transfac_pro__M00763	3.19	FALSE	0.0151852	Sst
Nr2f2	Cnr1	1	transfac_pro__M01198	3.11	FALSE	0.0165349	Sst
Nr2f2	Synpo2	1	transfac_pro__M01198	3.11	FALSE	0.0176626	Sst
Nr2f2	Dcc	1	transfac_public__M00411	3.04	FALSE	0.0097041	Sst
Srebf2	Atp1a1	1	predrem__nrMotif1871	3.5	FALSE	0.0133106	Sst
Srebf2	Baiap2	1	predrem__nrMotif1871	3.5	FALSE	0.0220712	Sst
Srebf2	Basp1	1	predrem__nrMotif1871	3.5	FALSE	0.0135299	Sst
Srebf2	Cplx2	1	predrem__nrMotif1871	3.5	FALSE	0.0155397	Sst
Srebf2	Foxp1	1	predrem__nrMotif1871	3.5	FALSE	0.0141738	Sst
Srebf2	Gap43	1	predrem__nrMotif1871	3.5	FALSE	0.0145507	Sst
Srebf2	Kcnd3	1	predrem__nrMotif1871	3.5	FALSE	0.00727252	Sst
Srebf2	Lingo2	1	predrem__nrMotif1871	3.5	FALSE	0.00732367	Sst
Srebf2	Nell1	1	predrem__nrMotif1871	3.5	FALSE	0.00904723	Sst
Srebf2	Pcsk2	1	predrem__nrMotif1871	3.5	FALSE	0.0165733	Sst
Srebf2	Scn3b	1	predrem__nrMotif1871	3.5	FALSE	0.0138322	Sst
Srebf2	Wasf1	1	predrem__nrMotif1871	3.5	FALSE	0.0168968	Sst
Srebf2	Zmiz1	1	predrem__nrMotif1871	3.5	FALSE	0.00734298	Sst
Zfp445	Etv5	1	transfac_pro__M06157	3.53	TRUE	0.0100518	Sst
Zfp445	Hecw2	1	transfac_pro__M06157	3.53	TRUE	0.00877667	Sst
Zfp445	Lrp8	1	transfac_pro__M06157	3.53	TRUE	0.0104094	Sst
Zfp445	Mfsd6	1	transfac_pro__M06157	3.53	TRUE	0.00738083	Sst
Zfp445	Unc5c	1	transfac_pro__M06157	3.53	TRUE	0.00701206	Sst
Atf4	Actg1	6	transfac_pro__M00514	3.93	TRUE	0.0250168	Sncg
Atf4	Caln1	5	transfac_pro__M00514	3.93	TRUE	0.0196688	Sncg
Atf4	Ckb	6	transfac_pro__M00514	3.93	TRUE	0.0135499	Sncg
Atf4	Ctsb	1	transfac_pro__M00514	3.93	TRUE	0.0184888	Sncg
Atf4	Gabra1	8	transfac_pro__M00514	3.93	TRUE	0.0155075	Sncg
Atf4	Gria2	7	transfac_pro__M00514	3.93	TRUE	0.0186479	Sncg
Atf4	Hnrnpa2b1	7	transfac_pro__M00514	3.93	TRUE	0.0199758	Sncg
Atf4	Maff	11	transfac_pro__M00514	3.93	TRUE	0.0161225	Sncg
Atf4	Pck2	4	transfac_pro__M00514	3.93	TRUE	0.0201022	Sncg
Atf4	Sparcl1	4	transfac_pro__M00514	3.93	TRUE	0.014351	Sncg
Atf4	Stxbp1	5	transfac_pro__M00514	3.93	TRUE	0.0220309	Sncg
Atf4	Zfp592	4	transfac_pro__M00514	3.93	TRUE	0.0174495	Sncg
Atf4	Aak1	1	cisbp__M0306	3.92	TRUE	0.0182095	Sncg
Atf4	Ctdspl	5	cisbp__M0306	3.92	TRUE	0.0268541	Sncg
Atf4	Pgam1	1	cisbp__M0306	3.92	TRUE	0.0221507	Sncg
Atf4	Rpl41	2	cisbp__M0306	3.92	TRUE	0.0148395	Sncg
Atf4	Zfp867	3	cisbp__M0306	3.92	TRUE	0.020344	Sncg
Atf4	Canx	2	taipale_cyt_meth__HLF_NRTTRYGYAAYN_FL_meth_repr	3.62	FALSE	0.0145516	Sncg
Borcs8	Adcy2	1	hdpi__MEF2B	3.37	TRUE	0.0210483	Sncg
Borcs8	Csmd3	1	hdpi__MEF2B	3.37	TRUE	0.0118387	Sncg
Borcs8	Fstl4	1	hdpi__MEF2B	3.37	TRUE	0.0152427	Sncg
Borcs8	Nr2e1	1	hdpi__MEF2B	3.37	TRUE	0.016663	Sncg
Borcs8	Ryr2	1	hdpi__MEF2B	3.37	TRUE	0.0181833	Sncg
Borcs8	Sema3e	3	hdpi__MEF2B	3.37	TRUE	0.0109338	Sncg
Borcs8	Cacna1e	2	jaspar__MA0556.1	3.25	FALSE	0.0198886	Sncg
Borcs8	Cacnb2	2	jaspar__MA0556.1	3.25	FALSE	0.0210316	Sncg
Borcs8	Mnat1	2	jaspar__MA0556.1	3.25	FALSE	0.0236383	Sncg
Clk1	Auts2	1	hdpi__CLK1	4.41	TRUE	0.0191261	Sncg
Clk1	Cdh10	1	hdpi__CLK1	4.41	TRUE	0.0135935	Sncg
Clk1	Chga	1	hdpi__CLK1	4.41	TRUE	0.0198119	Sncg
Clk1	Col19a1	1	hdpi__CLK1	4.41	TRUE	0.0204456	Sncg
Clk1	Csmd1	1	hdpi__CLK1	4.41	TRUE	0.0234864	Sncg
Clk1	Dync2h1	1	hdpi__CLK1	4.41	TRUE	0.0281535	Sncg
Clk1	Gls	1	hdpi__CLK1	4.41	TRUE	0.0152151	Sncg
Clk1	Hp1bp3	1	hdpi__CLK1	4.41	TRUE	0.0207046	Sncg
Clk1	Nrcam	1	hdpi__CLK1	4.41	TRUE	0.0221449	Sncg
Clk1	Nxph1	1	hdpi__CLK1	4.41	TRUE	0.0200401	Sncg
Clk1	Osbpl8	1	hdpi__CLK1	4.41	TRUE	0.0215558	Sncg
Clk1	Pcdh9	1	hdpi__CLK1	4.41	TRUE	0.0193234	Sncg
Clk1	Slc9a9	1	hdpi__CLK1	4.41	TRUE	0.0331864	Sncg
Clk1	Sntg1	1	hdpi__CLK1	4.41	TRUE	0.02068	Sncg
Clk1	Stox2	1	hdpi__CLK1	4.41	TRUE	0.0134634	Sncg
Clk1	Trio	1	hdpi__CLK1	4.41	TRUE	0.0190455	Sncg
Clk1	Trpc3	1	hdpi__CLK1	4.41	TRUE	0.0188461	Sncg
Clock	Meg3	2	dbcorrdb__MYC__ENCSR000DOS_1__m1	3.62	FALSE	0.0129353	Sncg
Clock	Phyhip	2	dbcorrdb__MYC__ENCSR000DOS_1__m1	3.62	FALSE	0.014036	Sncg
Clock	Ppm1e	2	dbcorrdb__MYC__ENCSR000DOS_1__m1	3.62	FALSE	0.015548	Sncg
Clock	R3hdm2	1	dbcorrdb__MYC__ENCSR000DOS_1__m1	3.62	FALSE	0.0170285	Sncg
Clock	Rfxap	1	dbcorrdb__MYC__ENCSR000DOS_1__m1	3.62	FALSE	0.011259	Sncg
Clock	Ptprd	1	taipale_cyt_meth__NPAS2_NMCAYGYGYN_eDBD_meth	3.12	FALSE	0.0170723	Sncg
Clock	Thra	1	taipale_cyt_meth__NPAS2_NMCAYGYGYN_eDBD_meth	3.12	FALSE	0.0160587	Sncg
Dbp	Elavl2	1	idmmpmm__gt	3.24	TRUE	0.0252536	Sncg
Dbp	Kcnh7	1	idmmpmm__gt	3.24	TRUE	0.0272925	Sncg
Dbp	Rhobtb2	1	idmmpmm__gt	3.24	TRUE	0.0192255	Sncg
Dbp	Sox5	1	idmmpmm__gt	3.24	TRUE	0.0241013	Sncg
Ddit3	Cbx3	1	cisbp__M0314	3.92	FALSE	0.0222749	Sncg
Ddit3	Mapre2	2	taipale__Atf4_DBD_NGGATGATGCAATM_repr	3.78	FALSE	0.0218739	Sncg
Ddit3	Snap25	2	taipale__Atf4_DBD_NGGATGATGCAATM_repr	3.78	FALSE	0.0195393	Sncg
Ddit3	Kdm4a	6	homer__ATTGCATCAT_Chop	3.29	TRUE	0.0123401	Sncg
Ddit3	Reln	4	homer__ATTGCATCAT_Chop	3.29	TRUE	0.0244477	Sncg
Egr1	Akap11	1	taipale_cyt_meth__EGR2_NMCGCCCACGCAN_FL	3.2	FALSE	0.0187419	Sncg
Egr1	Fezf2	1	taipale_cyt_meth__EGR2_NMCGCCCACGCAN_FL	3.2	FALSE	0.0149659	Sncg
Egr1	Grin2a	1	taipale_cyt_meth__EGR2_NMCGCCCACGCAN_FL	3.2	FALSE	0.0226986	Sncg
Egr1	Ncoa2	2	taipale_cyt_meth__EGR2_NMCGCCCACGCAN_FL	3.2	FALSE	0.0207466	Sncg
Egr1	Pou3f4	2	taipale_cyt_meth__EGR2_NMCGCCCACGCAN_FL	3.2	FALSE	0.0192936	Sncg
Egr1	Csgalnact1	1	c2h2_zfs__M0462	3.01	FALSE	0.0181886	Sncg
Egr1	Etv5	1	c2h2_zfs__M0462	3.01	FALSE	0.0124428	Sncg
Egr1	Fgf12	1	c2h2_zfs__M0462	3.01	FALSE	0.0151855	Sncg
Egr1	Foxn3	1	c2h2_zfs__M0462	3.01	FALSE	0.0179817	Sncg
Egr1	Gria1	1	c2h2_zfs__M0462	3.01	FALSE	0.0193573	Sncg
Egr1	Il1rapl1	1	c2h2_zfs__M0462	3.01	FALSE	0.0242278	Sncg
Egr1	Mast3	1	c2h2_zfs__M0462	3.01	FALSE	0.0236309	Sncg
Egr1	Mef2a	1	c2h2_zfs__M0462	3.01	FALSE	0.0186992	Sncg
Egr1	Nell1	1	c2h2_zfs__M0462	3.01	FALSE	0.0188016	Sncg
Egr1	Pam	1	c2h2_zfs__M0462	3.01	FALSE	0.0164675	Sncg
Egr1	Pgr	1	c2h2_zfs__M0462	3.01	FALSE	0.0256167	Sncg
Egr1	Pou2f2	1	c2h2_zfs__M0462	3.01	FALSE	0.0223144	Sncg
Egr1	Prdm11	1	c2h2_zfs__M0462	3.01	FALSE	0.0165157	Sncg
Egr1	Ptprs	1	c2h2_zfs__M0462	3.01	FALSE	0.0214576	Sncg
Egr1	Scn8a	1	c2h2_zfs__M0462	3.01	FALSE	0.0193309	Sncg
Egr1	Tanc2	1	c2h2_zfs__M0462	3.01	FALSE	0.0247655	Sncg
Egr1	Zmynd8	1	c2h2_zfs__M0462	3.01	FALSE	0.0168586	Sncg
Egr3	Cacna1c	1	cisbp__M6199	3.22	FALSE	0.0190327	Sncg
Egr3	Nrgn	1	cisbp__M6199	3.22	FALSE	0.0127101	Sncg
Egr3	Zbtb16	1	cisbp__M6199	3.22	FALSE	0.0108277	Sncg
Egr3	Baiap2	1	transfac_pro__M04797	3.2	FALSE	0.0134687	Sncg
Etv5	Dpp10	1	taipale__ETS1_DBD_NCCGGAWRYRYWTCCGGN_repr	3.09	FALSE	0.029293	Sncg
Etv5	Kdm5a	1	taipale__ETS1_DBD_NCCGGAWRYRYWTCCGGN_repr	3.09	FALSE	0.0165971	Sncg
Etv5	Meg3	1	taipale__ETS1_DBD_NCCGGAWRYRYWTCCGGN_repr	3.09	FALSE	0.0136933	Sncg
Etv5	R3hdm2	1	taipale__ETS1_DBD_NCCGGAWRYRYWTCCGGN_repr	3.09	FALSE	0.0143274	Sncg
Etv5	Rapgef2	1	taipale__ETS1_DBD_NCCGGAWRYRYWTCCGGN_repr	3.09	FALSE	0.0272683	Sncg
Etv5	Zbtb38	1	taipale__ETS1_DBD_NCCGGAWRYRYWTCCGGN_repr	3.09	FALSE	0.0227818	Sncg
Fos	Atf4	2	cisbp__M1890	3.89	FALSE	0.0127616	Sncg
Fos	Gpr137c	4	cisbp__M1890	3.89	FALSE	0.0262478	Sncg
Fos	Hspa5	3	cisbp__M1890	3.89	FALSE	0.0265972	Sncg
Fos	Rbm3	4	cisbp__M1890	3.89	FALSE	0.0225518	Sncg
Fos	Sox9	4	cisbp__M1890	3.89	FALSE	0.0194594	Sncg
Fos	Atp2b1	3	cisbp__M0319	3.36	FALSE	0.0179794	Sncg
Fos	Mapk10	2	cisbp__M0319	3.36	FALSE	0.0185056	Sncg
Fos	Scamp5	2	cisbp__M0319	3.36	FALSE	0.0315477	Sncg
Fos	Smarca1	2	cisbp__M0319	3.36	FALSE	0.0218151	Sncg
Fos	Dclk1	1	dbcorrdb__BCL3__ENCSR000BQH_1__m2	3.19	FALSE	0.0230201	Sncg
Fos	Hivep3	1	dbcorrdb__BCL3__ENCSR000BQH_1__m2	3.19	FALSE	0.0150134	Sncg
Fos	Klf4	1	dbcorrdb__BCL3__ENCSR000BQH_1__m2	3.19	FALSE	0.0200444	Sncg
Fos	Thrb	1	dbcorrdb__BCL3__ENCSR000BQH_1__m2	3.19	FALSE	0.0247133	Sncg
Gm14295	Id2	5	dbcorrdb__MYC__ENCSR000DLR_1__m1	3.99	FALSE	0.0128459	Sncg
Gm14295	Kif21a	5	dbcorrdb__MYC__ENCSR000DLR_1__m1	3.99	FALSE	0.0282881	Sncg
Gm14295	Prdm2	5	dbcorrdb__MYC__ENCSR000DLR_1__m1	3.99	FALSE	0.0189802	Sncg
Gm14295	Serf2	5	dbcorrdb__MYC__ENCSR000DLR_1__m1	3.99	FALSE	0.0155274	Sncg
Gm14295	Spdef	5	dbcorrdb__MYC__ENCSR000DLR_1__m1	3.99	FALSE	0.0161603	Sncg
Gm6710	Camta1	1	dbcorrdb__MYC__ENCSR000DOS_1__m1	3.37	FALSE	0.0224754	Sncg
Gm6710	Ctcfl	1	dbcorrdb__MYC__ENCSR000DOS_1__m1	3.37	FALSE	0.0156104	Sncg
Gm6710	Gnao1	1	dbcorrdb__MYC__ENCSR000DOS_1__m1	3.37	FALSE	0.016027	Sncg
Gm6710	Gnb1	1	dbcorrdb__MYC__ENCSR000DOS_1__m1	3.37	FALSE	0.0135481	Sncg
Gm6710	Spdef	1	dbcorrdb__MYC__ENCSR000DOS_1__m1	3.37	FALSE	0.0161603	Sncg
Kdm5a	Ankrd12	1	dbcorrdb__ATF3__ENCSR000BKC_1__m3	3.14	FALSE	0.0173504	Sncg
Kdm5a	Bcl6	1	dbcorrdb__ATF3__ENCSR000BKC_1__m3	3.14	FALSE	0.0180682	Sncg
Kdm5a	Clu	1	dbcorrdb__ATF3__ENCSR000BKC_1__m3	3.14	FALSE	0.0154806	Sncg
Kdm5a	Cxxc1	1	dbcorrdb__ATF3__ENCSR000BKC_1__m3	3.14	FALSE	0.0181422	Sncg
Kdm5a	Hivep2	1	dbcorrdb__ATF3__ENCSR000BKC_1__m3	3.14	FALSE	0.0188912	Sncg
Kdm5a	Magi3	1	dbcorrdb__ATF3__ENCSR000BKC_1__m3	3.14	FALSE	0.0162744	Sncg
Kdm5a	Nbea	1	dbcorrdb__ATF3__ENCSR000BKC_1__m3	3.14	FALSE	0.0192194	Sncg
Kdm5a	Ptprs	1	dbcorrdb__ATF3__ENCSR000BKC_1__m3	3.14	FALSE	0.0294882	Sncg
Kdm5a	Scn3a	1	dbcorrdb__ATF3__ENCSR000BKC_1__m3	3.14	FALSE	0.0172699	Sncg
Klf13	Bbx	2	taipale__SP8_DBD_NMCMCGCCCMCN	3.28	FALSE	0.0175233	Sncg
Klf13	Ctnnb1	2	taipale__SP8_DBD_NMCMCGCCCMCN	3.28	FALSE	0.0195395	Sncg
Klf13	Ksr2	2	taipale__SP8_DBD_NMCMCGCCCMCN	3.28	FALSE	0.0123468	Sncg
Klf13	Nlk	2	taipale__SP8_DBD_NMCMCGCCCMCN	3.28	FALSE	0.0266662	Sncg
Klf13	Rbfox2	2	taipale__SP8_DBD_NMCMCGCCCMCN	3.28	FALSE	0.0115467	Sncg
Klf13	Sox11	2	taipale__SP8_DBD_NMCMCGCCCMCN	3.28	FALSE	0.0159858	Sncg
Klf6	Arid5b	4	taipale_cyt_meth__KLF15_NCCACGCCCMYN_eDBD	3.82	FALSE	0.0225701	Sncg
Klf6	Efna5	4	taipale_cyt_meth__KLF15_NCCACGCCCMYN_eDBD	3.82	FALSE	0.0232004	Sncg
Klf6	Tbr1	4	taipale_cyt_meth__KLF15_NCCACGCCCMYN_eDBD	3.82	FALSE	0.0240308	Sncg
Klf6	Tsc22d1	4	taipale_cyt_meth__KLF15_NCCACGCCCMYN_eDBD	3.82	FALSE	0.039939	Sncg
Klf6	Gria3	2	transfac_pro__M00982	3.57	FALSE	0.0256918	Sncg
Klf6	Pacsin1	2	transfac_pro__M00982	3.57	FALSE	0.0198392	Sncg
Klf6	Itpr1	2	cisbp__M4616	3.17	FALSE	0.0226824	Sncg
Rela	Actb	4	cisbp__M6203	5.53	FALSE	0.0142579	Sncg
Rela	Zfp622	6	cisbp__M6203	5.53	FALSE	0.0260925	Sncg
Rela	Rpl37	7	stark__MRYTTCCGYY	4.16	TRUE	0.0182402	Sncg
Rela	Rps6	7	stark__MRYTTCCGYY	4.16	TRUE	0.0208368	Sncg
Rela	Sat1	3	dbcorrdb__POLR2AphosphoS5__ENCSR000BQC_1__m1	4.15	FALSE	0.0171378	Sncg
Rela	Poli	1	cisbp__M4540	3.22	FALSE	0.0162862	Sncg
Rora	Arhgef3	1	taipale_cyt_meth__NR1D2_NAWNTRGGTCANTRGGTCAN_eDBD	3.7	FALSE	0.0146855	Sncg
Rora	Cntn5	1	taipale_cyt_meth__NR1D2_NAWNTRGGTCANTRGGTCAN_eDBD	3.7	FALSE	0.016601	Sncg
Rora	Foxn2	1	taipale_cyt_meth__NR1D2_NAWNTRGGTCANTRGGTCAN_eDBD	3.7	FALSE	0.0157476	Sncg
Rora	Gabarapl2	1	taipale_cyt_meth__NR1D2_NAWNTRGGTCANTRGGTCAN_eDBD	3.7	FALSE	0.0338869	Sncg
Rora	Med12l	1	taipale_cyt_meth__NR1D2_NAWNTRGGTCANTRGGTCAN_eDBD	3.7	FALSE	0.0229902	Sncg
Rora	Msi2	1	taipale_cyt_meth__NR1D2_NAWNTRGGTCANTRGGTCAN_eDBD	3.7	FALSE	0.0161818	Sncg
Rora	Nr6a1	1	taipale_cyt_meth__NR1D2_NAWNTRGGTCANTRGGTCAN_eDBD	3.7	FALSE	0.0253219	Sncg
Rora	Oxr1	1	taipale_cyt_meth__NR1D2_NAWNTRGGTCANTRGGTCAN_eDBD	3.7	FALSE	0.0272022	Sncg
Rora	Phf21a	1	taipale_cyt_meth__NR1D2_NAWNTRGGTCANTRGGTCAN_eDBD	3.7	FALSE	0.0269444	Sncg
Rora	Rorb	1	taipale_cyt_meth__NR1D2_NAWNTRGGTCANTRGGTCAN_eDBD	3.7	FALSE	0.0230149	Sncg
Rora	Scoc	1	taipale_cyt_meth__NR1D2_NAWNTRGGTCANTRGGTCAN_eDBD	3.7	FALSE	0.0156632	Sncg
Sin3a	Arhgap21	1	dbcorrdb__EZH2__ENCSR000AQE_1__m9	3.01	FALSE	0.013337	Sncg
Sin3a	Chd1	1	dbcorrdb__EZH2__ENCSR000AQE_1__m9	3.01	FALSE	0.0481355	Sncg
Sin3a	Rxra	1	dbcorrdb__EZH2__ENCSR000AQE_1__m9	3.01	FALSE	0.0279135	Sncg
Sin3a	Zfp536	1	dbcorrdb__EZH2__ENCSR000AQE_1__m9	3.01	FALSE	0.0192894	Sncg
Sin3a	Zfp687	1	dbcorrdb__EZH2__ENCSR000AQE_1__m9	3.01	FALSE	0.0175148	Sncg
Sox11	Dennd5b	1	hocomoco__SOX21_HUMAN.H11MO.0.D	3.32	FALSE	0.019109	Sncg
Sox11	Ptprd	1	hocomoco__SOX21_HUMAN.H11MO.0.D	3.32	FALSE	0.0158546	Sncg
Sox11	Zfp281	1	hocomoco__SOX21_HUMAN.H11MO.0.D	3.32	FALSE	0.0232916	Sncg
Sox5	Elavl2	2	cisbp__M5850	3.45	FALSE	0.0261749	Sncg
Sox5	Homer1	2	cisbp__M5850	3.45	FALSE	0.0225107	Sncg
Sox5	Kcnh7	1	cisbp__M5850	3.45	FALSE	0.0295096	Sncg
Sox5	Six4	2	cisbp__M5850	3.45	FALSE	0.0190867	Sncg
Sox5	Zbtb38	2	cisbp__M5850	3.45	FALSE	0.0202379	Sncg
Tcf12	Aspscr1	2	dbcorrdb__USF1__ENCSR000BGM_1__m1	3.09	FALSE	0.0197366	Sncg
Tcf12	Dnmt3a	2	dbcorrdb__USF1__ENCSR000BGM_1__m1	3.09	FALSE	0.0178677	Sncg
Tcf12	Ephb6	2	dbcorrdb__USF1__ENCSR000BGM_1__m1	3.09	FALSE	0.0166688	Sncg
Tcf12	Gls	2	dbcorrdb__USF1__ENCSR000BGM_1__m1	3.09	FALSE	0.0266454	Sncg
Tcf12	Pik3r1	1	dbcorrdb__USF1__ENCSR000BGM_1__m1	3.09	FALSE	0.0191819	Sncg
Tcf12	Plxna4	2	dbcorrdb__USF1__ENCSR000BGM_1__m1	3.09	FALSE	0.023176	Sncg
Tcf12	Rfx1	2	dbcorrdb__USF1__ENCSR000BGM_1__m1	3.09	FALSE	0.0154997	Sncg
Tcf12	Ryr2	2	dbcorrdb__USF1__ENCSR000BGM_1__m1	3.09	FALSE	0.0202832	Sncg
Tcf12	St8sia5	2	dbcorrdb__USF1__ENCSR000BGM_1__m1	3.09	FALSE	0.0310146	Sncg
Tcf12	Tmem108	2	dbcorrdb__USF1__ENCSR000BGM_1__m1	3.09	FALSE	0.016131	Sncg
Tcf12	Zfp532	2	dbcorrdb__USF1__ENCSR000BGM_1__m1	3.09	FALSE	0.0281116	Sncg
Tcf12	Zfp951	2	dbcorrdb__USF1__ENCSR000BGM_1__m1	3.09	FALSE	0.0256403	Sncg
Ybx1	Cacnb4	2	factorbook__NFY	3.75	FALSE	0.018411	Sncg
Ybx1	Dbp	6	factorbook__NFY	3.75	FALSE	0.0181882	Sncg
Ybx1	Lrp8	7	factorbook__NFY	3.75	FALSE	0.0200128	Sncg
Ybx1	Mxd4	7	factorbook__NFY	3.75	FALSE	0.0249794	Sncg
Ybx1	Pin1	7	factorbook__NFY	3.75	FALSE	0.0248654	Sncg
Zfp369	Ets2	2	dbcorrdb__HA-E2F1__ENCSR000EVM_1__m1	4.17	FALSE	0.0174056	Sncg
Zfp369	Ezh2	3	dbcorrdb__HA-E2F1__ENCSR000EVM_1__m1	4.17	FALSE	0.0216994	Sncg
Zfp369	Hes1	3	dbcorrdb__HA-E2F1__ENCSR000EVM_1__m1	4.17	FALSE	0.0159712	Sncg
Zfp369	Kdm2b	4	dbcorrdb__HA-E2F1__ENCSR000EVM_1__m1	4.17	FALSE	0.016307	Sncg
Zfp369	Klf13	3	dbcorrdb__HA-E2F1__ENCSR000EVM_1__m1	4.17	FALSE	0.0201965	Sncg
Zfp369	Nefl	4	dbcorrdb__HA-E2F1__ENCSR000EVM_1__m1	4.17	FALSE	0.0251226	Sncg
Zfp369	Pde10a	4	dbcorrdb__HA-E2F1__ENCSR000EVM_1__m1	4.17	FALSE	0.0237382	Sncg
Zfp369	Polr3a	2	dbcorrdb__HA-E2F1__ENCSR000EVM_1__m1	4.17	FALSE	0.023798	Sncg
Zfp369	Prkce	4	dbcorrdb__HA-E2F1__ENCSR000EVM_1__m1	4.17	FALSE	0.0163315	Sncg
Zfp369	Sf1	1	dbcorrdb__HA-E2F1__ENCSR000EVM_1__m1	4.17	FALSE	0.0200041	Sncg
Zfp369	Tmeff2	3	dbcorrdb__HA-E2F1__ENCSR000EVM_1__m1	4.17	FALSE	0.0188615	Sncg
Zfp369	Trpc3	1	dbcorrdb__HA-E2F1__ENCSR000EVM_1__m1	4.17	FALSE	0.0188184	Sncg
Zfp369	Nfe2l1	3	dbcorrdb__E2F1__ENCSR000EVJ_1__m1	3.38	FALSE	0.0300826	Sncg
Zfp369	Hbp1	3	dbcorrdb__ZMIZ1__ENCSR000EFQ_1__m2	3.26	FALSE	0.0229814	Sncg
Zfp369	Ppm1l	3	dbcorrdb__ZMIZ1__ENCSR000EFQ_1__m2	3.26	FALSE	0.0235065	Sncg
Zfp369	Rbfox2	2	dbcorrdb__ZMIZ1__ENCSR000EFQ_1__m2	3.26	FALSE	0.0135823	Sncg
Zfp369	Elk3	4	dbcorrdb__ZNF274__ENCSR000EUN_1__m1	3.12	TRUE	0.0206303	Sncg
Zfp369	Pclo	2	dbcorrdb__ZNF274__ENCSR000EUN_1__m1	3.12	TRUE	0.0148626	Sncg
Zfp369	Pid1	4	dbcorrdb__ZNF274__ENCSR000EUN_1__m1	3.12	TRUE	0.024238	Sncg
Zfp369	Zfp148	1	dbcorrdb__TRIM28__ENCSR000EVY_1__m5	3.09	FALSE	0.0300932	Sncg
Zfp369	Clip4	3	taipale_cyt_meth__ZNF274_NRTRTGAGTTCTCRYN_eDBD_meth_repr	3.02	TRUE	0.0175993	Sncg
Zfp369	Runx1t1	4	taipale_cyt_meth__ZNF274_NRTRTGAGTTCTCRYN_eDBD_meth_repr	3.02	TRUE	0.0280592	Sncg
Zfp973	Gmeb1	2	dbcorrdb__MYC__ENCSR000FAG_1__m1	3.09	FALSE	0.02005	Sncg
Zfp973	Kif21a	2	dbcorrdb__MYC__ENCSR000FAG_1__m1	3.09	FALSE	0.0258327	Sncg
Zfp973	Ldhb	2	dbcorrdb__MYC__ENCSR000FAG_1__m1	3.09	FALSE	0.0147505	Sncg
Arnt2	Bcl11a	2	cisbp__M5236	3.32	FALSE	0.00806326	Pvalb
Arnt2	Dscam	1	cisbp__M5236	3.32	FALSE	0.011884	Pvalb
Arnt2	Grm7	2	cisbp__M5236	3.32	FALSE	0.0110247	Pvalb
Arnt2	Hsf4	2	cisbp__M5236	3.32	FALSE	0.00668961	Pvalb
Arnt2	Runx1t1	2	cisbp__M5236	3.32	FALSE	0.0124343	Pvalb
Arnt2	Smarca2	1	flyfactorsurvey__tgo_ss_SANGER_5_FBgn0003513	3.14	FALSE	0.0100846	Pvalb
Bcl11a	Cdh10	1	cisbp__M6134	4.47	FALSE	0.00948891	Pvalb
Bcl11a	Mnt	2	cisbp__M6134	4.47	FALSE	0.00619025	Pvalb
Bcl11a	Mpped1	1	hocomoco__ZIC2_HUMAN.H11MO.0.D	3.26	FALSE	0.0131385	Pvalb
Bcl11a	Ephb6	3	dbcorrdb__BCL11A__ENCSR000BIP_1__m5	3.2	TRUE	0.0125528	Pvalb
Bcl11a	Foxp4	3	dbcorrdb__BCL11A__ENCSR000BIP_1__m5	3.2	TRUE	0.00766291	Pvalb
Bcl11a	Garnl3	1	dbcorrdb__BCL11A__ENCSR000BIP_1__m5	3.2	TRUE	0.0100943	Pvalb
Bcl11a	Hoxb6	2	dbcorrdb__BCL11A__ENCSR000BIP_1__m5	3.2	TRUE	0.00752596	Pvalb
Bcl11a	Kirrel3	3	dbcorrdb__BCL11A__ENCSR000BIP_1__m5	3.2	TRUE	0.00596915	Pvalb
Bcl11a	Lmo4	2	dbcorrdb__BCL11A__ENCSR000BIP_1__m5	3.2	TRUE	0.00959881	Pvalb
Bcl11a	Rara	3	dbcorrdb__BCL11A__ENCSR000BIP_1__m5	3.2	TRUE	0.00676764	Pvalb
Bcl11a	Tasp1	1	dbcorrdb__BCL11A__ENCSR000BIP_1__m5	3.2	TRUE	0.00599742	Pvalb
Bcl11a	Zfp423	3	dbcorrdb__BCL11A__ENCSR000BIP_1__m5	3.2	TRUE	0.00877228	Pvalb
Ccnt2	Cacna1c	1	cisbp__M0787	4.28	FALSE	0.0123138	Pvalb
Ccnt2	Daam1	1	cisbp__M0787	4.28	FALSE	0.0100171	Pvalb
Ccnt2	Foxo3	1	cisbp__M0787	4.28	FALSE	0.00809713	Pvalb
Ccnt2	Hmbox1	1	cisbp__M0787	4.28	FALSE	0.0117608	Pvalb
Ccnt2	Kcnip4	1	cisbp__M0787	4.28	FALSE	0.00836376	Pvalb
Ccnt2	Kcnma1	1	cisbp__M0787	4.28	FALSE	0.0156749	Pvalb
Ccnt2	Nrg3	1	cisbp__M0787	4.28	FALSE	0.0095546	Pvalb
Ccnt2	Pcdh7	1	cisbp__M0787	4.28	FALSE	0.0132371	Pvalb
Ccnt2	Slit2	1	cisbp__M0787	4.28	FALSE	0.0110428	Pvalb
Ccnt2	St8sia1	1	cisbp__M0787	4.28	FALSE	0.0067473	Pvalb
Ccnt2	Tln2	1	cisbp__M0787	4.28	FALSE	0.00921881	Pvalb
Ccnt2	Tshz3	1	cisbp__M0787	4.28	FALSE	0.0155737	Pvalb
Dlx1	Rbms3	20	taipale_cyt_meth__PHOX2B_NYAATTAN_eDBD	4.02	FALSE	0.0211923	Pvalb
Dlx1	Aggf1	8	taipale_cyt_meth__HOXB5_NYAATTAN_eDBD	3.99	FALSE	0.00969147	Pvalb
Dlx1	Clip4	14	taipale_cyt_meth__HOXB5_NYAATTAN_eDBD	3.99	FALSE	0.00694502	Pvalb
Dlx1	Cntn6	8	taipale_cyt_meth__HOXB5_NYAATTAN_eDBD	3.99	FALSE	0.0142391	Pvalb
Dlx1	Dclk2	11	taipale_cyt_meth__HOXB5_NYAATTAN_eDBD	3.99	FALSE	0.00809592	Pvalb
Dlx1	Galntl6	12	taipale_cyt_meth__HOXB5_NYAATTAN_eDBD	3.99	FALSE	0.0133403	Pvalb
Dlx1	Tiam1	11	taipale_cyt_meth__HOXB5_NYAATTAN_eDBD	3.99	FALSE	0.0126991	Pvalb
Dlx1	Ap1s2	35	jaspar__MA0187.1	3.75	TRUE	0.00977594	Pvalb
Dlx1	Dlx2	45	jaspar__MA0187.1	3.75	TRUE	0.0195312	Pvalb
Dlx1	Gad1	52	jaspar__MA0187.1	3.75	TRUE	0.0226797	Pvalb
Dlx1	Gad2	33	jaspar__MA0187.1	3.75	TRUE	0.0208782	Pvalb
Dlx1	Lhx6	46	jaspar__MA0187.1	3.75	TRUE	0.010678	Pvalb
Dlx1	Nhs	50	jaspar__MA0187.1	3.75	TRUE	0.0113981	Pvalb
Dlx1	Npas3	50	jaspar__MA0187.1	3.75	TRUE	0.0123615	Pvalb
Dlx1	Rpp25	55	jaspar__MA0187.1	3.75	TRUE	0.0094804	Pvalb
Dlx1	Zfp385a	47	jaspar__MA0187.1	3.75	TRUE	0.0107	Pvalb
Dlx1	Zfp536	58	jaspar__MA0187.1	3.75	TRUE	0.0101205	Pvalb
Dlx1	Tgif2	1	cisbp__M0950	3.62	FALSE	0.0137239	Pvalb
Dlx1	Dlx6	43	flyfactorsurvey__Dll_Cell_FBgn0000157	3.37	TRUE	0.00957835	Pvalb
Dlx1	Kcnip1	23	flyfactorsurvey__Dll_Cell_FBgn0000157	3.37	TRUE	0.018632	Pvalb
Dlx1	Ubash3b	40	flyfactorsurvey__Dll_Cell_FBgn0000157	3.37	TRUE	0.0165022	Pvalb
Dlx1	Arl4c	19	cisbp__M1024	3.35	TRUE	0.0116576	Pvalb
Dlx1	Btbd11	22	cisbp__M1024	3.35	TRUE	0.0160753	Pvalb
Dlx1	Celf6	31	cisbp__M1024	3.35	TRUE	0.00677636	Pvalb
Dlx1	Maf	26	cisbp__M1024	3.35	TRUE	0.0146888	Pvalb
Dlx1	Limch1	3	taipale__POU3F2_DBD_WTATGCWAATKA	3.28	FALSE	0.0136552	Pvalb
Egr1	Ascc1	2	taipale_cyt_meth__KLF11_NMCACGCCCNNNNCACGCCCMC_eDBD	3.78	FALSE	0.00748204	Pvalb
Egr1	Camta1	3	taipale_cyt_meth__KLF11_NMCACGCCCNNNNCACGCCCMC_eDBD	3.78	FALSE	0.0162119	Pvalb
Egr1	Cdkl5	3	taipale_cyt_meth__KLF11_NMCACGCCCNNNNCACGCCCMC_eDBD	3.78	FALSE	0.00885808	Pvalb
Egr1	Hey1	2	taipale_cyt_meth__KLF11_NMCACGCCCNNNNCACGCCCMC_eDBD	3.78	FALSE	0.0057952	Pvalb
Egr1	Jazf1	2	taipale_cyt_meth__KLF11_NMCACGCCCNNNNCACGCCCMC_eDBD	3.78	FALSE	0.00641278	Pvalb
Egr1	Myc	3	taipale_cyt_meth__KLF11_NMCACGCCCNNNNCACGCCCMC_eDBD	3.78	FALSE	0.00769535	Pvalb
Egr1	Nr4a1	4	taipale_cyt_meth__KLF11_NMCACGCCCNNNNCACGCCCMC_eDBD	3.78	FALSE	0.0155815	Pvalb
Egr1	Pacsin1	4	taipale_cyt_meth__KLF11_NMCACGCCCNNNNCACGCCCMC_eDBD	3.78	FALSE	0.0126295	Pvalb
Egr1	Phyhip	4	taipale_cyt_meth__KLF11_NMCACGCCCNNNNCACGCCCMC_eDBD	3.78	FALSE	0.0110567	Pvalb
Egr1	Hdac9	2	transfac_pro__M07934	3.5	FALSE	0.00718637	Pvalb
Egr1	Ppp3ca	2	transfac_pro__M07934	3.5	FALSE	0.0181811	Pvalb
Egr1	Celf4	5	transfac_public__M00061	3.32	TRUE	0.0095607	Pvalb
Egr1	Chn1	2	transfac_public__M00061	3.32	TRUE	0.0169591	Pvalb
Egr1	Oxr1	2	transfac_public__M00061	3.32	TRUE	0.014504	Pvalb
Egr1	Pik3r1	7	transfac_public__M00061	3.32	TRUE	0.0148182	Pvalb
Egr1	Serf2	1	transfac_public__M00061	3.32	TRUE	0.0157272	Pvalb
Egr1	Srf	4	transfac_public__M00061	3.32	TRUE	0.0070978	Pvalb
Egr1	Bhlhe40	1	predrem__nrMotif2348	3.1	FALSE	0.0140152	Pvalb
Egr1	Dr1	1	predrem__nrMotif2348	3.1	FALSE	0.00995216	Pvalb
Egr1	Egr4	1	predrem__nrMotif2348	3.1	FALSE	0.0176423	Pvalb
Egr1	Fos	1	predrem__nrMotif2348	3.1	FALSE	0.0323458	Pvalb
Egr1	Sf1	1	predrem__nrMotif2348	3.1	FALSE	0.0131255	Pvalb
Egr1	Slc35f4	1	predrem__nrMotif2348	3.1	FALSE	0.00999766	Pvalb
Egr1	Thap11	1	predrem__nrMotif2348	3.1	FALSE	0.0103015	Pvalb
Egr1	Zfand5	1	predrem__nrMotif2348	3.1	FALSE	0.0210934	Pvalb
Egr1	Hp1bp3	3	transfac_pro__M07354	3.03	TRUE	0.0112506	Pvalb
Egr1	Jun	2	transfac_pro__M07354	3.03	TRUE	0.0144018	Pvalb
Egr1	Junb	6	transfac_pro__M07354	3.03	TRUE	0.0214899	Pvalb
Egr1	Nfil3	2	transfac_pro__M07354	3.03	TRUE	0.00679356	Pvalb
Egr1	Wasf1	4	transfac_pro__M07354	3.03	TRUE	0.0124212	Pvalb
Egr1	Nrxn1	1	transfac_pro__M07935	3.01	FALSE	0.0130692	Pvalb
Egr2	Egr3	19	transfac_pro__M08878	3.59	TRUE	0.0160999	Pvalb
Egr2	Egr4	2	transfac_pro__M08996	3.59	FALSE	0.0208238	Pvalb
Egr2	Gsg1l	2	transfac_pro__M08878	3.59	TRUE	0.010513	Pvalb
Egr2	Kcnh5	9	transfac_pro__M08878	3.59	TRUE	0.0106941	Pvalb
Egr2	Kctd1	18	transfac_pro__M08878	3.59	TRUE	0.00627777	Pvalb
Egr2	Npas4	15	transfac_pro__M08878	3.59	TRUE	0.0131	Pvalb
Egr2	Nr4a2	18	transfac_pro__M08878	3.59	TRUE	0.0143168	Pvalb
Egr2	Kcnmb4	2	transfac_pro__M05344	3.28	TRUE	0.00663883	Pvalb
Egr2	Fat1	1	cisbp__M6199	3	TRUE	0.00557673	Pvalb
Egr2	Myc	1	cisbp__M6199	3	TRUE	0.00758104	Pvalb
Egr2	Neat1	1	cisbp__M6199	3	TRUE	0.0189925	Pvalb
Egr2	Pparg	1	cisbp__M6199	3	TRUE	0.00843917	Pvalb
Egr2	Sox12	1	cisbp__M6199	3	TRUE	0.00593427	Pvalb
Egr2	Tesc	1	cisbp__M6199	3	TRUE	0.00887754	Pvalb
Egr4	Arhgap32	1	dbcorrdb__EGR1__ENCSR000BNE_1__m1	3.42	FALSE	0.0113423	Pvalb
Egr4	Enc1	2	dbcorrdb__EGR1__ENCSR000BNE_1__m1	3.42	FALSE	0.0129318	Pvalb
Egr4	Fgf14	2	dbcorrdb__EGR1__ENCSR000BNE_1__m1	3.42	FALSE	0.00655107	Pvalb
Egr4	Grhl1	2	dbcorrdb__EGR1__ENCSR000BNE_1__m1	3.42	FALSE	0.0102349	Pvalb
Egr4	Kalrn	2	dbcorrdb__EGR1__ENCSR000BNE_1__m1	3.42	FALSE	0.013058	Pvalb
Egr4	Klf10	2	dbcorrdb__EGR1__ENCSR000BNE_1__m1	3.42	FALSE	0.00748199	Pvalb
Egr4	Myc	2	dbcorrdb__EGR1__ENCSR000BNE_1__m1	3.42	FALSE	0.00904056	Pvalb
Egr4	Nfil3	2	dbcorrdb__EGR1__ENCSR000BNE_1__m1	3.42	FALSE	0.0167956	Pvalb
Egr4	Nr4a1	4	dbcorrdb__EGR1__ENCSR000BNE_1__m1	3.42	FALSE	0.0181997	Pvalb
Egr4	Pcdh10	4	dbcorrdb__EGR1__ENCSR000BNE_1__m1	3.42	FALSE	0.00920745	Pvalb
Egr4	Pparg	1	dbcorrdb__EGR1__ENCSR000BNE_1__m1	3.42	FALSE	0.00922268	Pvalb
Egr4	Prkg1	2	dbcorrdb__EGR1__ENCSR000BNE_1__m1	3.42	FALSE	0.0101635	Pvalb
Egr4	Shank2	2	dbcorrdb__EGR1__ENCSR000BNE_1__m1	3.42	FALSE	0.0112579	Pvalb
Egr4	Slit3	4	dbcorrdb__EGR1__ENCSR000BNE_1__m1	3.42	FALSE	0.00813478	Pvalb
Egr4	Sox12	2	dbcorrdb__EGR1__ENCSR000BNE_1__m1	3.42	FALSE	0.00523455	Pvalb
Egr4	Xylt1	2	dbcorrdb__EGR1__ENCSR000BNE_1__m1	3.42	FALSE	0.0108116	Pvalb
Egr4	Zfp46	4	dbcorrdb__EGR1__ENCSR000BNE_1__m1	3.42	FALSE	0.00756554	Pvalb
Egr4	Nhlh1	2	dbcorrdb__MAZ__ENCSR000EFF_1__m1	3.26	FALSE	0.017766	Pvalb
Egr4	Egr2	2	transfac_pro__M08878	3.22	TRUE	0.0283489	Pvalb
Egr4	Egr3	7	transfac_pro__M08878	3.22	TRUE	0.0141403	Pvalb
Egr4	Erf	8	transfac_pro__M08878	3.22	TRUE	0.00635333	Pvalb
Egr4	Fosl2	7	transfac_pro__M08878	3.22	TRUE	0.0140604	Pvalb
Egr4	Foxg1	10	transfac_pro__M08878	3.22	TRUE	0.0102968	Pvalb
Egr4	Jun	5	transfac_pro__M08878	3.22	TRUE	0.0155893	Pvalb
Egr4	Kcnh5	4	transfac_pro__M08878	3.22	TRUE	0.00999391	Pvalb
Egr4	Npas4	9	transfac_pro__M08878	3.22	TRUE	0.0178229	Pvalb
Egr4	Nr4a2	10	transfac_pro__M08878	3.22	TRUE	0.0105978	Pvalb
Egr4	Nr4a3	9	transfac_pro__M08878	3.22	TRUE	0.0116252	Pvalb
Egr4	Nuak1	7	transfac_pro__M08878	3.22	TRUE	0.00667094	Pvalb
Egr4	Otx1	5	transfac_pro__M08878	3.22	TRUE	0.0327548	Pvalb
Egr4	Tbr1	6	transfac_pro__M08878	3.22	TRUE	0.0162626	Pvalb
Egr4	Zmiz1	7	transfac_pro__M08878	3.22	TRUE	0.0127611	Pvalb
Egr4	Kcnj6	1	cisbp__M6539	3.04	FALSE	0.00540544	Pvalb
Egr4	Nefm	1	cisbp__M6539	3.04	FALSE	0.0184322	Pvalb
Emx1	Ldb2	1	cisbp__M6329	4.01	FALSE	0.0159937	Pvalb
Emx1	Lingo1	6	cisbp__M6329	4.01	FALSE	0.0162093	Pvalb
Emx1	Neurod2	6	cisbp__M6329	4.01	FALSE	0.0256408	Pvalb
Emx1	Pou3f2	3	cisbp__M6329	4.01	FALSE	0.0105659	Pvalb
Emx1	Tbr1	6	cisbp__M6329	4.01	FALSE	0.0221193	Pvalb
Emx1	Rorb	3	cisbp__M2038	3.45	FALSE	0.00807293	Pvalb
Emx1	Lin7a	2	cisbp__M2036	3.17	FALSE	0.00958175	Pvalb
Fos	Calm1	8	cisbp__M0361	4.26	FALSE	0.0231224	Pvalb
Fos	Camk2g	5	cisbp__M0361	4.26	FALSE	0.0100229	Pvalb
Fos	Fosb	24	cisbp__M0361	4.26	FALSE	0.0188378	Pvalb
Fos	Gbx1	4	cisbp__M0361	4.26	FALSE	0.0195451	Pvalb
Fos	Hic1	26	cisbp__M0361	4.26	FALSE	0.00899294	Pvalb
Fos	Jun	15	cisbp__M0361	4.26	FALSE	0.016376	Pvalb
Fos	Jund	15	cisbp__M0361	4.26	FALSE	0.00915746	Pvalb
Fos	Snap25	24	cisbp__M0361	4.26	FALSE	0.0207216	Pvalb
Fos	Tcf4	17	cisbp__M0361	4.26	FALSE	0.0118591	Pvalb
Fos	Egr1	10	transfac_pro__M07312	4.18	FALSE	0.0299801	Pvalb
Fos	Junb	14	transfac_pro__M07312	4.18	FALSE	0.0155757	Pvalb
Fos	Phyhipl	2	transfac_pro__M07312	4.18	FALSE	0.0125849	Pvalb
Fos	Ppp3ca	4	transfac_pro__M07312	4.18	FALSE	0.0141113	Pvalb
Fos	Zfp286	1	transfac_pro__M07312	4.18	FALSE	0.00694926	Pvalb
Fos	Nr1h2	11	hocomoco__SP3_HUMAN.H11MO.0.B	3.61	FALSE	0.00837915	Pvalb
Fos	Six5	12	hocomoco__SP3_HUMAN.H11MO.0.B	3.61	FALSE	0.019975	Pvalb
Fos	Sox3	5	hocomoco__SP3_HUMAN.H11MO.0.B	3.61	FALSE	0.0261891	Pvalb
Fos	Hspa8	2	hocomoco__SP1_MOUSE.H11MO.1.A	3.59	FALSE	0.0213447	Pvalb
Fos	Atf4	2	cisbp__M0341	3.06	FALSE	0.0165432	Pvalb
Hcfc1	Abr	13	cisbp__M4592	5.04	FALSE	0.0148603	Pvalb
Hcfc1	Dpf1	13	cisbp__M4592	5.04	FALSE	0.00954214	Pvalb
Hcfc1	Dpp10	13	cisbp__M4592	5.04	FALSE	0.0108366	Pvalb
Hcfc1	Mcc	6	cisbp__M4592	5.04	FALSE	0.00721775	Pvalb
Hcfc1	Ncor2	12	cisbp__M4592	5.04	FALSE	0.0115875	Pvalb
Hcfc1	Nkx2-1	10	cisbp__M4592	5.04	FALSE	0.0320868	Pvalb
Hcfc1	Syt4	3	cisbp__M4458	4.12	FALSE	0.0119434	Pvalb
Hcfc1	Mical2	1	dbcorrdb__POLR2AphosphoS5__ENCSR000BPL_1__m1	3.74	FALSE	0.0180062	Pvalb
Hcfc1	Osbpl6	1	dbcorrdb__POLR2AphosphoS5__ENCSR000BPL_1__m1	3.74	FALSE	0.0151761	Pvalb
Hcfc1	Sorcs2	1	dbcorrdb__POLR2AphosphoS5__ENCSR000BPL_1__m1	3.74	FALSE	0.00706235	Pvalb
Hivep2	Add2	1	cisbp__M6545	3.57	TRUE	0.00782882	Pvalb
Hivep2	Atf2	1	cisbp__M6545	3.57	TRUE	0.0113454	Pvalb
Hivep2	Exoc4	1	cisbp__M6545	3.57	TRUE	0.00922259	Pvalb
Hivep2	Gabrb3	1	cisbp__M6545	3.57	TRUE	0.0111772	Pvalb
Hivep2	Mbnl2	1	cisbp__M6545	3.57	TRUE	0.0123216	Pvalb
Hivep2	Nedd4l	1	cisbp__M6545	3.57	TRUE	0.00990728	Pvalb
Hivep2	Negr1	1	cisbp__M6545	3.57	TRUE	0.0107582	Pvalb
Hivep2	Plekha6	1	cisbp__M6545	3.57	TRUE	0.00999065	Pvalb
Jun	Atf3	7	factorbook__CREB	4.36	FALSE	0.00641115	Pvalb
Jun	Camk2g	6	factorbook__CREB	4.36	FALSE	0.0142664	Pvalb
Jun	Fbxw7	7	factorbook__CREB	4.36	FALSE	0.0115453	Pvalb
Jun	Prickle1	8	factorbook__CREB	4.36	FALSE	0.00957913	Pvalb
Jun	Fos	4	transfac_pro__M07246	3.84	FALSE	0.0184535	Pvalb
Jun	Ppp1r10	5	transfac_pro__M07246	3.84	FALSE	0.00938167	Pvalb
Jun	Prnp	7	transfac_pro__M07246	3.84	FALSE	0.0141215	Pvalb
Jun	Gabrb3	6	cisbp__M5988	3.6	FALSE	0.00866211	Pvalb
Jun	Slc35f3	4	cisbp__M5988	3.6	FALSE	0.00581112	Pvalb
Jun	Anks1b	2	taipale__ATF4_DBD_NNATGAYGCAATN	3.4	FALSE	0.00983196	Pvalb
Jun	Cdkl5	3	taipale__ATF4_DBD_NNATGAYGCAATN	3.4	FALSE	0.00954883	Pvalb
Jun	Tcf15	4	taipale__ATF4_DBD_NNATGAYGCAATN	3.4	FALSE	0.0203723	Pvalb
Jun	Itpr1	1	cisbp__M5292	3.3	FALSE	0.0110716	Pvalb
Jun	Mapk10	1	taipale__Atf4_DBD_NGGATGATGCAATM_repr	3.25	FALSE	0.0116846	Pvalb
Jun	Rora	1	taipale__Atf4_DBD_NGGATGATGCAATM_repr	3.25	FALSE	0.00988572	Pvalb
Jun	Fosb	8	taipale_cyt_meth__JUN_NATGACKCATN_FL	3.23	TRUE	0.0161674	Pvalb
Jun	Gria4	6	taipale_cyt_meth__JUN_NATGACKCATN_FL	3.23	TRUE	0.0125037	Pvalb
Jun	Junb	4	taipale_cyt_meth__JUN_NATGACKCATN_FL	3.23	TRUE	0.0166686	Pvalb
Jun	Plagl1	6	taipale_cyt_meth__JUN_NATGACKCATN_FL	3.23	TRUE	0.0104949	Pvalb
Jun	Bhlhe40	1	transfac_pro__M08933	3.04	FALSE	0.00871838	Pvalb
Junb	Btbd9	4	transfac_pro__M07312	4.11	FALSE	0.0134831	Pvalb
Junb	Egr1	3	transfac_pro__M07312	4.11	FALSE	0.0134343	Pvalb
Junb	Egr4	4	transfac_pro__M07312	4.11	FALSE	0.0141952	Pvalb
Junb	Jun	4	transfac_pro__M07312	4.11	FALSE	0.0200256	Pvalb
Junb	Zmiz1	2	cisbp__M0269	3.7	FALSE	0.00889832	Pvalb
Kdm5a	Aff4	1	transfac_pro__M09022	3.2	FALSE	0.0173657	Pvalb
Kdm5a	Arnt	2	transfac_pro__M09022	3.2	FALSE	0.0120383	Pvalb
Kdm5a	Bdp1	1	transfac_pro__M09022	3.2	FALSE	0.0141465	Pvalb
Kdm5a	Braf	1	transfac_pro__M09022	3.2	FALSE	0.016377	Pvalb
Kdm5a	Cacna1d	1	transfac_pro__M09022	3.2	FALSE	0.0120947	Pvalb
Kdm5a	Cadps	1	transfac_pro__M09022	3.2	FALSE	0.0138182	Pvalb
Kdm5a	Chd2	2	transfac_pro__M09022	3.2	FALSE	0.0155512	Pvalb
Kdm5a	Csrnp3	1	transfac_pro__M09022	3.2	FALSE	0.0170001	Pvalb
Kdm5a	Dync2h1	1	transfac_pro__M09022	3.2	FALSE	0.0143352	Pvalb
Kdm5a	Elavl2	1	transfac_pro__M09022	3.2	FALSE	0.0114317	Pvalb
Kdm5a	Enox1	1	transfac_pro__M09022	3.2	FALSE	0.0140448	Pvalb
Kdm5a	Fndc3a	1	transfac_pro__M09022	3.2	FALSE	0.0113698	Pvalb
Kdm5a	Git2	1	transfac_pro__M09022	3.2	FALSE	0.00997408	Pvalb
Kdm5a	Grik2	1	transfac_pro__M09022	3.2	FALSE	0.0165169	Pvalb
Kdm5a	Gtf2ird1	1	transfac_pro__M09022	3.2	FALSE	0.00897589	Pvalb
Kdm5a	Kdm2a	2	transfac_pro__M09022	3.2	FALSE	0.0136649	Pvalb
Kdm5a	Kdm5b	2	transfac_pro__M09022	3.2	FALSE	0.0173482	Pvalb
Kdm5a	Mafg	1	transfac_pro__M09022	3.2	FALSE	0.00681376	Pvalb
Kdm5a	Man1a2	1	transfac_pro__M09022	3.2	FALSE	0.0129722	Pvalb
Kdm5a	Mef2a	1	transfac_pro__M09022	3.2	FALSE	0.00725105	Pvalb
Kdm5a	Mical2	1	transfac_pro__M09022	3.2	FALSE	0.0139533	Pvalb
Kdm5a	Mpp6	1	transfac_pro__M09022	3.2	FALSE	0.00870331	Pvalb
Kdm5a	Nbea	1	transfac_pro__M09022	3.2	FALSE	0.0135046	Pvalb
Kdm5a	Ncam1	1	transfac_pro__M09022	3.2	FALSE	0.0122308	Pvalb
Kdm5a	Nisch	1	transfac_pro__M09022	3.2	FALSE	0.0124525	Pvalb
Kdm5a	Nrg3	1	transfac_pro__M09022	3.2	FALSE	0.0139473	Pvalb
Kdm5a	Peg3	2	transfac_pro__M09022	3.2	FALSE	0.0146726	Pvalb
Kdm5a	Phf20l1	1	transfac_pro__M09022	3.2	FALSE	0.01612	Pvalb
Kdm5a	Ptprm	1	transfac_pro__M09022	3.2	FALSE	0.0150126	Pvalb
Kdm5a	Rbms1	1	transfac_pro__M09022	3.2	FALSE	0.00468078	Pvalb
Kdm5a	Runx2	1	transfac_pro__M09022	3.2	FALSE	0.0115941	Pvalb
Kdm5a	Slc38a1	1	transfac_pro__M09022	3.2	FALSE	0.0187429	Pvalb
Kdm5a	Stat2	1	transfac_pro__M09022	3.2	FALSE	0.00788039	Pvalb
Kdm5a	Tlk1	1	transfac_pro__M09022	3.2	FALSE	0.00870102	Pvalb
Kdm5a	Trim28	1	transfac_pro__M09022	3.2	FALSE	0.00887438	Pvalb
Kdm5a	Uggt2	1	transfac_pro__M09022	3.2	FALSE	0.012434	Pvalb
Kdm5a	Zfp326	2	transfac_pro__M09022	3.2	FALSE	0.0074727	Pvalb
Kdm5a	Zkscan5	1	transfac_pro__M09022	3.2	FALSE	0.009088	Pvalb
Kdm5a	Zc3h11a	1	dbcorrdb__SAP30__ENCSR000AQJ_1__m1	3.06	FALSE	0.0137903	Pvalb
Klf3	Erbb4	2	transfac_pro__M01588	3.92	FALSE	0.0238772	Pvalb
Klf3	Itsn1	3	transfac_pro__M01588	3.92	FALSE	0.0123645	Pvalb
Klf3	Rarb	2	transfac_pro__M01588	3.92	FALSE	0.00957722	Pvalb
Klf3	Gsx1	1	cisbp__M4459	3.4	FALSE	0.0191581	Pvalb
Klf3	Rbms3	1	cisbp__M4459	3.4	FALSE	0.0136073	Pvalb
Klf3	Tll1	1	cisbp__M4459	3.4	FALSE	0.0145026	Pvalb
Klf3	Clip4	1	cisbp__M2294	3.01	FALSE	0.0111342	Pvalb
Mafb	Ank1	1	cisbp__M0290	3.23	FALSE	0.0208373	Pvalb
Mafb	Arx	1	cisbp__M0290	3.23	FALSE	0.0162899	Pvalb
Mafb	Barx2	1	cisbp__M0290	3.23	FALSE	0.0299987	Pvalb
Mafb	Bcl11b	1	cisbp__M0290	3.23	FALSE	0.00904544	Pvalb
Mafb	Elavl2	1	cisbp__M0290	3.23	FALSE	0.0120447	Pvalb
Mafb	Klf5	1	cisbp__M0290	3.23	FALSE	0.0138547	Pvalb
Mafb	Lhx6	1	cisbp__M0290	3.23	FALSE	0.0266891	Pvalb
Mafb	Maf	1	cisbp__M0290	3.23	FALSE	0.0139825	Pvalb
Mafb	Mpped1	1	cisbp__M0290	3.23	FALSE	0.0100065	Pvalb
Mafb	Nxph1	1	cisbp__M0290	3.23	FALSE	0.0209711	Pvalb
Mafb	Ubash3b	1	cisbp__M0290	3.23	FALSE	0.0131924	Pvalb
Mafb	Vax1	1	cisbp__M0290	3.23	FALSE	0.0212718	Pvalb
Mef2c	Camk2a	3	taipale__MEF2B_full_RCTAWAAATAGM	3.26	FALSE	0.012845	Pvalb
Mef2c	Cyfip2	4	taipale__MEF2B_full_RCTAWAAATAGM	3.26	FALSE	0.0124207	Pvalb
Mef2c	Dlgap1	3	taipale__MEF2B_full_RCTAWAAATAGM	3.26	FALSE	0.0127298	Pvalb
Mef2c	Elavl4	4	taipale__MEF2B_full_RCTAWAAATAGM	3.26	FALSE	0.0149221	Pvalb
Mef2c	Fbxw7	3	taipale__MEF2B_full_RCTAWAAATAGM	3.26	FALSE	0.0207213	Pvalb
Mef2c	Gabrb2	4	taipale__MEF2B_full_RCTAWAAATAGM	3.26	FALSE	0.0141518	Pvalb
Mef2c	Kcnq5	4	taipale__MEF2B_full_RCTAWAAATAGM	3.26	FALSE	0.00803499	Pvalb
Mef2c	Mef2a	4	taipale__MEF2B_full_RCTAWAAATAGM	3.26	FALSE	0.0077584	Pvalb
Mef2c	Morf4l2	4	taipale__MEF2B_full_RCTAWAAATAGM	3.26	FALSE	0.011731	Pvalb
Mef2c	Nlgn1	4	taipale__MEF2B_full_RCTAWAAATAGM	3.26	FALSE	0.0129818	Pvalb
Mef2c	Prkcb	3	taipale__MEF2B_full_RCTAWAAATAGM	3.26	FALSE	0.0105978	Pvalb
Mef2c	Syt1	4	taipale__MEF2B_full_RCTAWAAATAGM	3.26	FALSE	0.0192041	Pvalb
Mef2c	Tbpl1	3	cisbp__M5616	3.26	FALSE	0.00714787	Pvalb
Mef2c	Thra	4	taipale__MEF2B_full_RCTAWAAATAGM	3.26	FALSE	0.00984373	Pvalb
Mef2c	Arhgap20	1	transfac_pro__M00407	3.18	FALSE	0.0104963	Pvalb
Mef2c	Camk2b	1	transfac_pro__M00407	3.18	FALSE	0.0106268	Pvalb
Mef2c	Camk2n1	1	transfac_pro__M00407	3.18	FALSE	0.0164589	Pvalb
Mef2c	H2afy	1	transfac_pro__M00407	3.18	FALSE	0.00855181	Pvalb
Mef2c	Itpr1	1	transfac_pro__M00407	3.18	FALSE	0.0143954	Pvalb
Mef2c	Lmo4	1	transfac_pro__M00407	3.18	FALSE	0.00813826	Pvalb
Mef2c	Myo5a	1	transfac_pro__M00407	3.18	FALSE	0.0159091	Pvalb
Mef2c	Nell2	1	transfac_pro__M00407	3.18	FALSE	0.0136343	Pvalb
Mef2c	Nlk	1	transfac_pro__M00407	3.18	FALSE	0.00815072	Pvalb
Mef2c	Nr3c1	1	transfac_pro__M00407	3.18	FALSE	0.00978431	Pvalb
Mef2c	Pak1	1	transfac_pro__M00407	3.18	FALSE	0.0114305	Pvalb
Mef2c	Rapgef5	1	transfac_pro__M00407	3.18	FALSE	0.0103333	Pvalb
Mef2d	Adcy1	5	cisbp__M5617	3.65	TRUE	0.00951959	Pvalb
Mef2d	Hivep2	5	cisbp__M5617	3.65	TRUE	0.0110823	Pvalb
Mef2d	Prkag2	5	cisbp__M5617	3.65	TRUE	0.00871313	Pvalb
Mef2d	Rara	5	cisbp__M5617	3.65	TRUE	0.00571754	Pvalb
Mef2d	Thra	5	cisbp__M5617	3.65	TRUE	0.0146568	Pvalb
Mef2d	Crebzf	1	cisbp__M6341	3.42	FALSE	0.00749885	Pvalb
Mef2d	Zfp672	1	cisbp__M6341	3.42	FALSE	0.0068763	Pvalb
Nfic	Inpp5f	1	cisbp__M6283	3.25	FALSE	0.0104711	Pvalb
Nfic	Mafb	1	cisbp__M6283	3.25	FALSE	0.0112902	Pvalb
Nfic	Rasgrf2	1	cisbp__M6283	3.25	FALSE	0.00791469	Pvalb
Nfix	Adarb2	1	hdpi__NFIX	3.3	TRUE	0.019563	Pvalb
Nfix	Arpp21	7	hdpi__NFIX	3.3	TRUE	0.0291006	Pvalb
Nfix	Cacna1e	4	hdpi__NFIX	3.3	TRUE	0.0111868	Pvalb
Nfix	Cacna2d1	4	hdpi__NFIX	3.3	TRUE	0.0397901	Pvalb
Nfix	Cck	1	hdpi__NFIX	3.3	TRUE	0.0119102	Pvalb
Nfix	Cnr1	6	hdpi__NFIX	3.3	TRUE	0.00903918	Pvalb
Nfix	Cplx2	2	hdpi__NFIX	3.3	TRUE	0.0154242	Pvalb
Nfix	Dab1	7	hdpi__NFIX	3.3	TRUE	0.0126537	Pvalb
Nfix	Diras2	1	hdpi__NFIX	3.3	TRUE	0.0201133	Pvalb
Nfix	Dkk3	7	hdpi__NFIX	3.3	TRUE	0.0129208	Pvalb
Nfix	Dok6	1	hdpi__NFIX	3.3	TRUE	0.00666889	Pvalb
Nfix	Gabra2	7	hdpi__NFIX	3.3	TRUE	0.0119013	Pvalb
Nfix	Gng4	7	hdpi__NFIX	3.3	TRUE	0.0114635	Pvalb
Nfix	Hs3st2	7	hdpi__NFIX	3.3	TRUE	0.0147083	Pvalb
Nfix	Id2	1	hdpi__NFIX	3.3	TRUE	0.0282519	Pvalb
Nfix	Kcnq5	6	hdpi__NFIX	3.3	TRUE	0.0115232	Pvalb
Nfix	Kcnt2	1	hdpi__NFIX	3.3	TRUE	0.0140912	Pvalb
Nfix	Nfib	1	hdpi__NFIX	3.3	TRUE	0.0355268	Pvalb
Nfix	Nr2f1	1	hdpi__NFIX	3.3	TRUE	0.00605749	Pvalb
Nfix	Nxph3	6	hdpi__NFIX	3.3	TRUE	0.0145553	Pvalb
Nfix	Pak7	7	hdpi__NFIX	3.3	TRUE	0.0125001	Pvalb
Nfix	Pcsk2	7	hdpi__NFIX	3.3	TRUE	0.0182246	Pvalb
Nfix	Pde1a	1	hdpi__NFIX	3.3	TRUE	0.0126321	Pvalb
Nfix	Pde4b	1	hdpi__NFIX	3.3	TRUE	0.0169994	Pvalb
Nfix	Pld5	7	hdpi__NFIX	3.3	TRUE	0.00679853	Pvalb
Nfix	Prmt8	3	hdpi__NFIX	3.3	TRUE	0.00883833	Pvalb
Nfix	Rph3a	6	hdpi__NFIX	3.3	TRUE	0.0139305	Pvalb
Nfix	Shisa9	1	hdpi__NFIX	3.3	TRUE	0.0130617	Pvalb
Nfix	Sorcs1	7	hdpi__NFIX	3.3	TRUE	0.0317567	Pvalb
Nfix	Vip	1	hdpi__NFIX	3.3	TRUE	0.0129123	Pvalb
Nfix	Zbtb16	7	hdpi__NFIX	3.3	TRUE	0.00642808	Pvalb
Nfix	Dgkb	6	taipale_cyt_meth__NFIX_NTTGGCNNNNTGCCARN_FL_repr	3.15	TRUE	0.0111632	Pvalb
Nfix	Hpcal1	6	taipale_cyt_meth__NFIX_NTTGGCNNNNTGCCARN_FL_repr	3.15	TRUE	0.0135412	Pvalb
Nfix	Ptk2b	2	taipale_cyt_meth__NFIX_NTTGGCNNNNTGCCARN_FL_repr	3.15	TRUE	0.02383	Pvalb
Nfix	Rims3	6	taipale_cyt_meth__NFIX_NTTGGCNNNNTGCCARN_FL_repr	3.15	TRUE	0.0116211	Pvalb
Nfix	Sh3gl3	2	taipale_cyt_meth__NFIX_NTTGGCNNNNTGCCARN_FL_repr	3.15	TRUE	0.00920526	Pvalb
Nfix	Stx1a	1	taipale_cyt_meth__NFIX_NTTGGCNNNNTGCCARN_FL_repr	3.15	TRUE	0.0165035	Pvalb
Nr1d1	Abr	1	hocomoco__RORA_HUMAN.H11MO.0.C	3.39	FALSE	0.015379	Pvalb
Nr1d1	Camk2a	1	hocomoco__RORA_HUMAN.H11MO.0.C	3.39	FALSE	0.0142419	Pvalb
Nr1d1	Dbp	1	hocomoco__RORA_HUMAN.H11MO.0.C	3.39	FALSE	0.0157447	Pvalb
Zscan26	Cux2	1	c2h2_zfs__M0373	3.74	TRUE	0.00907783	Pvalb
Zscan26	Efna5	1	c2h2_zfs__M0373	3.74	TRUE	0.00712079	Pvalb
Zscan26	Iqsec1	1	c2h2_zfs__M0373	3.74	TRUE	0.0147266	Pvalb
Zscan26	Lingo2	1	c2h2_zfs__M0373	3.74	TRUE	0.00583769	Pvalb
Zscan26	Morf4l2	1	c2h2_zfs__M0373	3.74	TRUE	0.0101468	Pvalb
Zscan26	Nrxn3	1	c2h2_zfs__M0373	3.74	TRUE	0.0187523	Pvalb
Zscan26	Ppp1r10	1	c2h2_zfs__M0373	3.74	TRUE	0.00924733	Pvalb
Zscan26	Ptprr	1	c2h2_zfs__M0373	3.74	TRUE	0.00654228	Pvalb
Zscan26	Tcf4	1	c2h2_zfs__M0373	3.74	TRUE	0.0127266	Pvalb
Arnt2	Chrm3	1	swissregulon__hs__AHR_ARNT_ARNT2.p2	3.17	TRUE	0.0248635	Lamp5
Arnt2	Cntn4	1	swissregulon__hs__AHR_ARNT_ARNT2.p2	3.17	TRUE	0.0109568	Lamp5
Arnt2	Gabrg2	1	swissregulon__hs__AHR_ARNT_ARNT2.p2	3.17	TRUE	0.0109229	Lamp5
Arnt2	Grin2a	1	swissregulon__hs__AHR_ARNT_ARNT2.p2	3.17	TRUE	0.0124564	Lamp5
Arnt2	Zbtb7a	1	swissregulon__hs__AHR_ARNT_ARNT2.p2	3.17	TRUE	0.00880101	Lamp5
Atf4	Eif1	3	hocomoco__CEBPG_MOUSE.H11MO.0.B	3.25	FALSE	0.0185861	Lamp5
Atf4	Foxp4	2	hocomoco__CEBPG_MOUSE.H11MO.0.B	3.25	FALSE	0.0112747	Lamp5
Atf4	Gpc1	3	hocomoco__CEBPG_MOUSE.H11MO.0.B	3.25	FALSE	0.0125687	Lamp5
Atf4	Kit	2	hocomoco__CEBPG_MOUSE.H11MO.0.B	3.25	FALSE	0.0108033	Lamp5
Atf4	Nfil3	2	hocomoco__CEBPG_MOUSE.H11MO.0.B	3.25	FALSE	0.00900632	Lamp5
Atf4	Plagl2	3	hocomoco__CEBPG_MOUSE.H11MO.0.B	3.25	FALSE	0.0107346	Lamp5
Atf4	Sez6	2	hocomoco__CEBPG_MOUSE.H11MO.0.B	3.25	FALSE	0.0140449	Lamp5
Atf6	Fhl2	1	transfac_pro__M00401	3.76	FALSE	0.0110047	Lamp5
Atf6	Kcnh7	1	transfac_pro__M00401	3.76	FALSE	0.0114944	Lamp5
Atf6	Ppfia2	1	transfac_pro__M00401	3.76	FALSE	0.0104052	Lamp5
Atf6	Syt7	1	transfac_pro__M00401	3.76	FALSE	0.0110524	Lamp5
Bach1	Fli1	1	dbcorrdb__MAFK__ENCSR000EEB_1__m3	3.7	FALSE	0.0138239	Lamp5
Bach1	Grhl3	1	dbcorrdb__MAFK__ENCSR000EEB_1__m3	3.7	FALSE	0.0144673	Lamp5
Bach1	Tac1	1	dbcorrdb__MAFK__ENCSR000EEB_1__m3	3.7	FALSE	0.0205945	Lamp5
Bhlhe40	Epha4	1	transfac_pro__M07636	3.26	FALSE	0.00807211	Lamp5
Bhlhe40	Lhx2	1	transfac_pro__M07636	3.26	FALSE	0.00959767	Lamp5
Bhlhe40	Plcb4	1	transfac_pro__M07636	3.26	FALSE	0.00817504	Lamp5
Bhlhe40	Pld5	1	transfac_pro__M07636	3.26	FALSE	0.00997133	Lamp5
Bhlhe40	Pparg	1	transfac_pro__M07636	3.26	FALSE	0.0172692	Lamp5
Bhlhe40	Rorb	1	transfac_pro__M07636	3.26	FALSE	0.0122508	Lamp5
Bhlhe41	Aff4	2	dbcorrdb__BHLHE40__ENCSR000DYJ_1__m1	3.67	FALSE	0.0156799	Lamp5
Bhlhe41	Cnot4	2	dbcorrdb__BHLHE40__ENCSR000DYJ_1__m1	3.67	FALSE	0.00815924	Lamp5
Bhlhe41	Cpeb1	2	dbcorrdb__BHLHE40__ENCSR000DYJ_1__m1	3.67	FALSE	0.0129017	Lamp5
Bhlhe41	Cux2	2	dbcorrdb__BHLHE40__ENCSR000DYJ_1__m1	3.67	FALSE	0.00863912	Lamp5
Bhlhe41	Grm5	1	dbcorrdb__BHLHE40__ENCSR000DYJ_1__m1	3.67	FALSE	0.0152182	Lamp5
Bhlhe41	Mga	2	dbcorrdb__BHLHE40__ENCSR000DYJ_1__m1	3.67	FALSE	0.00980003	Lamp5
Bhlhe41	Nin	1	dbcorrdb__BHLHE40__ENCSR000DYJ_1__m1	3.67	FALSE	0.0140141	Lamp5
Bhlhe41	Pcdh7	1	dbcorrdb__BHLHE40__ENCSR000DYJ_1__m1	3.67	FALSE	0.00995578	Lamp5
Bhlhe41	Phf20l1	2	dbcorrdb__BHLHE40__ENCSR000DYJ_1__m1	3.67	FALSE	0.0187659	Lamp5
Bhlhe41	Ptprs	2	dbcorrdb__BHLHE40__ENCSR000DYJ_1__m1	3.67	FALSE	0.0231344	Lamp5
Bhlhe41	Zc3h11a	1	dbcorrdb__BHLHE40__ENCSR000DYJ_1__m1	3.67	FALSE	0.0161169	Lamp5
Dlx1	Btbd11	7	transfac_pro__M01439	3.28	TRUE	0.0171889	Lamp5
Dlx1	Celf6	6	transfac_pro__M01439	3.28	TRUE	0.0139895	Lamp5
Dlx1	Dlx2	11	transfac_pro__M01439	3.28	TRUE	0.0295119	Lamp5
Dlx1	Erbb4	7	transfac_pro__M01439	3.28	TRUE	0.011511	Lamp5
Dlx1	Fhl1	9	transfac_pro__M01439	3.28	TRUE	0.0091813	Lamp5
Dlx1	Gad1	13	transfac_pro__M01439	3.28	TRUE	0.0369603	Lamp5
Dlx1	Gad2	11	transfac_pro__M01439	3.28	TRUE	0.0268766	Lamp5
Dlx1	Galnt14	1	transfac_pro__M01439	3.28	TRUE	0.00971471	Lamp5
Dlx1	Grik1	1	transfac_pro__M01439	3.28	TRUE	0.0119509	Lamp5
Dlx1	Kcnip1	7	transfac_pro__M01439	3.28	TRUE	0.021975	Lamp5
Dlx1	Maf	2	transfac_pro__M01439	3.28	TRUE	0.0235255	Lamp5
Dlx1	Mycn	2	transfac_pro__M01439	3.28	TRUE	0.00860223	Lamp5
Dlx1	Npas1	13	transfac_pro__M01439	3.28	TRUE	0.0168082	Lamp5
Dlx1	Rbms3	6	transfac_pro__M01439	3.28	TRUE	0.0125998	Lamp5
Dlx1	Rgs12	8	transfac_pro__M01439	3.28	TRUE	0.0102677	Lamp5
Dlx1	Slc6a1	10	transfac_pro__M01439	3.28	TRUE	0.0245931	Lamp5
Dlx1	Sp8	12	transfac_pro__M01439	3.28	TRUE	0.0164109	Lamp5
Dlx1	Synpr	3	transfac_pro__M01439	3.28	TRUE	0.00773078	Lamp5
Dlx1	Tfdp2	6	transfac_pro__M01439	3.28	TRUE	0.0151253	Lamp5
Dlx1	Tiam1	2	transfac_pro__M01439	3.28	TRUE	0.0136637	Lamp5
Dlx1	Zdhhc5	6	transfac_pro__M01439	3.28	TRUE	0.0156605	Lamp5
Dlx1	Zfp536	12	transfac_pro__M01439	3.28	TRUE	0.024155	Lamp5
Egr1	Atf3	1	predrem__nrMotif2348	4.23	FALSE	0.00719192	Lamp5
Egr1	Cabp1	2	predrem__nrMotif2348	4.23	FALSE	0.0157213	Lamp5
Egr1	Camkk2	1	predrem__nrMotif2348	4.23	FALSE	0.0183621	Lamp5
Egr1	Camta1	1	predrem__nrMotif2348	4.23	FALSE	0.0125107	Lamp5
Egr1	Chsy3	2	predrem__nrMotif2348	4.23	FALSE	0.00931841	Lamp5
Egr1	Cnksr2	2	predrem__nrMotif2348	4.23	FALSE	0.0134455	Lamp5
Egr1	Egr3	2	predrem__nrMotif2348	4.23	FALSE	0.0116667	Lamp5
Egr1	Egr4	2	predrem__nrMotif2348	4.23	FALSE	0.0225745	Lamp5
Egr1	Fam168a	2	predrem__nrMotif2348	4.23	FALSE	0.0123961	Lamp5
Egr1	Gucy1a2	2	predrem__nrMotif2348	4.23	FALSE	0.0146455	Lamp5
Egr1	Id2	2	predrem__nrMotif2348	4.23	FALSE	0.0188089	Lamp5
Egr1	Junb	2	predrem__nrMotif2348	4.23	FALSE	0.0167535	Lamp5
Egr1	Kcnma1	2	predrem__nrMotif2348	4.23	FALSE	0.0128349	Lamp5
Egr1	Myrip	2	predrem__nrMotif2348	4.23	FALSE	0.0129223	Lamp5
Egr1	Ndfip1	2	predrem__nrMotif2348	4.23	FALSE	0.0144394	Lamp5
Egr1	Npas4	2	predrem__nrMotif2348	4.23	FALSE	0.0131506	Lamp5
Egr1	Nrcam	2	predrem__nrMotif2348	4.23	FALSE	0.0102575	Lamp5
Egr1	Stxbp5l	2	predrem__nrMotif2348	4.23	FALSE	0.00823669	Lamp5
Egr1	Tlk1	2	predrem__nrMotif2348	4.23	FALSE	0.0107413	Lamp5
Egr1	Tmem30a	2	predrem__nrMotif2348	4.23	FALSE	0.0139256	Lamp5
Egr1	Tob2	2	predrem__nrMotif2348	4.23	FALSE	0.015632	Lamp5
Egr1	Tsc22d1	2	predrem__nrMotif2348	4.23	FALSE	0.0185103	Lamp5
Egr1	Ywhab	2	predrem__nrMotif2348	4.23	FALSE	0.0156836	Lamp5
Egr1	Zfand5	2	predrem__nrMotif2348	4.23	FALSE	0.0096603	Lamp5
Egr1	Apbb1	1	transfac_pro__M09084	4.16	FALSE	0.0132978	Lamp5
Egr1	Camk2n1	1	transfac_pro__M09084	4.16	FALSE	0.0104947	Lamp5
Egr1	Elk4	1	transfac_pro__M09084	4.16	FALSE	0.0126468	Lamp5
Egr1	Gdi1	1	transfac_pro__M09084	4.16	FALSE	0.0167323	Lamp5
Egr2	Foxo3	2	dbcorrdb__SREBF1__ENCSR000EZP_1__m1	3.17	FALSE	0.0157608	Lamp5
Egr2	Gria3	2	dbcorrdb__SREBF1__ENCSR000EZP_1__m1	3.17	FALSE	0.0104787	Lamp5
Egr2	Kctd1	2	dbcorrdb__SREBF1__ENCSR000EZP_1__m1	3.17	FALSE	0.013878	Lamp5
Egr2	Npas4	2	dbcorrdb__SREBF1__ENCSR000EZP_1__m1	3.17	FALSE	0.0134225	Lamp5
Egr2	Mex3c	1	dbcorrdb__RBBP5__ENCSR000AQC_1__m5	3.01	FALSE	0.0105493	Lamp5
Egr2	Serpine2	1	dbcorrdb__RBBP5__ENCSR000AQC_1__m5	3.01	FALSE	0.00606807	Lamp5
Egr3	Grin2a	19	cisbp__M4504	4.65	FALSE	0.010169	Lamp5
Egr3	Adcy2	6	cisbp__M6198	4.16	FALSE	0.0169087	Lamp5
Egr3	Arhgap32	6	taipale_cyt_meth__EGR1_NMCGCCCACGCMN_eDBD	3.82	FALSE	0.0204106	Lamp5
Egr3	Celf5	3	taipale_cyt_meth__EGR1_NMCGCCCACGCMN_eDBD	3.82	FALSE	0.0130396	Lamp5
Egr3	Lrfn2	11	taipale_cyt_meth__EGR1_NMCGCCCACGCMN_eDBD	3.82	FALSE	0.0167996	Lamp5
Egr3	Pcdh15	2	taipale_cyt_meth__EGR1_NMCGCCCACGCMN_eDBD	3.82	FALSE	0.0106378	Lamp5
Egr3	Ppp1r10	7	taipale_cyt_meth__EGR1_NMCGCCCACGCMN_eDBD	3.82	FALSE	0.0137004	Lamp5
Egr3	Vgll4	6	taipale_cyt_meth__EGR1_NMCGCCCACGCMN_eDBD	3.82	FALSE	0.013389	Lamp5
Egr3	Gtf2b	5	taipale_cyt_meth__EGR2_NMCGCCCACGCAN_FL	3.74	FALSE	0.00871624	Lamp5
Egr3	Cacna2d1	11	transfac_pro__M05333	3.22	TRUE	0.0158577	Lamp5
Egr3	Cntn4	21	transfac_pro__M05333	3.22	TRUE	0.00856538	Lamp5
Egr3	Cpne5	11	transfac_pro__M05333	3.22	TRUE	0.0122114	Lamp5
Egr3	Itgb8	21	transfac_pro__M05333	3.22	TRUE	0.0155752	Lamp5
Egr3	Klf16	15	transfac_pro__M05333	3.22	TRUE	0.0131786	Lamp5
Egr3	Lmo4	21	transfac_pro__M05333	3.22	TRUE	0.0116478	Lamp5
Egr3	Npas2	19	transfac_pro__M05333	3.22	TRUE	0.00770471	Lamp5
Egr3	Pak7	4	transfac_pro__M05333	3.22	TRUE	0.0222927	Lamp5
Egr3	Tbr1	16	transfac_pro__M05333	3.22	TRUE	0.0209359	Lamp5
Fos	Ddit3	3	taipale_cyt_meth__JUN_NATGACKCATN_FL	4.14	FALSE	0.00977675	Lamp5
Fos	Mef2c	2	taipale_cyt_meth__JUN_NATGACKCATN_FL	4.14	FALSE	0.015152	Lamp5
Fos	Pak3	5	transfac_pro__M01219	3.9	FALSE	0.00777349	Lamp5
Fos	Tob2	9	transfac_pro__M01219	3.9	FALSE	0.0154186	Lamp5
Fos	Hmg20b	1	dbcorrdb__EP300__ENCSR000ECV_1__m1	3.36	FALSE	0.00966642	Lamp5
Fos	Mbd1	1	dbcorrdb__EP300__ENCSR000ECV_1__m1	3.36	FALSE	0.011252	Lamp5
Fos	Mdh1	1	dbcorrdb__EP300__ENCSR000ECV_1__m1	3.36	FALSE	0.0183935	Lamp5
Fos	Cacnb4	2	transfac_public__M00174	3.26	TRUE	0.011471	Lamp5
Fos	Egr1	1	transfac_pro__M02810	3.26	FALSE	0.0114949	Lamp5
Fos	Ets2	13	transfac_public__M00174	3.26	TRUE	0.0157468	Lamp5
Fos	Fosb	15	transfac_public__M00174	3.26	TRUE	0.0142901	Lamp5
Fos	Jun	3	transfac_pro__M02810	3.26	FALSE	0.0135833	Lamp5
Fos	Junb	20	transfac_public__M00174	3.26	TRUE	0.0198319	Lamp5
Fos	Klf4	9	transfac_public__M00174	3.26	TRUE	0.00860103	Lamp5
Fos	Rxrb	1	transfac_pro__M02810	3.26	FALSE	0.0121766	Lamp5
Fos	Taok3	15	transfac_public__M00174	3.26	TRUE	0.0167241	Lamp5
Fos	Klf6	12	dbcorrdb__FOS__ENCSR000DOO_1__m1	3.19	TRUE	0.00990195	Lamp5
Fos	Ndrg4	3	dbcorrdb__FOS__ENCSR000EVU_1__m1	3.1	TRUE	0.0132225	Lamp5
Fos	Pik3r1	8	dbcorrdb__FOS__ENCSR000EVU_1__m1	3.1	TRUE	0.0105269	Lamp5
Fos	Sod1	5	dbcorrdb__FOS__ENCSR000EVU_1__m1	3.1	TRUE	0.0104987	Lamp5
Fos	Tsc22d1	11	dbcorrdb__FOS__ENCSR000EVU_1__m1	3.1	TRUE	0.0115991	Lamp5
Fosb	Camk2n1	1	cisbp__M0287	3.01	FALSE	0.00885034	Lamp5
Fosb	Cdk5r1	1	cisbp__M0287	3.01	FALSE	0.0107507	Lamp5
Fosb	Celf2	1	cisbp__M0287	3.01	FALSE	0.0112755	Lamp5
Fosb	Ckb	1	cisbp__M0287	3.01	FALSE	0.0140775	Lamp5
Fosb	Clvs1	1	cisbp__M0287	3.01	FALSE	0.0155518	Lamp5
Fosb	Col19a1	1	cisbp__M0287	3.01	FALSE	0.0136084	Lamp5
Fosb	Flrt2	1	cisbp__M0287	3.01	FALSE	0.0154903	Lamp5
Fosb	Fos	1	cisbp__M0287	3.01	FALSE	0.0132389	Lamp5
Fosb	Jun	1	cisbp__M0287	3.01	FALSE	0.011003	Lamp5
Fosb	Kcnma1	1	cisbp__M0287	3.01	FALSE	0.0107199	Lamp5
Fosb	Kif3a	1	cisbp__M0287	3.01	FALSE	0.0122135	Lamp5
Fosb	Nr4a1	1	cisbp__M0287	3.01	FALSE	0.017581	Lamp5
Fosb	Nr4a3	1	cisbp__M0287	3.01	FALSE	0.00846394	Lamp5
Fosb	Osbpl6	1	cisbp__M0287	3.01	FALSE	0.0180029	Lamp5
Fosb	Rbm3	1	cisbp__M0287	3.01	FALSE	0.0287019	Lamp5
Fosb	Rora	1	cisbp__M0287	3.01	FALSE	0.0104018	Lamp5
Fosb	Slc12a5	1	cisbp__M0287	3.01	FALSE	0.0126985	Lamp5
Fosb	Syn1	1	cisbp__M0287	3.01	FALSE	0.018725	Lamp5
Fosb	Syngr1	1	cisbp__M0287	3.01	FALSE	0.0148542	Lamp5
Fosb	Taok3	1	cisbp__M0287	3.01	FALSE	0.0133157	Lamp5
Fosb	Thrb	1	cisbp__M0287	3.01	FALSE	0.0135267	Lamp5
Fosb	Tiam1	1	cisbp__M0287	3.01	FALSE	0.0101953	Lamp5
Fosb	Tmem30a	1	cisbp__M0287	3.01	FALSE	0.016295	Lamp5
Fosb	Zbtb38	1	cisbp__M0287	3.01	FALSE	0.011901	Lamp5
Fosb	Zbtb4	1	cisbp__M0287	3.01	FALSE	0.00803257	Lamp5
Foxn3	Atoh8	1	cisbp__M0742	4.83	FALSE	0.0239294	Lamp5
Foxn3	Cnot6	1	cisbp__M0742	4.83	FALSE	0.0136481	Lamp5
Foxn3	Gria1	1	cisbp__M0742	4.83	FALSE	0.0168224	Lamp5
Foxn3	Mtus1	1	cisbp__M0742	4.83	FALSE	0.0108802	Lamp5
Foxn3	Nfatc2	1	cisbp__M0742	4.83	FALSE	0.0150151	Lamp5
Hdac3	Trerf1	1	cisbp__M2493	3.31	FALSE	0.0154688	Lamp5
Hdac3	Pitpnc1	2	transfac_public__M00014	3.27	TRUE	0.00766158	Lamp5
Hdac3	Sema6d	2	transfac_public__M00014	3.27	TRUE	0.00812079	Lamp5
Hdac3	Zfp62	2	transfac_public__M00014	3.27	TRUE	0.0156882	Lamp5
Hsf1	Cnot6	2	transfac_public__M00167	5.1	TRUE	0.0110403	Lamp5
Hsf1	Efr3b	2	transfac_public__M00167	5.1	TRUE	0.0119867	Lamp5
Hsf1	Fat1	2	transfac_public__M00167	5.1	TRUE	0.0165062	Lamp5
Hsf1	Hivep1	4	transfac_public__M00167	5.1	TRUE	0.0137774	Lamp5
Hsf1	Pex5l	4	transfac_public__M00167	5.1	TRUE	0.00751818	Lamp5
Hsf1	Plcb1	2	transfac_public__M00167	5.1	TRUE	0.0167116	Lamp5
Hsf1	Ryr2	2	transfac_public__M00167	5.1	TRUE	0.0109893	Lamp5
Hsf1	Zfp672	2	transfac_public__M00167	5.1	TRUE	0.0117518	Lamp5
Hsf1	Celf5	2	cisbp__M5039	3.61	TRUE	0.0132476	Lamp5
Lhx6	Dlx6	1	hocomoco__GBX2_HUMAN.H11MO.0.D	3.44	FALSE	0.00938385	Lamp5
Lhx6	Mgat4c	1	hocomoco__GBX2_HUMAN.H11MO.0.D	3.44	FALSE	0.0154229	Lamp5
Lhx6	Nxph1	1	hocomoco__GBX2_HUMAN.H11MO.0.D	3.44	FALSE	0.0234258	Lamp5
Lhx6	Pitpnc1	1	hocomoco__GBX2_HUMAN.H11MO.0.D	3.44	FALSE	0.00731266	Lamp5
Lhx6	Plcxd3	1	hocomoco__GBX2_HUMAN.H11MO.0.D	3.44	FALSE	0.0124046	Lamp5
Lhx6	Satb1	1	hocomoco__GBX2_HUMAN.H11MO.0.D	3.44	FALSE	0.0138779	Lamp5
Lhx6	Sp9	1	hocomoco__GBX2_HUMAN.H11MO.0.D	3.44	FALSE	0.011761	Lamp5
Mef2a	Abr	5	cisbp__M3551	4.08	TRUE	0.0153389	Lamp5
Mef2a	Bbx	5	cisbp__M3551	4.08	TRUE	0.00849215	Lamp5
Mef2a	Bcl6	4	cisbp__M3551	4.08	TRUE	0.0105042	Lamp5
Mef2a	Mllt3	4	cisbp__M3551	4.08	TRUE	0.0121552	Lamp5
Mef2a	Morf4l2	5	cisbp__M3551	4.08	TRUE	0.0114566	Lamp5
Mef2a	Rgs7bp	2	cisbp__M3551	4.08	TRUE	0.0192377	Lamp5
Mef2a	Ssx2ip	4	cisbp__M3551	4.08	TRUE	0.00981241	Lamp5
Mef2a	Stox2	4	cisbp__M3551	4.08	TRUE	0.0106678	Lamp5
Mef2a	Tob2	5	cisbp__M3551	4.08	TRUE	0.00918095	Lamp5
Mef2a	Tsc22d1	5	cisbp__M3551	4.08	TRUE	0.0113661	Lamp5
Mef2a	Camk2n1	1	transfac_pro__M00407	3.57	TRUE	0.0174504	Lamp5
Mef2a	Myh10	2	cisbp__M3552	3.19	TRUE	0.0171769	Lamp5
Mef2c	Egr1	21	transfac_pro__M00941	4.58	TRUE	0.0109614	Lamp5
Mef2c	Foxo3	21	transfac_pro__M00941	4.58	TRUE	0.0130856	Lamp5
Mef2c	Gtf2a1	23	transfac_pro__M00941	4.58	TRUE	0.00952011	Lamp5
Mef2c	Hivep2	21	transfac_pro__M00941	4.58	TRUE	0.0119276	Lamp5
Mef2c	Npas4	32	transfac_pro__M00941	4.58	TRUE	0.0136067	Lamp5
Mef2c	Prmt8	26	transfac_pro__M00941	4.58	TRUE	0.0118731	Lamp5
Mef2c	Rims3	7	transfac_pro__M00941	4.58	TRUE	0.00784788	Lamp5
Mef2c	Sox5	6	transfac_pro__M00941	4.58	TRUE	0.0149591	Lamp5
Mef2c	Pdzrn3	5	homer__CCATATATGGNA_CArG	4.15	FALSE	0.0128741	Lamp5
Mef2c	Asap1	14	homer__DCYAAAAATAGM_Mef2c	4	TRUE	0.0115	Lamp5
Mef2c	Camta1	21	homer__DCYAAAAATAGM_Mef2c	4	TRUE	0.0149851	Lamp5
Mef2c	Fbxw7	18	homer__DCYAAAAATAGM_Mef2c	4	TRUE	0.0130147	Lamp5
Mef2c	Klhdc3	12	homer__DCYAAAAATAGM_Mef2c	4	TRUE	0.00891314	Lamp5
Mef2c	Pacsin1	20	homer__DCYAAAAATAGM_Mef2c	4	TRUE	0.026242	Lamp5
Mef2c	Actg1	13	dbcorrdb__MEF2C__ENCSR000BNG_1__m1	3.88	TRUE	0.020569	Lamp5
Mef2c	Morf4l1	8	dbcorrdb__MEF2C__ENCSR000BNG_1__m1	3.88	TRUE	0.0146446	Lamp5
Mef2c	Atp1a1	8	transfac_pro__M01809	3.83	FALSE	0.00907563	Lamp5
Mef2c	Atp2b1	5	transfac_pro__M01809	3.83	FALSE	0.012943	Lamp5
Mef2c	Gria4	4	cisbp__M5587	3.51	FALSE	0.00891698	Lamp5
Mef2c	Itpk1	3	cisbp__M1836	3.09	FALSE	0.00918101	Lamp5
Mef2c	Arid5b	6	taipale_cyt_meth__MEF2C_CCWWATWWRG_FL_meth_repr	3.05	TRUE	0.0094393	Lamp5
Mef2c	Fam168a	6	taipale_cyt_meth__MEF2C_CCWWATWWRG_FL_meth_repr	3.05	TRUE	0.0184961	Lamp5
Mef2c	G3bp2	10	taipale_cyt_meth__MEF2C_CCWWATWWRG_FL_meth_repr	3.05	TRUE	0.0152728	Lamp5
Mef2c	Osbpl1a	2	taipale_cyt_meth__MEF2C_CCWWATWWRG_FL_meth_repr	3.05	TRUE	0.0144298	Lamp5
Mef2c	Pknox2	12	taipale_cyt_meth__MEF2C_CCWWATWWRG_FL_meth_repr	3.05	TRUE	0.0135161	Lamp5
Mef2c	Ptpn4	5	taipale_cyt_meth__MEF2C_CCWWATWWRG_FL_meth_repr	3.05	TRUE	0.0110443	Lamp5
Mef2c	Sparcl1	11	taipale_cyt_meth__MEF2C_CCWWATWWRG_FL_meth_repr	3.05	TRUE	0.0113081	Lamp5
Mef2c	Strbp	4	taipale_cyt_meth__MEF2C_CCWWATWWRG_FL_meth_repr	3.05	TRUE	0.00951726	Lamp5
Mef2c	Cacnb4	1	jaspar__MA0584.1	3.01	FALSE	0.0115844	Lamp5
Nr3c1	Egr4	1	transfac_pro__M00793	3.57	FALSE	0.0104689	Lamp5
Nr3c1	Npas2	1	transfac_pro__M00793	3.57	FALSE	0.0139593	Lamp5
Nr3c1	Nudt4	1	transfac_pro__M00793	3.57	FALSE	0.0114299	Lamp5
Smarca4	Ccni	3	cisbp__M6539	3.9	FALSE	0.0128924	Lamp5
Smarca4	Erf	4	cisbp__M6539	3.9	FALSE	0.00913461	Lamp5
Smarca4	Gabra1	3	cisbp__M6539	3.9	FALSE	0.0153846	Lamp5
Smarca4	Kif5c	2	cisbp__M6539	3.9	FALSE	0.0115975	Lamp5
Smarca4	Ncor2	4	cisbp__M6539	3.9	FALSE	0.0156515	Lamp5
Smarca4	Nol4	2	cisbp__M6539	3.9	FALSE	0.0240883	Lamp5
Smarca4	R3hdm2	4	cisbp__M6539	3.9	FALSE	0.0200916	Lamp5
Smarca4	Rhobtb2	4	cisbp__M6539	3.9	FALSE	0.0094964	Lamp5
Smarca4	Tbx3	5	cisbp__M6539	3.9	FALSE	0.0345371	Lamp5
Smarca4	Zfhx2	4	cisbp__M6539	3.9	FALSE	0.0145324	Lamp5
Smarca4	Arid3b	4	dbcorrdb__EGR1__ENCSR000BJA_1__m1	3.7	FALSE	0.0151522	Lamp5
Smarca4	Dcaf6	3	dbcorrdb__EGR1__ENCSR000BJA_1__m1	3.7	FALSE	0.00961937	Lamp5
Smarca4	Elmod1	3	dbcorrdb__EGR1__ENCSR000BJA_1__m1	3.7	FALSE	0.0121281	Lamp5
Smarca4	Gabarapl2	3	dbcorrdb__EGR1__ENCSR000BJA_1__m1	3.7	FALSE	0.0118253	Lamp5
Smarca4	Homer1	2	dbcorrdb__EGR1__ENCSR000BJA_1__m1	3.7	FALSE	0.01764	Lamp5
Smarca4	Itsn1	3	dbcorrdb__EGR1__ENCSR000BJA_1__m1	3.7	FALSE	0.0247918	Lamp5
Smarca4	Plxna2	3	dbcorrdb__EGR1__ENCSR000BJA_1__m1	3.7	FALSE	0.0143341	Lamp5
Smarca4	Anks1b	2	dbcorrdb__MAZ__ENCSR000EFF_1__m1	3.27	FALSE	0.0144149	Lamp5
Smarca4	Foxj2	2	dbcorrdb__MAZ__ENCSR000EFF_1__m1	3.27	FALSE	0.0111417	Lamp5
Smarca4	Gls	1	dbcorrdb__MAZ__ENCSR000EFF_1__m1	3.27	FALSE	0.0142218	Lamp5
Smarca4	Mecp2	1	dbcorrdb__MAZ__ENCSR000EFF_1__m1	3.27	FALSE	0.00861508	Lamp5
Smarca4	Nrg3	1	dbcorrdb__MAZ__ENCSR000EFF_1__m1	3.27	FALSE	0.0115276	Lamp5
Smarca4	Phactr1	2	dbcorrdb__MAZ__ENCSR000EFF_1__m1	3.27	FALSE	0.00912487	Lamp5
Smarca4	Slc6a17	1	dbcorrdb__MAZ__ENCSR000EFF_1__m1	3.27	FALSE	0.0158688	Lamp5
Smarca4	Synj1	1	cisbp__M4504	3.27	FALSE	0.0123012	Lamp5
Smarca4	Zcchc14	1	dbcorrdb__MAZ__ENCSR000EFF_1__m1	3.27	FALSE	0.0103127	Lamp5
Sox5	Adamts17	22	taipale__Sox11_DBD_AACAATTGCAGTGTT	5.55	FALSE	0.0151402	Lamp5
Sox5	Ahctf1	12	taipale__Sox11_DBD_AACAATTGCAGTGTT	5.55	FALSE	0.00887423	Lamp5
Sox5	Arid5b	20	taipale__Sox11_DBD_AACAATTGCAGTGTT	5.55	FALSE	0.0148746	Lamp5
Sox5	Elf1	10	taipale__Sox11_DBD_AACAATTGCAGTGTT	5.55	FALSE	0.0133928	Lamp5
Sox5	Fbxw7	19	taipale__Sox11_DBD_AACAATTGCAGTGTT	5.55	FALSE	0.015044	Lamp5
Sox5	Ipcef1	20	taipale__Sox11_DBD_AACAATTGCAGTGTT	5.55	FALSE	0.0183645	Lamp5
Sox5	Runx2	6	taipale__Sox11_DBD_AACAATTGCAGTGTT	5.55	FALSE	0.0159069	Lamp5
Sox5	Ptprd	10	taipale__Sox17_DBD_AACAATNNCATTGTT_repr	5.33	FALSE	0.0176878	Lamp5
Sox5	Kcnh7	7	cisbp__M6087	4.9	FALSE	0.0115971	Lamp5
Sox5	Kcnj6	3	cisbp__M6087	4.9	FALSE	0.00986389	Lamp5
Sox5	Vgll4	5	cisbp__M6091	4.53	FALSE	0.0130192	Lamp5
Sox6	Ank1	1	dbcorrdb__POU5F1__ENCSR000BMU_1__m1	3.01	FALSE	0.0193704	Lamp5
Sox6	Ano5	1	dbcorrdb__POU5F1__ENCSR000BMU_1__m1	3.01	FALSE	0.0115478	Lamp5
Sox6	Calb1	1	dbcorrdb__POU5F1__ENCSR000BMU_1__m1	3.01	FALSE	0.0109174	Lamp5
Sox6	Col11a1	1	dbcorrdb__POU5F1__ENCSR000BMU_1__m1	3.01	FALSE	0.0169215	Lamp5
Sox6	Il1rapl2	1	dbcorrdb__POU5F1__ENCSR000BMU_1__m1	3.01	FALSE	0.0165853	Lamp5
Sox6	Mafb	1	dbcorrdb__POU5F1__ENCSR000BMU_1__m1	3.01	FALSE	0.0118917	Lamp5
Sox6	Nipal2	1	dbcorrdb__POU5F1__ENCSR000BMU_1__m1	3.01	FALSE	0.0096419	Lamp5
Sox6	Nxph1	1	dbcorrdb__POU5F1__ENCSR000BMU_1__m1	3.01	FALSE	0.0425852	Lamp5
Sox6	Plcxd3	1	dbcorrdb__POU5F1__ENCSR000BMU_1__m1	3.01	FALSE	0.0113328	Lamp5
Sox6	Ptprm	1	dbcorrdb__POU5F1__ENCSR000BMU_1__m1	3.01	FALSE	0.0174261	Lamp5
Sox6	Rab3b	1	dbcorrdb__POU5F1__ENCSR000BMU_1__m1	3.01	FALSE	0.0207172	Lamp5
Sox6	Rerg	1	dbcorrdb__POU5F1__ENCSR000BMU_1__m1	3.01	FALSE	0.0138033	Lamp5
Sox6	Satb1	1	dbcorrdb__POU5F1__ENCSR000BMU_1__m1	3.01	FALSE	0.0182398	Lamp5
Sox6	Sema6d	1	dbcorrdb__POU5F1__ENCSR000BMU_1__m1	3.01	FALSE	0.0104357	Lamp5
Sox6	St8sia1	1	dbcorrdb__POU5F1__ENCSR000BMU_1__m1	3.01	FALSE	0.0445938	Lamp5
Sox6	Tac1	1	dbcorrdb__POU5F1__ENCSR000BMU_1__m1	3.01	FALSE	0.0123461	Lamp5
Sp8	Gata3	1	cisbp__M0392	3.09	FALSE	0.0188234	Lamp5
Sp8	Nfib	1	cisbp__M0392	3.09	FALSE	0.0142469	Lamp5
Sp8	Npas3	1	cisbp__M0392	3.09	FALSE	0.0177781	Lamp5
Sp8	Nr3c2	1	cisbp__M0392	3.09	FALSE	0.0135566	Lamp5
Sp8	Pax6	1	cisbp__M0392	3.09	FALSE	0.0193975	Lamp5
Sp8	Sall1	1	cisbp__M0392	3.09	FALSE	0.0116557	Lamp5
Sp8	Sorcs3	1	cisbp__M0392	3.09	FALSE	0.00927792	Lamp5
Tcf4	Ankrd55	8	taipale_cyt_meth__ATOH1_ANCATATGNY_eDBD_meth	4.11	FALSE	0.0164185	Lamp5
Tcf4	Atp2b2	15	taipale_cyt_meth__ATOH1_ANCATATGNY_eDBD_meth	4.11	FALSE	0.0312593	Lamp5
Tcf4	Clstn2	9	taipale_cyt_meth__ATOH1_ANCATATGNY_eDBD_meth	4.11	FALSE	0.00656893	Lamp5
Tcf4	Dlgap1	20	taipale_cyt_meth__ATOH1_ANCATATGNY_eDBD_meth	4.11	FALSE	0.0260812	Lamp5
Tcf4	Dzip3	11	taipale_cyt_meth__ATOH1_ANCATATGNY_eDBD_meth	4.11	FALSE	0.0108432	Lamp5
Tcf4	Efr3b	11	taipale_cyt_meth__ATOH1_ANCATATGNY_eDBD_meth	4.11	FALSE	0.0122832	Lamp5
Tcf4	Enox1	12	taipale_cyt_meth__ATOH1_ANCATATGNY_eDBD_meth	4.11	FALSE	0.0209249	Lamp5
Tcf4	Gnao1	19	taipale_cyt_meth__ATOH1_ANCATATGNY_eDBD_meth	4.11	FALSE	0.018785	Lamp5
Tcf4	Kcnab1	4	taipale_cyt_meth__ATOH1_ANCATATGNY_eDBD_meth	4.11	FALSE	0.0107822	Lamp5
Tcf4	Ppfia2	20	taipale_cyt_meth__ATOH1_ANCATATGNY_eDBD_meth	4.11	FALSE	0.0116732	Lamp5
Tcf4	Rab3c	15	taipale_cyt_meth__ATOH1_ANCATATGNY_eDBD_meth	4.11	FALSE	0.010613	Lamp5
Tcf4	Rbms3	10	taipale_cyt_meth__ATOH1_ANCATATGNY_eDBD_meth	4.11	FALSE	0.0275236	Lamp5
Tcf4	Scn8a	16	taipale_cyt_meth__ATOH1_ANCATATGNY_eDBD_meth	4.11	FALSE	0.015695	Lamp5
Tcf4	Tcf12	7	taipale_cyt_meth__ATOH1_ANCATATGNY_eDBD_meth	4.11	FALSE	0.00983631	Lamp5
Tcf4	Thrb	20	taipale_cyt_meth__ATOH1_ANCATATGNY_eDBD_meth	4.11	FALSE	0.0108568	Lamp5
Tcf4	Tsc22d1	18	taipale_cyt_meth__ATOH1_ANCATATGNY_eDBD_meth	4.11	FALSE	0.0130456	Lamp5
Tcf4	Slc44a5	8	cisbp__M5652	4.08	FALSE	0.0126776	Lamp5
Tcf4	Slc25a12	8	taipale__NEUROD2_full_NNCATATGNN	4.04	FALSE	0.0104489	Lamp5
Tcf4	Pds5b	2	taipale_cyt_meth__BHLHA15_NMCATATGKN_eDBD_meth	3.91	FALSE	0.00801726	Lamp5
Tcf4	Rps6ka2	2	taipale_cyt_meth__BHLHA15_NMCATATGKN_eDBD_meth	3.91	FALSE	0.010252	Lamp5
Tcf4	Lancl1	2	taipale_cyt_meth__BHLHE23_ANCATATGNY_eDBD	3.86	FALSE	0.0164277	Lamp5
Tcf4	Braf	25	cisbp__M4910	3.6	TRUE	0.0171516	Lamp5
Tcf4	Cttnbp2	23	cisbp__M4910	3.6	TRUE	0.0153953	Lamp5
Tcf4	Dab1	23	cisbp__M4910	3.6	TRUE	0.0160135	Lamp5
Tcf4	Erbb4	16	cisbp__M4910	3.6	TRUE	0.0239311	Lamp5
Tcf4	Gabra1	18	cisbp__M4910	3.6	TRUE	0.0147644	Lamp5
Tcf4	Gdap1	16	cisbp__M4910	3.6	TRUE	0.013599	Lamp5
Tcf4	Gng4	6	cisbp__M4910	3.6	TRUE	0.0129214	Lamp5
Tcf4	Igf1	17	cisbp__M4910	3.6	TRUE	0.0142976	Lamp5
Tcf4	Ncdn	13	cisbp__M4910	3.6	TRUE	0.0244336	Lamp5
Tcf4	Nin	22	cisbp__M4910	3.6	TRUE	0.0147514	Lamp5
Tcf4	Prnp	24	cisbp__M4910	3.6	TRUE	0.0169881	Lamp5
Tcf4	Rbfox2	22	cisbp__M4910	3.6	TRUE	0.0124052	Lamp5
Tcf4	Scg2	19	cisbp__M4910	3.6	TRUE	0.0213917	Lamp5
Tcf4	Slc38a1	16	cisbp__M4910	3.6	TRUE	0.0159333	Lamp5
Tcf4	Srrm4	21	cisbp__M4910	3.6	TRUE	0.0203741	Lamp5
Tcf4	Srsf5	20	cisbp__M4910	3.6	TRUE	0.0199221	Lamp5
Tcf4	Syt13	11	cisbp__M4910	3.6	TRUE	0.010099	Lamp5
Tcf4	Zbtb38	23	cisbp__M4910	3.6	TRUE	0.0110097	Lamp5
Tcf4	Aig1	1	cisbp__M5304	3.44	FALSE	0.0112231	Lamp5
Tcf4	Dgkd	2	cisbp__M5304	3.44	FALSE	0.0123396	Lamp5
Tcf4	Dusp26	1	taipale_cyt_meth__TCF21_NACCATATGKYN_eDBD_meth	3.43	FALSE	0.00857691	Lamp5
Tcf4	Sobp	1	taipale_cyt_meth__TCF21_NACCATATGKYN_eDBD_meth	3.43	FALSE	0.0109588	Lamp5
Tcf4	Cntnap2	14	swissregulon__hs__TAL1_TCF_3_4_12_.p2	3.31	TRUE	0.0143511	Lamp5
Tcf4	Ilf2	8	swissregulon__hs__TAL1_TCF_3_4_12_.p2	3.31	TRUE	0.0225614	Lamp5
Tcf4	Sorbs1	11	swissregulon__hs__TAL1_TCF_3_4_12_.p2	3.31	TRUE	0.0299937	Lamp5
Tcf4	Peg3	1	taipale_cyt_meth__OLIG3_ACCATATGKT_FL	3.18	FALSE	0.0197214	Lamp5
Tef	Gabrb3	2	cisbp__M1857	4.2	FALSE	0.00770921	Lamp5
Tef	Mecp2	6	cisbp__M1857	4.2	FALSE	0.0112875	Lamp5
Tef	R3hdm2	5	cisbp__M1857	4.2	FALSE	0.0126767	Lamp5
Tef	Rorb	5	cisbp__M1857	4.2	FALSE	0.0314813	Lamp5
Tef	Shank2	6	cisbp__M1857	4.2	FALSE	0.00944072	Lamp5
Tef	Stox2	4	cisbp__M4249	3.1	FALSE	0.011809	Lamp5
Tef	Nr2c2	2	transfac_pro__M01640	3.05	FALSE	0.0146803	Lamp5
Tef	Camta1	1	scertf__spivak.YAP6	3.01	FALSE	0.0174193	Lamp5
Zbtb17	Atp8b1	4	dbcorrdb__SMARCA4__ENCSR000EZC_1__m10	4.02	FALSE	0.0112645	Lamp5
Zbtb17	Cux2	7	dbcorrdb__SMARCA4__ENCSR000EZC_1__m10	4.02	FALSE	0.0179992	Lamp5
Zbtb17	Fosl2	7	dbcorrdb__SMARCA4__ENCSR000EZC_1__m10	4.02	FALSE	0.0127013	Lamp5
Zbtb17	Foxg1	7	dbcorrdb__SMARCA4__ENCSR000EZC_1__m10	4.02	FALSE	0.00711688	Lamp5
Zbtb17	Gabbr2	4	dbcorrdb__SMARCA4__ENCSR000EZC_1__m10	4.02	FALSE	0.00904283	Lamp5
Zbtb17	Gabpa	6	dbcorrdb__SMARCA4__ENCSR000EZC_1__m10	4.02	FALSE	0.0115653	Lamp5
Zbtb17	Hif1a	4	dbcorrdb__SMARCA4__ENCSR000EZC_1__m10	4.02	FALSE	0.0107933	Lamp5
Zbtb17	Luzp1	6	dbcorrdb__SMARCA4__ENCSR000EZC_1__m10	4.02	FALSE	0.00945477	Lamp5
Zbtb17	Mkx	4	dbcorrdb__SMARCA4__ENCSR000EZC_1__m10	4.02	FALSE	0.0120282	Lamp5
Zbtb17	Phtf1	3	dbcorrdb__SMARCA4__ENCSR000EZC_1__m10	4.02	FALSE	0.0176934	Lamp5
Zbtb17	Pick1	4	dbcorrdb__SMARCA4__ENCSR000EZC_1__m10	4.02	FALSE	0.011264	Lamp5
Zbtb17	Rbms1	5	dbcorrdb__SMARCA4__ENCSR000EZC_1__m10	4.02	FALSE	0.00957468	Lamp5
Zbtb17	Rgs7	3	dbcorrdb__SMARCA4__ENCSR000EZC_1__m10	4.02	FALSE	0.0138464	Lamp5
Zbtb17	Zkscan6	2	dbcorrdb__SMARCA4__ENCSR000EZC_1__m10	4.02	FALSE	0.00905397	Lamp5
Zbtb17	Gpr158	1	dbcorrdb__HDAC2__ENCSR000AQG_1__m4	3.04	FALSE	0.00834169	Lamp5
Zbtb17	Wasf3	1	dbcorrdb__HDAC2__ENCSR000AQG_1__m4	3.04	FALSE	0.0106698	Lamp5
Zc3h7a	Nfat5	1	hdpi__ZC3H7A	3.96	TRUE	0.0109875	Lamp5
Zc3h7a	Ppp5c	1	hdpi__ZC3H7A	3.96	TRUE	0.0115796	Lamp5
Zc3h7a	Xrcc1	1	hdpi__ZC3H7A	3.96	TRUE	0.0201204	Lamp5
Zc3h7a	Zfp286	1	hdpi__ZC3H7A	3.96	TRUE	0.0217097	Lamp5
Zfp445	Cadm3	1	transfac_pro__M06180	3.75	TRUE	0.0106406	Lamp5
Zfp445	Camta1	1	transfac_pro__M06180	3.75	TRUE	0.0111812	Lamp5
Zfp445	Dab1	1	transfac_pro__M06180	3.75	TRUE	0.015966	Lamp5
Zfp445	Hnrnpa2b1	1	transfac_pro__M06180	3.75	TRUE	0.0183502	Lamp5
Zfp445	Thra	1	transfac_pro__M06180	3.75	TRUE	0.0124931	Lamp5
Zscan26	Gpc6	1	transfac_pro__M02830	3.26	TRUE	0.015938	Lamp5
Zscan26	Il1rapl2	1	transfac_pro__M02830	3.26	TRUE	0.0123129	Lamp5
Zscan26	Mga	1	transfac_pro__M02830	3.26	TRUE	0.0117404	Lamp5
Zscan26	Spats2l	1	transfac_pro__M02830	3.26	TRUE	0.01141	Lamp5
Zscan26	Trim33	1	transfac_pro__M02830	3.26	TRUE	0.0120091	Lamp5
