# Supplementary material for: Manifold learning analysis suggests strategies to align single-cell multimodal data of neuronal electrophysiology and transcriptomics
Source: Commun Biol. 2021 Nov 19;4:1308. doi: 10.1038/s42003-021-02807-6 (PMC8604989; doi:10.1038/s42003-021-02807-6)
Supplement: Supplementary file 8 — Supplementary Data 5 [file 42003_2021_2807_MOESM8_ESM.xlsx]

## Sheet: Mouse Visual Cortex
e_feature	cluster	p_val_adj	pred_R2
upstroke_downstroke_ratio_long_square	1	1.64e-194	0.804577
upstroke_downstroke_ratio_ramp	1	3.78e-178	0.793621
vm_for_sag	1	6.26e-46	0.317804
peak_v_short_square	1	1.88e-32	0.103721
f_i_curve_slope	2	6.59e-242	0.570623
threshold_i_ramp	2	6.73e-200	0.535365
threshold_t_ramp	2	1.43e-199	0.535451
peak_t_ramp	2	1.44e-199	0.535445
fast_trough_v_long_square	2	6.37e-87	0.419018
trough_v_long_square	2	1.79e-65	0.349141
threshold_v_ramp	2	9.36e-22	0.210974
upstroke_downstroke_ratio_short_square	3	3.84e-28	0.510054
fast_trough_v_ramp	3	1.87e-24	0.229885
peak_v_long_square	3	9.22e-15	0.204824
peak_v_ramp	3	6.06e-07	0.226154
fast_trough_v_short_square	3	0.000135819	0.346037
upstroke_downstroke_ratio_long_square	4	3.9e-127	0.770822
upstroke_downstroke_ratio_ramp	4	3.18e-122	0.77001
fast_trough_t_long_square	4	2.39e-71	0.31319
peak_t_long_square	4	7.48e-69	0.309054
threshold_t_long_square	4	9.57e-69	0.308882
trough_t_long_square	4	1.92e-63	0.204853
trough_v_ramp	5	1.23e-06	0.0988177
trough_v_short_square	5	3e-06	0.0970932
rheobase_sweep_num	5	5.52e-05	0.00577119
threshold_v_long_square	5	0.000154992	0.0206807
thumbnail_sweep_num	5	0.00017478	-0.000244024
vrest	5	0.000642906	0.0525636
avg_isi	5	0.0201529	0.061166

## Sheet: Mouse Motor Cortex
e_feature	cluster	p_val_adj	pred_R2
Upstroke.to.downstroke.ratio	2	8.39e-89	0.84742
AP.width..ms.	2	3.15e-78	0.799632
ISI.average.adaptation.index	2	1.56e-71	-0.771695
Latency....20pA.current..ms.	2	1.62e-71	0.615133
Burstiness	2	4.85e-53	0.593567
Rheobase..pA.	2	8.16e-32	0.574115
Max.number.of.APs	3	3.62e-89	0.861248
Afterhyperpolarization..mV.	3	1.84e-63	0.75606
Latency..ms.	3	6.01e-06	0.269837
Sag.area..mV.s.	4	1.14e-56	0.342522
Sag.time..s.	4	4.25e-56	0.314759
Rebound..mV.	4	5.1e-51	0.413828
Membrane.time.constant..ms.	4	7.61e-46	0.54774
Afterdepolarization..mV.	4	1.49e-20	0.448326
Rebound.number.of.APs	4	2.15e-19	0.341374
AP.threshold..mV.	4	6.95e-07	0.146297
AP.Fano.factor	4	0.00430617	0.0400363
Afterhyperpolarization..mV.	4	0.175485	0.692147
Resting.membrane.potential..mV.	5	1.84e-07	0.245629
AP.Fano.factor	5	0.261539	0.0337827
